# Supplementary material for: Evaluation of nine statistics to identify QTLs in bulk segregant analysis using next generation sequencing approaches
Source: BMC Genomics. 2022 Jul 6;23:490. doi: 10.1186/s12864-022-08718-y (PMC9258084; doi:10.1186/s12864-022-08718-y)
Supplement: Supplementary file 5 — Additional file 5. “OgOb-all-merged.DPech.recode.vcf”. vcf file containing high coverage sequencing data from 250 African rice genomes 32. [file 12864_2022_8718_MOESM5_ESM.zip]

Archive with 1 entries (1 files):
- OgOb-all-merged.DPech.recode.vcf
