# Supplementary material for: Evaluation of nine statistics to identify QTLs in bulk segregant analysis using next generation sequencing approaches
Source: BMC Genomics. 2022 Jul 6;23:490. doi: 10.1186/s12864-022-08718-y (PMC9258084; doi:10.1186/s12864-022-08718-y)
Supplement: Supplementary file 5 — Additional file 5. “OgOb-all-merged.DPech.recode.vcf”. vcf file containing high coverage sequencing data from 250 African rice genomes 32. [file 12864_2022_8718_MOESM5_ESM.zip › OgOb-all-merged.DPech.recode.vcf]

##fileformat=VCFv4.1
##FILTER=<ID=PASS,Description="All filters passed">
##FILTER=<ID=HIGH-DP,Description="DP>20000">
##FILTER=<ID=LOW-DP,Description="DP<10">
##FILTER=<ID=LOW-MQ0,Description="MQ0>=4 && ((MQ0/(1.0*DP)) > 0.1)">
##FILTER=<ID=LOW-QUAL,Description="QUAL<200">
##FILTER=<ID=LowQual,Description="Low quality">
##FILTER=<ID=SnpCluster,Description="SNPs found in clusters">
##FORMAT=<ID=DP,Number=1,Type=Integer,Description="Approximate read depth (reads with MQ=255 or with bad mates are filtered)">
##GATKCommandLine=<ID=SelectVariants,Version=3.3-0-g37228af,Date="Mon Apr 04 22:46:50 CEST 2016",Epoch=1459802810240,CommandLineOptions="analysis_type=SelectVariants input_file=[] showFullBamList=false read_buffer_size=null phone_home=AWS gatk_key=null tag=NA read_filter=[] intervals=null excludeIntervals=null interval_set_rule=UNION interval_merging=ALL interval_padding=0 reference_sequence=/home/tranchant/data/Bank/MSU7.fa nonDeterministicRandomSeed=false disableDithering=false maxRuntime=-1 maxRuntimeUnits=MINUTES downsampling_type=BY_SAMPLE downsample_to_fraction=null downsample_to_coverage=1000 baq=OFF baqGapOpenPenalty=40.0 refactor_NDN_cigar_string=false fix_misencoded_quality_scores=false allow_potentially_misencoded_quality_scores=false useOriginalQualities=false defaultBaseQualities=-1 performanceLog=null BQSR=null quantize_quals=0 disable_indel_quals=false emit_original_quals=false preserve_qscores_less_than=6 globalQScorePrior=-1.0 validation_strictness=SILENT remove_program_records=false keep_program_records=false sample_rename_mapping_file=null unsafe=null disable_auto_index_creation_and_locking_when_reading_rods=false no_cmdline_in_header=false sites_only=false never_trim_vcf_format_field=false bcf=false bam_compression=null simplifyBAM=false disable_bam_indexing=false generate_md5=false num_threads=1 num_cpu_threads_per_data_thread=1 num_io_threads=0 monitorThreadEfficiency=false num_bam_file_handles=null read_group_black_list=null pedigree=[] pedigreeString=[] pedigreeValidationType=STRICT allow_intervals_with_unindexed_bam=false generateShadowBCF=false variant_index_type=DYNAMIC_SEEK variant_index_parameter=-1 logging_level=INFO log_to_file=null help=false version=false variant=(RodBinding name=variant source=/scratch/irigin/ALL-VCF/OgOb-all-MSU7-CHR1.GATKVARIANTFILTRATION.vcf) discordance=(RodBinding name= source=UNBOUND) concordance=(RodBinding name= source=UNBOUND) out=org.broadinstitute.gatk.engine.io.stubs.VariantContextWriterStub sample_name=[] sample_expressions=null sample_file=null exclude_sample_name=[] exclude_sample_file=[] select_expressions=[] excludeNonVariants=false excludeFiltered=false restrictAllelesTo=ALL keepOriginalAC=false mendelianViolation=false mendelianViolationQualThreshold=0.0 select_random_fraction=0.0 remove_fraction_genotypes=0.0 selectTypeToInclude=[SNP] keepIDs=null fullyDecode=false forceGenotypesDecode=false justRead=false maxIndelSize=2147483647 ALLOW_NONOVERLAPPING_COMMAND_LINE_SAMPLES=false filter_reads_with_N_cigar=false filter_mismatching_base_and_quals=false filter_bases_not_stored=false">
##GATKCommandLine=<ID=UnifiedGenotyper,Version=3.3-0-g37228af,Date="Fri Mar 25 00:05:13 CET 2016",Epoch=1458860713535,CommandLineOptions="analysis_type=UnifiedGenotyper input_file=[/scratch/irigin/ALL-BARTHII/OB-all-MSU7-CHR1.bam, /scratch/irigin/ALL-GLAB/OG-all-MSU7-CHR1.bam] showFullBamList=false read_buffer_size=null phone_home=AWS gatk_key=null tag=NA read_filter=[BadCigar] intervals=null excludeIntervals=null interval_set_rule=UNION interval_merging=ALL interval_padding=0 reference_sequence=/home/tranchant/data/Bank/MSU7.fa nonDeterministicRandomSeed=false disableDithering=false maxRuntime=-1 maxRuntimeUnits=MINUTES downsampling_type=BY_SAMPLE downsample_to_fraction=null downsample_to_coverage=250 baq=OFF baqGapOpenPenalty=40.0 refactor_NDN_cigar_string=false fix_misencoded_quality_scores=false allow_potentially_misencoded_quality_scores=false useOriginalQualities=false defaultBaseQualities=-1 performanceLog=null BQSR=null quantize_quals=0 disable_indel_quals=false emit_original_quals=false preserve_qscores_less_than=6 globalQScorePrior=-1.0 validation_strictness=SILENT remove_program_records=false keep_program_records=false sample_rename_mapping_file=null unsafe=null disable_auto_index_creation_and_locking_when_reading_rods=false no_cmdline_in_header=false sites_only=false never_trim_vcf_format_field=false bcf=false bam_compression=null simplifyBAM=false disable_bam_indexing=false generate_md5=false num_threads=1 num_cpu_threads_per_data_thread=1 num_io_threads=0 monitorThreadEfficiency=false num_bam_file_handles=null read_group_black_list=null pedigree=[] pedigreeString=[] pedigreeValidationType=STRICT allow_intervals_with_unindexed_bam=false generateShadowBCF=false variant_index_type=DYNAMIC_SEEK variant_index_parameter=-1 logging_level=INFO log_to_file=null help=false version=false genotype_likelihoods_model=BOTH pcr_error_rate=1.0E-4 computeSLOD=false pair_hmm_implementation=LOGLESS_CACHING min_base_quality_score=17 max_deletion_fraction=0.05 min_indel_count_for_genotyping=5 min_indel_fraction_per_sample=0.25 indelGapContinuationPenalty=10 indelGapOpenPenalty=45 indelHaplotypeSize=80 indelDebug=false ignoreSNPAlleles=false allReadsSP=false ignoreLaneInfo=false reference_sample_calls=(RodBinding name= source=UNBOUND) reference_sample_name=null min_quality_score=1 max_quality_score=40 site_quality_prior=20 min_power_threshold_for_calling=0.95 annotateNDA=false heterozygosity=0.001 indel_heterozygosity=1.25E-4 standard_min_confidence_threshold_for_calling=30.0 standard_min_confidence_threshold_for_emitting=30.0 max_alternate_alleles=6 input_prior=[] sample_ploidy=2 genotyping_mode=DISCOVERY alleles=(RodBinding name= source=UNBOUND) contamination_fraction_to_filter=0.0 contamination_fraction_per_sample_file=null p_nonref_model=null exactcallslog=null output_mode=EMIT_VARIANTS_ONLY allSitePLs=false dbsnp=(RodBinding name= source=UNBOUND) comp=[] out=org.broadinstitute.gatk.engine.io.stubs.VariantContextWriterStub onlyEmitSamples=[] debug_file=null metrics_file=null annotation=[] excludeAnnotation=[] filter_reads_with_N_cigar=false filter_mismatching_base_and_quals=false filter_bases_not_stored=false">
##INFO=<ID=AC,Number=A,Type=Integer,Description="Allele count in genotypes, for each ALT allele, in the same order as listed">
##INFO=<ID=AF,Number=A,Type=Float,Description="Allele Frequency, for each ALT allele, in the same order as listed">
##INFO=<ID=AN,Number=1,Type=Integer,Description="Total number of alleles in called genotypes">
##INFO=<ID=BaseQRankSum,Number=1,Type=Float,Description="Z-score from Wilcoxon rank sum test of Alt Vs. Ref base qualities">
##INFO=<ID=DP,Number=1,Type=Integer,Description="Approximate read depth; some reads may have been filtered">
##INFO=<ID=DS,Number=0,Type=Flag,Description="Were any of the samples downsampled?">
##INFO=<ID=Dels,Number=1,Type=Float,Description="Fraction of Reads Containing Spanning Deletions">
##INFO=<ID=FS,Number=1,Type=Float,Description="Phred-scaled p-value using Fisher's exact test to detect strand bias">
##INFO=<ID=HaplotypeScore,Number=1,Type=Float,Description="Consistency of the site with at most two segregating haplotypes">
##INFO=<ID=InbreedingCoeff,Number=1,Type=Float,Description="Inbreeding coefficient as estimated from the genotype likelihoods per-sample when compared against the Hardy-Weinberg expectation">
##INFO=<ID=MLEAC,Number=A,Type=Integer,Description="Maximum likelihood expectation (MLE) for the allele counts (not necessarily the same as the AC), for each ALT allele, in the same order as listed">
##INFO=<ID=MLEAF,Number=A,Type=Float,Description="Maximum likelihood expectation (MLE) for the allele frequency (not necessarily the same as the AF), for each ALT allele, in the same order as listed">
##INFO=<ID=MQ,Number=1,Type=Float,Description="RMS Mapping Quality">
##INFO=<ID=MQ0,Number=1,Type=Integer,Description="Total Mapping Quality Zero Reads">
##INFO=<ID=MQRankSum,Number=1,Type=Float,Description="Z-score From Wilcoxon rank sum test of Alt vs. Ref read mapping qualities">
##INFO=<ID=QD,Number=1,Type=Float,Description="Variant Confidence/Quality by Depth">
##INFO=<ID=RPA,Number=.,Type=Integer,Description="Number of times tandem repeat unit is repeated, for each allele (including reference)">
##INFO=<ID=RU,Number=1,Type=String,Description="Tandem repeat unit (bases)">
##INFO=<ID=ReadPosRankSum,Number=1,Type=Float,Description="Z-score from Wilcoxon rank sum test of Alt vs. Ref read position bias">
##INFO=<ID=SOR,Number=1,Type=Float,Description="Symmetric Odds Ratio of 2x2 contingency table to detect strand bias">
##INFO=<ID=STR,Number=0,Type=Flag,Description="Variant is a short tandem repeat">
##contig=<ID=Chr1,length=43270923>
##contig=<ID=Chr2,length=35937250>
##contig=<ID=Chr3,length=36413819>
##contig=<ID=Chr4,length=35502694>
##contig=<ID=Chr5,length=29958434>
##contig=<ID=Chr6,length=31248787>
##contig=<ID=Chr7,length=29697621>
##contig=<ID=Chr8,length=28443022>
##contig=<ID=Chr9,length=23012720>
##contig=<ID=Chr10,length=23207287>
##contig=<ID=Chr11,length=29021106>
##contig=<ID=Chr12,length=27531856>
##contig=<ID=chrC|11562,length=134525>
##contig=<ID=chrM|11706,length=490520>
##contig=<ID=ChrSy,length=592136>
##contig=<ID=ChrUn,length=633585>
##reference=file:///home/tranchant/data/Bank/MSU7.fa
##source=SelectVariants
##SnpEffVersion="4.2 (build 2015-12-05), by Pablo Cingolani"
##SnpEffCmd="SnpEff  -o gatk -stats chr1-onlySNP.html rice6.1 /scratch/irigin/ALL-VCF/OgOb-all-MSU7-CHR1.GATKSELECTVARIANTS.vcf "
##INFO=<ID=EFF,Number=.,Type=String,Description="Predicted effects for this variant.Format: 'Effect ( Effect_Impact | Functional_Class | Codon_Change | Amino_Acid_change| Gene_Name | Transcript_BioType | Gene_Coding | Transcript_ID | Exon [ | ERRORS | WARNINGS ] )'">
##SnpSiftVersion="SnpSift 4.2 (build 2015-12-05), by Pablo Cingolani"
##SnpSiftCmd="SnpSift filter '(countHom() > 225 )'"
##FILTER=<ID=SnpSift,Description="SnpSift 4.2 (build 2015-12-05), by Pablo Cingolani, Expression used: (countHom() > 225 )">
##bcftools_concatVersion=1.10.2+htslib-1.10.2
##bcftools_concatCommand=concat -f list_vcf.txt -o OgOb-all-merged.vcf; Date=Fri Aug 27 16:01:48 2021
##bcftools_annotateVersion=1.10.2+htslib-1.10.2
##bcftools_annotateCommand=annotate -x ^FORMAT/DP OgOb-all-merged.vcf; Date=Fri Aug 27 16:15:37 2021
#CHROM	POS	ID	REF	ALT	QUAL	FILTER	INFO	FORMAT	AA	AB	AC	AD	AE	AF	AG	AH	AI	AK	AL	AM	AN	AP	AQ	AR	AS	AT	AV	BA	BB	BC	BD	BE	BF	BG	BH	BI	BK	BL	BM	BN	BP	BQ	BR	BS	BT	BV	CA	CB	CC	CD	CE	CF	CG	CH	CI	CK	CL	CM	CN	CP	CQ	CR	CS	CT	CV	DA	DB	DC	DD	DE	DF	DG	DH	DI	DK	DL	DM	DN	DT	DV	EA	EB	EC	ED	EE	EF	EG	EH	EI	EK	EL	EM	EN	EP	EQ	ER	ES	ET	EV	FA	FB	FC	FD	FE	FF	FG	FH	FI	FK	FL	FM	FN	FP	FQ	FR	FS	FT	FV	GA	GB	GC	GD	GE	GF	GG	GH	GI	GK	GL	GM	GN	GP	GQ	GR	GS	GT	GV	HA	HB	HC	HD	HE	HF	HG	HH	HI	HK	HL	HM	HN	HP	HQ	HR	HS	HT	HV	IA	IB	IC	ID	IE	IF	IG	IH	II	IK	IL	IM	IN	IP	IQ	IR	IS	IT	IV	KA	KB	KC	KD	KE	KF	KG	KH	KI	KK	KL	KM	KN	KP	KQ	KR	KS	KT	KV	LA	LB	LC	LD	LE	LF	LG	LH	LI	LK	LL	LM	LN	LP	LQ	LR	LS	LT	LV	MA	MB	MC	MD	ME	MF	MG	MH	MI	MK	ML	MM	MN	MP	MQ	MR	MS	MT	MV	NA	NB	NC	ND	NE	NF	NG	NH	NI	NK	NL	NM	NN	NP	NQ	NR	NS	NT	NV	R	RO	S	SO	T	TO	VO
Chr1	27129	.	T	A	3956.19	PASS	.	DP	24	12	23	27	14	26	18	20	21	37	32	21	30	24	29	23	38	23	20	18	34	21	13	18	20	16	19	32	25	13	14	14	16	23	11	17	25	16	16	24	18	23	24	24	20	19	19	33	25	20	21	22	27	37	21	17	25	11	22	26	24	38	21	22	19	26	29	19	25	24	28	18	28	20	14	36	20	28	26	32	29	22	19	29	16	21	21	18	30	25	27	31	23	22	19	21	19	22	28	20	23	31	24	28	22	36	18	26	26	24	22	26	30	17	31	20	15	28	26	31	25	34	20	16	16	24	20	26	28	29	28	22	13	17	18	28	28	26	20	25	22	38	37	16	34	25	31	30	35	21	25	30	32	21	24	23	16	19	21	16	36	38	26	21	22	39	29	20	28	19	28	30	25	23	30	25	27	20	22	27	18	24	17	30	22	30	31	16	19	18	21	25	29	29	18	27	34	31	27	21	25	38	14	29	26	18	29	18	24	34	31	21	24	15	22	20	15	13	20	21	19	29	11	19	16	21	18	27	6	26	7	26	26	29	20	23	21	10	21	21	20	14	36	17	17	13	13	22	22	22
Chr1	33238	.	C	T	263293	PASS	.	DP	49	35	33	33	25	55	44	35	47	52	45	25	40	50	25	31	48	40	42	24	38	34	37	38	30	32	44	41	42	35	22	21	27	37	27	29	31	27	28	33	42	25	36	31	25	35	34	36	44	51	45	37	35	45	27	37	37	49	34	27	50	40	38	33	24	32	35	31	26	40	55	35	36	37	31	46	37	27	31	49	45	22	32	44	51	33	44	39	31	34	45	50	40	34	35	31	36	29	22	28	17	34	30	36	44	38	42	44	35	48	42	42	40	39	40	44	48	39	35	52	31	48	40	43	35	39	43	44	41	54	53	29	28	36	28	27	42	42	38	36	28	41	34	35	65	47	42	51	37	48	48	44	36	37	32	40	27	37	42	54	56	38	43	37	24	42	37	28	34	45	30	45	46	34	28	42	37	41	37	29	27	39	36	27	43	35	39	30	43	21	44	45	42	45	42	32	34	36	42	41	46	42	36	51	49	34	36	44	26	42	33	33	52	20	32	26	36	27	41	39	26	45	24	31	26	50	24	41	44	40	20	42	52	34	25	26	23	18	26	27	28	31	33	33	33	43	43	36	36	36
Chr1	36174	.	T	A	1159.46	PASS	.	DP	32	.	20	40	19	55	34	40	44	48	35	38	44	41	30	30	46	36	60	27	46	46	38	40	41	19	38	41	37	27	20	19	27	29	31	26	23	29	30	30	32	31	37	22	34	44	48	45	44	53	37	34	41	47	21	49	42	29	.	24	42	41	24	35	26	30	23	31	28	44	39	29	29	30	30	55	47	32	35	38	68	28	44	48	67	35	45	31	45	34	64	50	42	32	32	36	44	33	40	24	39	39	47	45	32	53	45	42	48	48	34	61	44	56	40	45	47	47	46	52	39	51	43	51	46	45	49	49	36	50	59	31	23	46	31	32	53	55	44	40	36	39	49	46	43	40	60	38	49	54	34	44	40	37	36	42	36	42	43	36	52	56	40	39	23	52	27	28	31	41	36	66	47	44	37	36	39	43	29	27	34	33	49	37	42	25	38	46	42	18	57	57	51	44	48	48	67	55	51	34	67	54	47	40	53	39	65	50	35	44	33	29	41	13	37	23	29	22	33	42	35	52	28	50	33	66	27	43	48	35	29	44	45	39	42	38	32	36	24	32	24	37	36	29	29	41	41	42	42	39
Chr1	73213	.	C	T	660.4	PASS	.	DP	15	11	11	14	13	31	13	14	21	15	25	20	22	22	22	6	27	26	19	15	17	23	20	24	17	13	22	30	21	16	16	18	26	18	18	16	20	20	17	16	20	20	24	10	12	18	24	16	18	26	29	22	23	28	17	25	19	13	31	20	17	26	25	15	21	16	31	14	18	29	20	20	20	18	21	31	19	44	18	23	32	11	26	24	35	17	27	19	22	19	36	27	27	24	21	17	14	22	22	19	20	20	27	12	20	27	19	22	11	19	20	21	18	20	18	27	22	20	21	32	17	26	18	24	23	22	23	36	28	30	26	34	14	14	18	19	30	19	12	21	17	20	19	15	27	26	24	22	27	20	22	22	26	9	20	22	18	18	20	25	38	40	23	18	11	41	22	15	22	16	10	25	27	23	32	29	31	19	19	31	28	23	20	24	23	14	18	16	25	20	20	21	17	23	20	19	32	39	23	33	27	32	14	14	27	6	27	24	30	23	22	18	32	6	21	15	10	5	11	16	8	28	16	17	16	32	24	18	12	35	5	31	24	9	11	21	6	9	6	18	9	10	23	14	14	22	22	19	19	16
Chr1	81611	.	C	T	748.39	PASS	.	DP	17	16	12	23	13	32	13	35	21	33	24	33	25	24	20	16	25	29	25	4	27	19	21	26	23	25	28	30	32	17	13	11	16	13	22	23	24	14	18	17	21	33	19	19	17	28	23	26	26	24	25	15	26	34	25	41	32	22	20	21	30	20	18	29	16	16	20	22	22	27	37	17	25	26	24	32	24	30	21	22	33	17	25	23	52	19	34	21	32	24	32	22	23	27	18	25	31	16	21	28	22	27	23	22	27	26	15	31	19	43	19	36	25	32	33	26	24	26	31	42	22	27	30	29	23	39	18	33	26	27	44	30	21	18	28	35	25	31	24	23	15	34	27	29	31	18	25	33	23	30	25	26	28	25	24	30	29	36	21	24	29	50	25	21	14	31	21	25	20	27	16	32	35	22	18	25	21	22	17	20	18	22	27	28	34	21	28	26	31	12	21	35	27	23	16	14	27	20	30	23	30	43	16	33	25	17	20	23	24	27	26	27	29	15	27	26	20	20	29	11	17	27	16	28	20	15	16	19	27	25	18	25	24	34	15	19	19	23	18	21	24	24	31	23	23	33	33	18	18	26
Chr1	179927	.	G	T	26650	PASS	.	DP	28	15	19	20	17	29	15	29	31	32	25	22	23	29	23	16	29	23	32	14	21	19	20	28	21	15	25	35	26	19	26	19	12	23	8	8	16	24	25	35	23	23	17	23	30	27	25	26	23	22	27	32	25	36	26	34	24	19	27	28	33	34	23	21	17	20	20	27	29	28	22	19	31	21	31	27	26	25	35	16	42	12	25	18	36	16	23	27	18	20	36	29	16	25	23	19	29	18	25	19	34	25	21	22	28	35	26	26	27	24	26	28	20	33	25	23	31	23	36	27	25	32	30	23	24	28	25	19	26	24	32	32	25	16	18	24	36	21	7	26	23	28	31	21	32	26	35	26	22	31	28	20	22	15	21	21	16	22	24	30	20	46	36	21	18	32	20	15	22	24	20	31	34	28	17	22	34	19	30	23	26	27	18	21	29	18	34	15	15	19	31	19	29	17	27	27	44	38	21	29	32	39	17	28	26	6	25	25	18	42	27	28	23	13	20	20	19	6	7	18	11	29	10	24	30	23	18	33	13	24	7	24	22	11	9	18	16	5	13	25	20	10	37	22	22	18	18	15	15	25
Chr1	259890	.	G	T	19509.1	PASS	.	DP	25	16	13	25	13	39	17	28	30	37	33	26	25	32	21	20	32	40	30	16	24	22	18	28	36	18	45	27	26	18	20	23	18	23	16	21	18	34	19	27	21	19	22	27	39	26	14	14	24	35	30	36	29	21	17	39	32	13	24	19	26	42	31	18	30	33	33	22	15	32	26	33	36	21	20	35	31	34	44	32	38	21	27	20	35	30	23	26	43	23	39	32	32	27	29	28	25	15	19	23	32	25	34	30	35	31	34	37	33	22	30	37	22	22	23	27	30	25	30	37	31	35	20	31	19	39	43	27	30	31	38	32	16	28	31	25	30	23	23	31	20	33	22	30	39	35	36	36	20	24	22	39	33	25	21	33	20	33	27	29	28	40	33	20	16	31	24	13	25	33	12	32	27	17	26	33	26	30	21	29	26	33	24	21	18	19	24	24	26	19	24	29	37	27	24	34	41	36	21	24	32	42	18	25	35	21	33	30	22	36	30	34	34	19	21	20	26	20	21	30	25	36	22	29	22	40	26	26	25	22	11	37	27	20	21	26	13	20	16	20	28	15	56	35	34	24	24	21	21	21
Chr1	271503	.	C	G	15178.9	PASS	.	DP	23	20	29	20	22	36	19	18	28	30	35	17	31	35	28	24	39	33	27	18	40	30	25	26	28	12	34	35	29	22	20	21	27	18	20	22	21	16	24	26	13	23	16	27	33	15	20	32	25	20	29	23	36	19	15	37	26	21	24	18	30	31	27	28	19	28	14	14	21	33	20	17	34	28	17	36	25	30	30	22	50	18	28	31	49	39	40	29	34	24	38	40	31	29	10	27	36	39	25	14	28	35	22	29	32	27	30	41	23	32	36	40	38	34	33	27	36	29	29	41	23	33	26	36	22	49	22	26	25	28	25	35	17	32	29	26	35	20	27	17	24	27	23	33	38	29	35	32	44	34	22	28	34	24	32	29	21	27	27	34	39	44	33	32	10	35	19	16	18	25	26	38	34	20	25	37	32	27	24	30	23	39	37	21	26	27	18	30	26	15	29	31	38	35	28	37	39	30	33	23	30	37	19	26	31	21	27	30	30	29	40	25	28	24	25	20	15	19	28	22	17	32	12	32	25	26	23	32	20	29	19	35	31	42	32	21	24	11	20	20	20	28	36	24	24	34	34	23	23	29
Chr1	328217	.	C	G	444.17	PASS	.	DP	18	23	18	14	8	27	22	23	25	27	33	18	21	30	18	18	35	27	12	15	24	16	15	24	27	23	23	22	21	12	15	17	18	17	23	17	24	12	16	18	11	28	21	26	29	22	19	20	22	32	25	13	21	17	18	22	28	12	18	12	27	33	22	24	15	18	20	26	24	28	24	16	30	17	22	35	24	28	23	22	32	22	17	19	30	28	25	23	17	18	26	29	18	26	15	18	20	20	21	17	25	37	23	24	25	30	13	31	21	27	17	27	27	37	22	25	22	22	36	27	14	35	21	30	27	20	32	20	29	33	36	29	19	18	22	21	23	20	21	24	20	22	19	19	24	26	29	25	27	22	15	20	33	13	20	19	16	19	31	26	35	35	27	24	14	33	19	8	26	21	26	34	24	22	16	26	26	26	25	22	22	25	19	16	10	18	25	18	27	13	38	32	30	25	29	28	41	41	22	24	28	33	15	19	33	16	30	24	29	29	26	23	25	9	15	17	12	12	10	21	22	42	17	22	27	30	20	29	11	25	8	27	27	14	19	20	9	4	22	14	17	11	32	11	11	8	8	23	23	20
Chr1	361651	.	C	T	115952	PASS	.	DP	26	31	25	35	37	29	33	32	41	45	45	31	27	43	40	41	48	41	39	15	32	30	48	35	34	35	46	52	44	27	24	27	27	26	21	31	27	30	24	24	22	37	26	30	30	26	33	37	27	42	33	35	25	40	37	51	35	33	33	35	55	44	43	34	21	25	21	37	33	35	34	52	25	45	48	51	40	37	32	34	51	33	43	45	61	43	44	31	31	43	48	46	32	30	47	32	29	44	34	35	38	48	43	39	42	43	41	33	27	43	33	39	52	45	32	43	36	31	30	47	35	44	41	52	35	55	40	54	27	46	38	33	25	30	38	50	58	43	45	35	39	32	36	38	53	36	53	21	45	40	41	49	48	22	33	37	32	35	47	46	42	49	45	31	15	35	19	26	29	37	33	46	50	40	29	30	36	32	35	40	38	42	30	43	44	31	37	37	27	14	48	41	38	43	31	42	46	23	39	24	52	61	35	36	55	37	46	33	36	31	35	27	44	22	42	26	34	30	33	37	32	40	14	35	32	49	24	35	33	32	17	32	39	28	41	39	26	30	32	29	32	34	50	33	33	39	39	32	32	34
Chr1	362664	.	C	T	179338	PASS	.	DP	31	32	27	31	16	63	40	43	40	35	37	48	32	43	28	42	59	30	47	31	54	28	41	48	36	30	43	57	55	31	24	32	24	23	27	18	47	31	22	31	20	36	30	32	36	35	43	42	43	44	30	30	27	37	41	55	49	21	32	33	38	30	30	22	30	30	15	29	29	47	41	34	25	38	36	55	34	34	39	28	53	27	40	42	51	38	42	24	49	30	34	53	33	37	33	30	32	37	35	38	33	47	44	35	34	49	34	32	41	64	36	32	43	37	33	55	45	33	41	56	45	47	44	39	47	32	27	30	42	58	40	35	21	56	35	33	43	52	48	37	42	44	30	42	40	38	57	39	44	59	39	46	46	37	35	30	37	44	28	46	41	63	37	28	19	48	25	25	31	41	26	55	36	36	34	29	31	38	30	46	38	42	31	33	38	34	27	36	48	21	36	40	46	40	36	41	48	31	55	24	43	53	34	38	43	23	31	48	37	44	33	25	51	19	37	27	32	21	27	37	36	40	22	34	39	43	37	40	29	34	20	43	33	38	37	30	37	22	31	23	33	32	46	30	30	48	48	40	40	36
Chr1	411984	.	A	G	47046.8	PASS	.	DP	4	9	4	7	8	9	8	7	6	5	7	4	8	3	7	12	8	12	9	6	11	4	7	4	5	2	9	7	9	2	5	6	2	4	3	6	1	3	6	8	3	4	5	3	3	8	10	4	2	6	4	5	6	6	2	7	2	4	6	10	8	11	6	9	4	3	8	8	5	5	6	5	10	14	6	6	5	12	7	8	12	7	4	6	8	4	11	8	2	7	2	8	5	7	7	4	5	5	5	11	4	3	3	6	5	3	7	3	6	5	6	6	10	4	2	4	8	3	7	6	4	7	3	2	2	7	5	9	8	7	11	7	4	6	4	6	9	3	7	10	5	6	7	4	13	8	8	6	7	7	9	8	9	2	6	5	6	4	3	4	7	1	7	1	2	8	3	2	2	6	4	6	3	5	5	8	5	4	6	7	8	3	3	9	5	7	2	5	11	3	9	6	6	6	6	9	11	4	3	7	7	7	7	7	8	4	6	8	8	6	6	4	7	1	3	2	6	2	6	4	4	6	5	3	5	2	4	7	2	8	.	6	5	7	6	5	4	2	9	4	6	2	10	2	2	12	12	11	11	7
Chr1	610599	.	G	A	200129	PASS	.	DP	33	23	22	24	17	49	26	21	30	31	15	37	28	25	22	35	46	32	36	35	42	26	27	30	23	29	41	45	33	19	17	14	19	22	20	26	28	17	12	27	14	17	17	21	23	20	37	32	33	30	27	22	19	41	17	26	42	23	30	22	36	46	31	16	19	17	24	22	16	30	30	18	18	22	23	31	29	30	26	19	39	18	23	30	40	37	28	33	20	26	42	37	27	33	29	22	35	27	35	26	32	34	37	20	41	43	14	32	25	24	29	27	28	23	24	34	33	17	21	32	33	24	21	27	29	30	28	27	17	37	32	27	20	31	33	31	32	32	38	31	22	47	24	27	36	27	27	32	39	40	26	38	40	21	23	27	20	21	31	29	49	41	21	24	15	40	31	18	17	24	19	38	28	28	22	35	42	30	23	41	37	27	24	39	37	25	38	32	32	14	47	39	32	33	28	42	33	26	35	36	29	50	29	46	47	22	40	29	30	38	33	31	33	22	19	24	28	21	31	44	34	48	16	27	34	35	22	31	24	37	22	33	41	42	22	25	23	22	24	21	38	33	44	25	25	35	35	40	40	22
Chr1	718230	.	C	T	20222.9	PASS	.	DP	22	21	20	33	18	63	24	26	35	31	34	23	30	31	27	24	36	41	32	30	35	22	25	31	26	25	29	36	33	16	21	24	31	29	28	12	24	25	23	32	30	33	24	25	26	31	36	32	30	25	28	24	21	29	20	35	36	27	25	25	20	34	44	34	26	27	21	20	23	29	28	29	42	36	38	37	30	30	41	28	38	19	29	29	54	20	68	16	30	40	59	36	36	25	36	33	34	23	27	15	26	39	23	31	34	28	27	36	29	35	30	70	36	30	35	26	23	29	28	25	27	47	27	36	35	38	30	49	39	35	34	35	15	27	23	25	27	39	27	38	15	35	32	33	27	35	31	34	41	36	32	21	27	21	43	43	28	20	24	21	42	39	27	24	20	39	25	20	15	27	26	53	43	29	11	23	26	47	29	29	30	27	31	32	35	29	37	36	27	9	38	38	34	36	29	32	32	30	32	39	35	60	41	43	32	17	42	34	33	41	42	30	29	19	29	19	25	27	28	35	23	47	22	39	21	41	21	39	23	38	23	39	44	39	32	38	22	29	30	15	29	24	44	17	17	25	25	37	37	38
Chr1	1015989	.	C	T	208514	PASS	.	DP	21	21	19	27	27	35	10	21	30	31	24	20	26	22	19	17	39	25	28	21	24	20	25	23	24	25	20	28	34	11	12	22	18	14	18	13	16	14	14	23	13	20	16	25	22	16	23	25	16	22	23	22	25	19	10	24	34	20	25	22	11	51	27	15	30	26	18	17	17	28	24	35	17	26	32	35	15	37	30	25	26	15	28	23	37	28	32	18	24	25	40	37	27	15	15	17	17	13	20	33	31	25	37	13	17	33	22	21	29	29	28	29	32	27	26	18	26	18	31	28	20	28	16	30	25	37	25	25	29	29	31	25	23	30	23	23	38	32	16	34	21	45	26	26	36	41	39	27	22	31	30	21	26	23	26	20	22	24	25	26	41	32	19	25	15	36	22	13	18	19	19	36	33	24	23	23	27	22	28	24	23	14	19	24	24	35	21	19	21	14	25	35	34	15	22	26	24	43	20	32	22	38	19	24	42	22	25	34	24	24	18	22	27	8	27	14	20	9	21	24	19	39	16	30	25	21	29	28	8	26	13	33	28	23	23	16	18	8	22	22	20	14	49	21	21	18	18	24	24	20
Chr1	1040577	.	A	G	295008	PASS	.	DP	35	31	27	26	22	47	27	29	33	34	34	33	30	42	38	23	33	38	55	26	37	22	33	29	27	27	43	50	40	29	22	28	30	22	19	30	26	26	40	33	7	29	26	35	47	25	37	29	21	30	24	31	30	41	28	29	32	28	25	25	30	45	35	36	32	17	34	22	25	32	40	30	37	40	31	42	35	32	31	39	58	14	30	28	38	38	46	27	36	30	51	47	32	37	28	31	29	28	29	21	27	36	40	26	42	35	38	31	41	47	29	40	31	32	36	43	42	38	35	50	42	41	32	36	26	44	25	30	39	31	39	16	29	40	29	30	43	23	34	38	24	37	37	44	56	38	48	45	37	36	38	36	37	25	12	32	29	26	31	32	43	42	33	32	23	37	26	15	37	27	23	43	35	29	28	33	38	38	39	29	31	36	31	47	28	20	26	38	35	22	38	38	33	34	31	32	25	31	33	39	35	59	30	31	40	27	46	32	19	39	36	26	37	28	25	32	28	20	26	35	35	32	24	37	33	35	29	36	28	28	23	44	39	37	25	22	19	25	26	31	26	29	35	18	17	37	37	27	27	35
Chr1	1067592	.	C	T	218816	PASS	.	DP	24	17	23	27	12	29	22	32	35	32	34	31	14	38	33	19	43	27	34	21	35	30	28	24	28	28	26	42	22	24	16	22	12	25	23	26	27	30	16	23	23	30	20	19	26	20	20	33	30	44	26	21	26	23	24	33	24	18	38	31	31	24	26	20	24	25	36	27	28	35	27	36	28	28	31	30	28	29	30	27	42	24	19	36	33	23	32	24	42	27	40	31	27	33	24	23	26	28	30	28	24	38	26	33	33	40	29	27	32	41	29	39	26	27	27	20	30	30	37	41	29	32	41	32	30	31	28	29	33	44	34	27	40	29	31	22	43	20	30	25	37	23	38	35	33	31	26	38	35	21	25	29	26	26	22	29	20	25	27	34	41	51	33	27	12	37	27	20	23	26	21	37	29	32	29	42	30	26	22	18	24	26	26	20	29	26	23	19	28	16	23	31	45	21	31	32	41	28	31	39	27	34	21	32	46	15	33	37	22	16	20	26	35	10	32	23	20	14	18	29	21	31	18	32	24	27	22	40	14	23	16	29	22	24	23	33	16	12	32	20	13	13	34	32	32	29	29	18	17	30
Chr1	1097299	.	A	T	33154.6	PASS	.	DP	36	27	20	31	26	40	26	24	29	33	38	38	23	42	26	30	33	50	47	33	37	32	41	34	29	20	39	34	52	35	24	23	27	30	27	31	24	25	34	28	21	26	21	25	32	30	29	33	21	33	29	40	38	44	25	33	31	23	30	21	55	34	39	28	22	44	27	23	30	36	45	28	29	34	35	41	33	41	39	35	40	17	35	37	53	28	46	23	28	35	51	50	25	26	38	33	51	25	30	25	29	38	27	39	43	43	28	49	25	41	35	48	40	25	29	36	32	31	27	58	23	49	33	44	22	44	33	41	40	48	47	34	22	40	31	34	45	40	32	45	28	35	41	36	44	31	37	44	53	39	27	44	47	26	31	31	28	32	31	30	44	48	28	41	18	55	32	14	24	36	32	38	49	32	27	32	21	23	30	29	35	36	33	33	30	31	28	41	31	21	27	39	47	30	23	38	38	35	35	37	37	34	36	32	42	27	40	41	29	30	32	32	31	24	28	26	36	18	27	30	35	45	15	35	30	43	20	35	25	24	25	33	26	31	24	33	23	30	36	24	28	34	56	24	24	37	37	24	24	25
Chr1	1109701	.	G	A	441.52	PASS	.	DP	36	26	31	32	24	45	23	30	41	31	28	35	38	25	39	25	42	47	47	36	43	25	25	31	24	13	20	30	35	17	16	21	23	25	18	18	18	15	20	26	16	17	23	24	28	33	34	23	33	34	29	25	28	25	14	17	25	9	36	21	26	22	21	23	16	18	28	17	18	27	15	17	19	13	22	29	26	20	34	18	42	23	22	54	52	48	40	23	23	34	29	41	20	36	36	36	37	29	43	30	43	29	38	38	34	45	25	42	39	44	30	35	38	37	29	30	29	37	26	34	21	30	26	32	27	34	26	36	43	42	24	23	18	43	35	50	46	45	43	28	37	36	48	37	48	41	43	48	40	50	47	39	48	45	40	27	24	28	33	30	45	35	33	19	17	46	19	11	22	33	30	48	17	29	36	35	24	40	37	30	40	28	45	33	43	29	31	45	26	16	37	47	37	37	28	32	28	28	32	41	50	38	38	38	47	28	36	31	30	44	23	34	38	14	39	21	25	22	36	34	26	41	20	26	33	35	24	41	33	33	26	31	39	50	29	30	22	25	38	28	32	51	32	44	43	44	42	35	35	28
Chr1	1137670	.	A	C	56416.5	PASS	.	DP	7	4	4	9	9	23	12	7	20	11	9	17	11	21	18	10	14	14	12	11	16	23	16	16	3	10	13	12	16	11	8	4	9	4	11	12	18	9	10	15	6	11	10	7	19	14	17	30	23	16	16	24	19	26	22	23	20	11	12	6	26	22	26	9	11	10	15	13	10	9	18	15	9	12	10	6	19	9	11	10	16	5	5	9	26	14	10	8	18	9	20	16	20	10	17	9	8	9	11	12	5	16	10	8	14	17	5	25	8	16	7	14	17	20	12	14	18	19	17	19	8	10	10	14	15	15	14	16	18	9	21	12	9	12	13	19	18	13	22	27	15	15	16	17	15	8	29	22	15	21	14	13	9	10	11	19	12	17	11	10	24	18	11	20	14	18	19	13	11	5	14	26	13	19	16	13	16	12	5	15	15	14	14	10	14	8	8	9	11	10	20	19	20	10	16	26	26	29	10	23	21	44	9	22	29	12	30	24	8	35	22	20	13	10	16	7	7	17	13	13	24	48	14	29	24	26	14	19	13	12	6	29	23	15	11	19	14	10	10	14	14	11	35	12	12	9	8	13	12	8
Chr1	1168847	.	A	G	780.39	PASS	.	DP	44	27	28	35	6	41	24	38	28	33	32	33	33	31	30	23	40	34	46	31	57	29	23	34	27	33	32	32	37	18	18	24	21	17	18	8	29	22	18	36	18	23	25	19	32	35	30	25	25	48	39	38	25	38	33	42	29	22	37	28	35	49	44	29	31	33	31	37	29	33	32	44	36	28	28	31	40	32	35	38	38	16	51	36	57	34	44	21	27	30	44	48	35	37	39	22	26	37	26	27	36	35	32	33	44	39	35	45	36	36	34	44	29	43	44	30	31	29	24	45	38	46	38	37	28	37	24	33	38	37	53	28	27	41	36	42	43	32	33	44	29	45	25	33	46	34	42	44	44	28	29	39	51	24	28	39	27	24	31	39	64	43	32	34	22	42	27	14	22	34	22	38	46	26	25	30	30	35	37	33	31	47	36	32	36	25	33	35	36	17	25	28	38	21	23	36	33	33	44	46	28	53	34	30	42	25	39	36	21	30	31	23	34	19	31	26	34	22	34	29	29	43	28	34	31	43	20	33	26	31	21	41	27	37	26	37	23	24	38	25	23	25	43	35	35	30	30	29	29	28
Chr1	1170712	.	C	A	16419	PASS	.	DP	19	15	26	24	18	33	27	31	21	25	26	21	19	31	24	11	25	29	21	23	23	23	16	24	23	16	16	28	20	12	12	11	11	15	15	17	17	17	17	20	14	14	8	23	28	19	29	22	24	33	23	38	26	26	22	25	22	22	20	19	27	32	24	22	20	26	38	21	19	22	24	17	22	24	26	32	13	26	28	24	39	16	25	34	44	27	32	14	30	31	48	24	19	28	18	16	24	24	21	17	20	25	17	32	20	23	14	41	24	26	37	36	28	22	21	31	21	21	32	21	24	24	23	22	19	26	24	20	20	33	31	31	9	20	26	19	31	22	20	31	16	16	24	25	34	26	28	31	19	21	19	34	26	25	11	21	28	28	22	26	34	44	25	23	18	27	32	15	22	24	17	35	31	16	27	29	23	23	20	13	18	22	19	17	20	22	17	22	24	15	21	10	27	22	19	27	31	26	28	40	32	39	20	31	27	17	29	25	15	30	29	13	21	11	28	22	23	14	14	19	19	22	20	30	15	36	13	22	26	29	11	30	24	21	20	24	12	21	23	29	20	16	39	27	27	19	19	17	17	21
Chr1	1222620	.	C	T	10737.5	PASS	.	DP	32	14	27	35	22	51	37	40	38	40	38	38	34	40	40	32	56	48	47	29	41	25	40	42	28	33	37	31	17	21	24	25	18	11	11	24	28	30	19	21	24	13	35	29	26	16	17	29	49	47	38	40	26	47	31	36	29	24	22	11	38	30	40	15	36	15	17	37	29	46	29	29	30	44	42	46	36	41	23	39	51	17	28	49	44	29	69	25	30	38	42	39	31	32	45	46	39	25	33	24	36	38	32	31	50	45	33	41	27	49	35	47	28	51	55	49	42	39	33	43	26	37	46	51	43	42	32	36	31	39	54	33	22	32	32	42	40	48	31	41	36	44	35	36	70	42	44	55	31	41	39	52	41	38	25	27	24	32	29	59	41	42	36	33	20	38	30	24	19	37	36	44	34	39	26	46	31	41	26	27	33	29	37	36	43	28	42	39	42	19	31	37	40	37	26	52	39	40	36	30	44	54	39	47	42	20	37	38	39	44	43	43	32	15	29	31	33	22	17	45	27	47	21	38	42	48	27	23	40	36	22	46	30	40	46	36	25	27	31	29	23	38	44	45	45	36	36	35	35	20
Chr1	1237571	.	C	T	209178	PASS	.	DP	20	26	34	25	14	39	18	33	22	30	31	24	16	33	22	18	43	17	37	17	32	18	23	32	23	26	23	28	17	13	10	11	14	17	21	13	13	14	17	24	13	33	11	14	32	29	23	32	30	32	25	26	21	16	10	18	15	9	30	24	17	10	9	16	13	27	17	13	14	30	17	16	23	20	18	27	15	15	14	18	30	15	18	15	44	17	21	13	17	22	25	48	24	28	31	31	27	28	28	22	25	34	23	32	20	41	24	33	34	42	17	32	30	34	22	19	21	29	27	31	31	22	34	34	31	40	30	28	24	26	18	29	12	23	32	31	24	28	27	23	26	30	22	28	31	32	33	31	33	30	23	40	39	24	27	17	23	20	29	29	52	30	36	17	20	40	26	25	15	32	24	41	12	32	17	31	22	27	20	28	25	30	25	27	34	26	18	22	32	10	36	36	33	42	32	31	32	27	32	21	40	40	27	36	31	20	32	24	29	32	26	29	31	13	26	21	31	19	28	39	22	35	20	36	23	24	24	36	18	29	30	27	31	39	22	28	12	23	24	28	20	37	44	27	24	30	27	32	28	28
Chr1	1249005	.	A	G	83090.6	PASS	.	DP	14	17	13	10	8	15	15	15	15	16	14	9	12	9	11	9	21	14	15	7	21	10	10	14	10	13	18	23	13	6	7	6	10	8	8	7	10	5	12	10	10	9	9	10	16	5	20	18	15	16	6	16	10	12	13	11	14	6	15	15	18	21	8	8	10	13	11	8	7	15	13	7	9	13	11	13	17	12	9	9	25	10	11	10	16	8	25	13	19	9	18	15	11	15	10	12	14	6	13	11	15	14	20	19	12	15	17	20	23	19	21	21	17	13	11	12	9	18	14	16	7	14	10	16	12	24	14	13	10	14	12	17	8	11	11	21	20	17	14	14	7	16	19	16	21	13	24	17	15	17	18	19	19	9	15	11	15	14	25	13	15	13	13	14	6	20	13	10	11	11	11	14	8	12	13	11	14	17	15	15	11	12	15	18	16	17	13	8	20	11	10	17	18	17	15	17	12	11	17	15	12	29	10	14	15	10	8	12	11	5	9	8	13	15	8	12	12	15	13	9	12	16	5	14	5	13	7	12	6	14	11	17	12	19	12	7	12	8	15	12	8	21	19	10	10	17	15	11	11	15
Chr1	1249331	.	T	C	1624.6	PASS	.	DP	21	23	13	14	11	32	25	20	30	24	20	14	17	27	26	7	33	17	23	14	25	38	15	24	27	21	34	36	29	11	11	9	23	11	19	22	18	9	19	19	15	23	14	12	26	11	26	17	28	28	17	26	15	12	24	24	28	7	28	13	17	41	20	11	24	22	19	24	16	19	17	24	26	18	13	37	22	21	16	17	32	9	18	20	24	19	26	15	24	32	35	22	21	14	18	26	24	14	19	23	20	18	16	17	18	24	17	19	24	25	26	31	25	31	21	18	18	16	21	26	19	23	25	21	20	27	17	25	13	30	20	23	11	15	21	19	21	21	18	25	20	22	35	19	31	23	16	27	30	22	23	28	29	19	22	19	23	25	22	30	22	28	16	22	14	21	15	11	13	13	11	35	23	13	24	24	20	22	19	22	12	14	19	17	20	13	11	13	17	17	15	10	26	25	16	20	17	15	16	27	16	34	21	21	25	10	21	19	21	13	25	15	19	9	15	12	10	12	19	12	8	25	8	10	20	18	10	17	12	16	9	23	20	25	7	17	18	15	28	13	19	21	24	14	14	15	15	17	17	21
Chr1	1253268	.	G	A	180913	PASS	.	DP	32	18	30	21	14	39	20	35	18	32	23	27	26	24	28	26	40	30	31	28	36	18	21	30	23	17	17	27	17	10	10	14	12	17	17	18	19	11	20	22	15	20	19	12	29	34	22	25	15	31	22	21	29	26	16	32	22	11	19	24	17	18	20	13	21	14	19	15	22	32	22	22	19	22	21	26	26	24	21	25	31	22	27	19	32	23	24	16	19	15	25	34	20	29	29	25	27	27	19	29	23	35	34	26	22	25	30	36	35	29	24	27	23	26	22	24	37	26	29	20	39	23	26	26	18	36	24	29	27	32	21	22	23	25	18	33	31	25	28	15	24	26	19	31	29	22	37	20	21	22	35	30	26	26	22	21	10	27	22	23	30	32	27	16	12	30	16	12	15	15	15	31	17	24	19	20	24	17	27	25	22	21	14	26	22	20	30	24	21	11	30	38	34	22	14	24	23	22	32	28	27	49	33	33	29	18	30	24	30	22	22	25	22	17	23	24	19	22	21	23	15	33	4	30	21	36	17	21	27	30	20	35	23	35	19	19	16	19	31	14	21	20	36	22	19	30	27	34	32	13
Chr1	1420306	.	C	T	170559	PASS	.	DP	26	18	14	26	18	47	16	17	23	16	30	22	14	27	31	21	34	21	35	24	28	18	15	28	21	13	25	33	17	22	13	14	10	20	7	15	15	13	15	16	18	16	10	16	16	11	33	24	22	11	29	23	12	14	22	24	13	16	28	19	25	27	16	15	17	20	17	10	21	27	14	16	15	20	22	30	24	28	14	20	32	15	25	26	31	27	32	21	29	25	35	30	22	20	26	20	18	14	30	24	26	26	25	32	24	24	30	28	30	23	24	36	22	20	17	30	21	22	17	37	22	28	25	23	27	37	26	22	21	32	33	26	13	21	34	21	27	16	25	18	22	45	17	27	31	28	40	35	25	28	29	27	29	22	19	22	16	23	35	40	35	29	28	29	19	23	13	11	17	21	13	33	26	21	20	21	21	31	22	17	23	24	23	24	29	18	24	16	26	16	22	38	32	28	29	43	21	30	25	33	28	26	23	38	27	18	25	25	25	18	17	24	19	10	35	19	16	17	23	32	23	29	20	20	21	38	19	23	17	27	12	22	35	22	12	29	23	17	21	16	10	27	33	24	24	31	31	31	31	23
Chr1	1438229	.	T	G	51235	PASS	.	DP	40	26	27	38	23	43	32	33	32	47	28	31	37	39	41	36	59	38	36	33	40	33	38	44	31	18	43	37	33	20	35	23	29	25	30	22	25	25	25	21	35	30	37	23	53	27	54	32	35	50	43	34	42	36	25	59	32	31	34	30	51	41	46	52	39	27	27	31	35	33	48	29	42	46	39	39	35	44	33	35	51	23	28	40	46	38	51	35	30	29	44	53	37	38	33	35	43	43	43	27	40	35	47	48	39	38	26	45	44	48	44	49	31	30	33	33	34	34	40	46	28	53	38	42	34	47	30	41	45	35	33	23	18	30	33	45	52	38	42	38	40	44	34	42	59	49	48	45	39	43	27	32	36	36	33	23	16	35	34	41	43	42	36	24	25	47	28	39	30	34	30	50	56	34	35	53	31	30	31	31	33	36	40	29	38	35	37	36	37	20	50	37	41	38	37	31	42	32	35	38	45	47	26	49	51	33	36	38	37	52	38	38	41	19	40	28	28	20	27	32	36	49	25	35	37	40	35	40	37	33	30	49	40	45	25	28	29	29	49	32	27	41	53	35	35	47	47	35	35	38
Chr1	1533570	.	G	A	31640.2	PASS	.	DP	30	22	35	39	28	59	35	41	51	32	40	29	40	41	42	31	67	39	48	24	46	41	36	39	34	33	26	39	30	30	18	20	28	23	27	20	31	41	24	32	28	32	24	34	26	27	52	37	37	41	35	32	34	30	24	33	47	22	44	34	47	38	39	25	30	32	36	34	28	43	38	26	21	54	41	37	33	35	34	27	41	24	25	42	61	32	40	31	39	30	44	46	41	33	40	24	30	44	41	24	41	22	30	48	35	39	33	45	32	36	33	41	39	31	46	36	37	36	27	50	28	54	43	41	29	41	23	43	34	50	30	21	34	37	42	41	50	28	33	36	31	22	41	36	43	32	44	40	45	40	39	48	39	30	33	44	28	32	39	35	54	46	31	32	21	30	22	20	23	35	23	42	37	35	31	41	32	34	24	35	30	34	39	36	40	25	34	34	37	16	35	53	45	37	33	31	32	31	34	44	47	44	19	28	37	26	28	24	26	48	33	30	38	21	40	28	32	28	25	28	26	40	28	18	32	39	30	31	38	34	33	37	29	47	24	31	30	23	37	26	28	36	43	38	38	42	42	36	36	42
Chr1	1533608	.	A	G	1557.39	PASS	.	DP	35	20	38	43	26	70	39	45	50	40	39	35	52	47	35	38	59	41	44	36	51	42	44	45	44	36	34	40	41	25	20	28	25	26	28	17	36	41	29	38	27	32	25	34	26	28	47	39	31	51	34	34	35	35	25	46	41	14	43	36	46	39	28	27	33	36	29	35	34	43	31	29	20	45	42	47	39	38	31	35	47	19	38	47	54	35	42	35	37	35	42	50	49	39	37	33	30	39	40	25	43	34	34	44	31	39	35	54	32	40	30	52	43	35	50	39	45	36	42	37	32	53	42	43	33	47	31	39	43	47	31	22	35	33	36	48	49	34	30	42	32	28	42	34	38	34	45	28	44	47	42	45	30	35	30	33	30	40	45	44	56	61	32	34	25	34	27	15	22	38	21	43	34	37	25	44	30	38	27	48	40	42	38	43	47	30	39	39	41	23	40	46	43	41	37	36	39	22	36	46	51	55	26	23	38	30	44	28	24	45	25	30	38	21	39	31	29	29	28	25	22	47	24	22	33	43	33	33	41	41	33	44	34	57	23	30	27	30	35	22	19	31	44	44	44	41	41	35	35	44
Chr1	1543498	.	C	T	11775.3	PASS	.	DP	26	27	28	47	29	40	33	38	42	43	46	44	31	36	37	29	62	45	63	25	40	22	41	39	34	32	45	47	34	26	31	32	24	25	23	22	34	27	32	42	27	29	36	27	27	34	46	35	30	31	47	31	29	32	39	37	55	24	40	27	43	49	50	29	23	34	39	33	23	45	32	43	36	40	43	46	39	46	36	45	41	32	44	43	42	28	53	21	39	37	46	49	35	32	32	37	31	37	46	41	48	45	38	34	44	33	43	45	30	54	34	58	28	37	43	37	36	26	42	44	37	52	23	46	34	36	52	36	37	52	52	26	23	31	27	42	41	47	43	40	27	50	33	36	52	47	49	44	36	35	33	45	46	27	20	28	31	38	44	52	57	36	31	41	19	36	33	35	27	40	20	57	38	32	30	32	41	32	40	33	34	29	41	30	42	34	27	30	34	12	28	61	31	37	39	42	35	31	45	40	49	48	35	47	32	27	43	39	36	41	44	35	44	31	34	25	34	23	34	36	39	70	20	47	35	51	39	42	40	30	31	40	36	39	36	32	37	36	35	31	39	40	59	40	40	56	55	26	26	29
Chr1	1580233	.	G	A	229025	PASS	.	DP	21	28	17	40	23	28	26	35	17	34	28	29	12	32	33	30	39	35	51	35	38	25	37	28	16	24	25	19	36	14	14	24	14	15	22	19	17	19	23	20	16	21	27	26	30	26	35	35	32	33	20	27	25	30	25	50	31	28	28	31	33	33	17	26	22	26	32	26	23	35	27	20	27	28	25	38	26	28	16	28	53	23	25	38	31	25	23	14	35	33	45	36	27	37	30	30	32	36	36	29	20	29	34	35	28	29	33	46	36	34	34	41	31	36	29	44	40	22	38	38	30	42	40	37	28	38	26	50	28	45	28	30	20	44	30	39	50	31	48	26	31	42	33	40	39	37	46	37	42	37	29	44	35	24	35	39	29	25	49	39	41	53	26	29	16	27	18	22	20	26	27	49	33	40	29	37	27	27	25	26	35	39	42	24	37	21	28	36	33	17	26	40	35	32	26	24	27	44	33	42	45	43	33	32	35	25	28	41	42	38	26	36	40	30	27	29	27	37	35	33	28	45	14	32	29	37	22	50	21	31	14	42	31	39	32	18	36	26	17	20	25	25	50	42	42	35	35	30	30	33
Chr1	1601232	.	C	T	11066.8	PASS	.	DP	30	42	34	44	23	51	41	29	38	39	35	41	39	44	39	39	33	40	55	37	40	34	37	43	39	28	36	48	44	31	23	22	35	33	22	38	32	22	30	32	25	34	32	39	35	26	48	22	34	46	41	47	26	30	22	41	40	23	40	37	42	59	35	34	33	28	38	22	27	34	38	31	34	46	46	56	25	34	34	42	62	30	44	45	48	33	39	36	45	32	54	51	37	38	39	26	34	29	30	32	33	44	40	49	40	42	31	37	40	36	19	57	34	47	44	42	48	43	41	40	43	44	32	41	29	37	39	40	43	38	38	27	26	36	34	32	37	31	40	36	37	48	35	35	56	43	43	41	48	40	40	54	35	21	33	29	34	43	30	34	40	47	35	24	26	46	27	25	29	30	31	42	37	40	34	29	28	32	39	29	25	42	32	34	35	34	32	45	42	23	28	48	46	34	35	53	44	41	47	43	44	53	45	39	34	30	35	19	37	41	48	31	38	26	29	28	28	34	34	36	31	50	28	32	43	50	31	41	39	34	32	34	40	52	32	41	35	28	26	27	30	34	55	34	34	51	51	40	40	35
Chr1	1643990	.	G	T	134639	PASS	.	DP	13	7	15	19	7	24	18	17	21	26	25	27	28	25	11	5	22	27	14	15	21	14	12	12	5	8	17	23	16	7	9	18	11	20	10	9	10	16	6	6	14	12	12	13	13	16	13	15	9	14	16	11	9	14	13	17	10	14	15	10	18	16	7	15	18	13	19	16	21	15	18	28	15	15	14	25	27	19	32	25	19	12	23	13	30	13	24	22	14	18	31	29	21	27	17	12	14	12	8	12	20	20	16	12	20	21	15	27	22	26	18	21	25	26	28	21	23	24	34	31	16	15	23	29	11	23	25	30	21	17	28	29	11	11	24	21	20	28	20	21	19	27	14	16	18	31	23	21	31	25	19	16	22	11	15	24	20	18	14	20	21	32	13	25	7	31	23	16	15	23	13	31	29	28	22	19	24	12	15	20	21	13	11	26	12	14	10	17	12	16	21	20	18	9	16	23	30	23	23	23	21	36	17	24	30	13	21	21	22	29	37	27	23	9	21	17	20	9	16	12	19	26	15	16	12	26	22	20	14	24	14	26	24	11	13	14	10	7	11	16	8	7	17	14	14	6	6	16	16	9
Chr1	1663524	.	C	T	658.39	PASS	.	DP	31	27	33	30	32	35	32	27	44	32	43	38	31	25	37	35	47	44	45	38	33	49	47	30	31	35	34	45	31	18	25	29	32	30	24	30	25	32	26	31	26	22	21	17	43	32	49	21	34	37	30	37	22	27	22	30	46	20	32	29	45	50	42	37	26	27	25	22	25	33	28	43	33	38	30	40	36	42	29	40	49	17	21	37	53	39	43	31	29	28	35	46	31	49	41	35	31	30	30	43	23	29	40	44	35	43	30	45	35	45	29	52	35	46	28	30	43	32	35	36	29	47	47	32	30	42	36	40	24	44	35	37	20	46	28	44	50	31	41	38	34	50	35	34	54	34	40	40	36	23	43	33	43	27	30	36	21	49	41	51	39	41	31	33	26	39	31	19	34	30	31	41	39	34	31	32	26	31	30	30	33	27	28	32	37	26	35	46	33	19	48	37	34	27	37	34	43	36	31	44	34	39	34	44	45	34	35	31	34	35	31	33	30	22	32	31	27	27	27	26	29	32	20	25	36	30	18	44	29	29	19	33	32	42	26	20	18	19	31	33	27	28	50	56	56	50	50	26	26	36
Chr1	1667745	.	A	G	3093.8	PASS	.	DP	28	28	33	28	23	46	44	43	25	40	37	46	50	39	50	25	63	39	50	34	71	31	15	39	23	16	20	24	16	16	16	17	13	23	15	19	35	18	16	31	14	15	17	15	31	27	48	32	20	29	33	35	33	24	25	22	19	8	31	17	17	13	11	8	12	28	16	20	25	38	17	22	11	12	16	26	20	22	19	21	53	28	15	48	64	36	20	9	23	12	18	40	15	33	40	40	36	34	35	34	33	48	36	44	48	41	34	44	30	52	34	35	31	27	29	33	30	34	37	44	29	34	33	29	38	41	25	31	35	50	22	17	11	40	37	43	50	34	56	35	45	55	40	47	59	34	50	52	51	43	43	47	48	44	48	30	29	38	50	45	43	45	48	20	14	51	30	17	25	43	35	38	12	33	38	43	32	30	34	47	37	33	39	50	42	31	28	44	33	20	39	63	37	55	38	45	60	37	51	47	54	44	40	48	41	31	45	40	28	35	43	41	40	19	38	31	28	41	38	52	35	45	38	30	35	58	32	43	36	33	36	34	35	60	22	38	22	36	33	32	27	46	57	42	42	58	58	47	46	32
Chr1	1704634	.	T	C	3788.12	PASS	.	DP	41	26	30	37	16	49	35	42	36	45	27	27	44	39	48	33	56	53	59	42	42	34	24	51	45	23	33	49	39	20	17	24	19	23	22	18	27	27	22	34	27	14	37	30	30	22	48	37	29	36	38	33	33	28	35	39	45	22	37	30	40	50	34	25	42	31	34	28	28	29	34	27	33	33	44	43	35	47	34	52	48	17	49	34	46	40	42	27	25	29	32	66	51	27	37	34	35	36	30	29	43	41	40	46	48	34	36	39	41	38	32	45	33	41	29	41	47	44	29	49	42	39	35	41	41	45	43	45	31	45	35	38	24	34	47	40	43	33	57	39	33	39	42	31	52	36	52	41	44	42	43	44	52	37	35	30	28	36	47	40	56	41	33	27	26	39	22	16	29	33	35	37	29	44	22	31	32	44	31	29	49	44	31	42	32	24	22	35	40	17	46	51	54	31	42	47	28	36	46	38	39	38	33	39	36	24	37	46	30	43	45	32	40	27	43	24	35	35	24	41	44	51	31	50	51	48	31	36	39	40	34	39	44	39	38	38	21	35	29	27	33	34	47	43	43	41	41	35	34	46
Chr1	1725288	.	C	T	150902	PASS	.	DP	20	23	22	22	16	38	26	20	25	28	21	26	25	17	28	16	28	24	31	33	39	23	16	36	25	12	23	12	17	14	15	10	11	9	3	10	17	11	10	22	15	21	11	8	25	10	26	21	27	30	21	29	23	12	12	14	23	13	15	15	13	18	8	3	10	14	11	16	8	29	8	5	11	16	14	15	7	21	10	12	32	16	14	16	32	28	12	7	14	20	10	43	10	36	25	27	38	21	23	19	29	28	21	25	19	34	16	22	20	24	17	27	20	13	21	20	19	22	31	26	17	20	23	18	16	27	23	30	31	27	15	12	10	39	26	30	29	32	23	18	21	28	31	13	20	37	42	22	35	41	31	34	28	29	16	33	25	20	21	38	36	43	23	14	17	34	23	11	10	29	12	34	6	18	19	25	22	25	18	26	23	31	30	29	19	14	17	31	23	8	32	43	32	32	23	29	27	17	34	37	27	36	42	38	37	17	25	27	32	24	25	27	27	15	27	15	23	20	22	45	21	39	16	17	34	27	18	26	29	25	21	22	24	25	17	33	18	22	34	16	25	37	35	26	24	44	43	35	35	17
Chr1	1769861	.	A	T	109498	PASS	.	DP	16	16	6	15	11	15	9	24	15	17	11	8	20	17	19	19	17	23	16	13	20	13	15	13	10	11	17	11	17	10	14	13	7	13	15	10	7	12	13	12	8	16	14	19	13	6	16	12	12	18	10	13	13	22	11	11	21	10	13	13	21	18	13	8	11	15	9	18	14	18	19	16	15	13	14	18	13	20	14	11	23	9	17	7	12	13	20	16	13	24	15	16	19	16	10	13	10	16	9	13	7	16	12	22	16	20	13	13	12	16	9	14	22	12	9	11	12	14	11	20	13	12	9	8	18	17	13	18	9	19	11	9	16	10	7	16	18	13	21	20	11	9	13	15	19	15	12	20	23	15	11	12	12	6	6	9	6	11	10	11	13	14	13	14	4	13	7	6	9	3	11	17	14	11	12	14	12	10	9	10	11	12	12	14	18	11	14	8	14	4	19	14	12	10	12	14	19	21	15	11	22	25	5	7	14	4	21	22	9	13	15	8	14	4	7	12	6	9	12	15	17	18	9	23	16	17	7	11	10	8	7	16	16	9	5	7	8	5	14	7	6	6	19	19	18	22	22	22	20	12
Chr1	1780294	.	C	T	144869	PASS	.	DP	32	17	26	31	38	44	33	31	31	42	40	44	29	33	41	26	39	41	43	38	48	32	25	43	30	26	26	32	42	22	26	21	24	24	24	16	16	29	28	32	35	18	32	15	26	22	36	24	33	37	33	32	17	29	15	35	38	25	35	21	31	49	20	17	22	24	24	21	16	25	33	23	30	25	26	47	29	32	32	21	38	8	26	42	38	37	33	21	31	27	37	46	24	33	29	28	41	35	28	30	37	35	37	31	44	46	33	39	39	41	29	29	26	30	36	39	35	41	32	33	27	28	39	44	45	30	28	34	30	34	34	37	18	42	39	41	44	35	43	36	29	38	26	37	51	29	48	47	40	44	46	54	43	29	26	28	32	41	32	41	47	39	33	25	20	53	24	11	33	34	20	42	31	40	31	23	31	25	22	30	29	39	45	45	40	40	33	32	44	28	36	44	51	35	26	48	36	21	44	41	32	49	39	33	40	33	40	37	33	36	33	30	44	23	31	20	27	26	30	37	21	35	28	17	31	45	22	43	29	40	24	51	25	33	27	33	15	25	20	25	19	32	42	27	27	32	32	39	40	28
Chr1	1843380	.	G	A	934.34	PASS	.	DP	23	12	30	25	8	34	25	29	34	25	24	21	18	25	26	22	29	21	35	12	20	25	19	32	23	19	31	27	15	17	14	23	20	22	16	9	28	19	22	13	21	16	22	18	31	15	37	18	28	16	21	21	36	20	29	29	36	18	23	14	26	22	27	27	30	23	24	11	28	37	27	22	25	24	31	43	18	29	30	21	36	15	33	31	33	21	30	28	19	31	36	37	29	29	17	18	24	28	20	25	27	36	29	23	33	29	23	28	32	42	31	35	23	18	29	15	26	34	22	30	14	29	14	25	24	27	22	19	38	24	23	34	18	20	36	29	36	23	22	25	19	31	26	36	28	27	33	28	32	29	18	29	33	24	25	29	18	22	26	29	27	30	27	26	14	32	17	9	24	21	16	30	19	26	26	29	32	13	20	17	20	25	23	26	24	20	26	30	25	10	29	28	29	36	33	26	24	24	30	28	38	31	24	28	19	25	27	28	14	22	27	29	18	19	20	24	19	11	23	21	36	25	18	20	32	43	21	29	32	22	24	27	28	12	24	19	22	13	23	14	16	30	13	34	34	33	33	19	19	20
Chr1	1886491	.	G	A	735.21	PASS	.	DP	28	21	24	32	22	40	30	37	31	42	37	30	32	47	28	25	53	49	40	20	41	32	29	27	39	20	46	50	33	24	20	18	18	27	26	24	31	22	28	25	24	30	16	26	42	29	23	32	36	32	32	31	42	27	30	41	36	16	33	22	37	44	39	33	30	30	27	29	27	38	36	31	41	35	39	49	42	52	35	30	39	34	45	32	46	22	43	35	21	35	34	41	35	26	34	25	34	25	32	30	36	47	29	35	30	42	31	37	30	39	34	43	27	47	38	33	38	31	38	31	45	35	33	35	33	39	34	35	34	37	39	43	21	35	32	32	32	34	41	35	30	24	27	34	53	32	56	26	33	35	26	48	31	26	42	39	32	26	41	37	56	38	40	42	17	38	25	18	22	25	22	43	43	19	35	38	30	33	32	33	32	37	29	34	39	36	31	34	43	22	44	41	43	34	37	47	40	41	38	46	55	44	29	38	48	36	47	30	37	41	41	34	39	16	34	26	40	25	20	37	25	48	21	37	25	39	19	32	27	37	18	29	35	33	21	28	17	27	32	36	22	25	51	27	27	36	36	34	34	28
Chr1	2039495	.	A	G	1218.31	PASS	.	DP	5	.	3	3	6	7	6	6	7	2	1	11	8	10	3	8	11	1	13	4	1	1	4	1	3	2	4	21	11	.	.	4	1	1	1	2	5	4	2	1	5	4	4	.	8	7	9	16	5	15	11	11	9	10	11	2	9	2	2	5	6	4	15	11	5	13	16	6	5	11	12	5	5	9	1	13	16	13	11	7	13	6	1	7	13	1	8	4	9	15	15	11	17	7	13	6	6	1	6	7	9	3	9	14	12	21	9	14	2	9	9	13	19	17	18	11	12	9	12	14	9	8	11	11	14	3	6	15	7	6	11	9	3	7	7	11	9	11	19	17	4	23	12	9	10	21	8	22	16	9	11	6	12	7	13	11	9	5	12	11	20	16	12	21	10	3	14	8	5	11	3	17	5	8	7	14	11	5	3	4	6	17	6	10	10	2	6	3	15	5	8	5	19	9	14	18	19	23	9	5	17	10	7	17	18	9	22	17	13	16	13	6	9	4	6	7	7	9	12	13	8	23	7	16	15	15	10	12	9	11	11	23	17	3	13	12	9	7	4	1	3	4	2	4	4	11	10	12	11	5
Chr1	2214674	.	A	T	5772.94	PASS	.	DP	34	24	27	29	20	39	34	22	28	29	24	25	32	44	29	19	53	27	42	29	39	23	38	30	23	40	39	37	41	19	18	27	13	24	31	28	32	30	30	38	24	37	24	25	28	21	28	37	28	37	22	34	30	29	18	40	33	23	37	24	44	35	23	34	27	27	30	31	24	42	37	32	36	38	26	36	35	33	25	35	47	19	25	45	49	28	40	24	42	53	52	36	49	32	24	27	29	36	35	24	31	38	36	34	35	38	26	35	31	45	46	52	30	50	37	43	26	41	30	51	26	43	26	34	40	35	33	44	27	42	49	34	19	29	32	23	41	30	34	27	27	37	32	30	47	31	50	45	36	37	34	45	42	26	33	27	30	23	28	48	42	41	28	30	27	28	26	30	25	23	29	57	48	33	26	26	37	28	25	33	31	35	35	25	28	16	28	26	32	20	39	36	44	37	28	40	39	30	31	35	26	51	33	28	39	27	41	31	34	33	30	19	33	24	25	23	23	24	30	35	28	45	13	38	25	37	34	32	31	30	14	35	28	34	26	35	21	20	27	28	26	26	39	21	21	21	21	33	33	34
Chr1	2311196	.	A	G	99930.8	PASS	.	DP	25	34	23	32	18	45	33	31	32	35	56	18	33	28	35	30	40	38	49	32	38	47	44	33	41	31	38	39	42	24	20	19	29	29	27	20	25	36	30	42	28	38	29	27	36	33	39	46	35	51	39	45	33	39	34	42	44	19	37	26	34	51	40	29	36	27	27	27	31	29	31	29	43	36	37	50	33	50	39	44	42	23	43	29	47	35	44	35	41	39	44	36	31	35	38	36	35	35	35	32	33	34	39	40	60	41	37	40	52	45	40	42	27	52	33	36	41	35	33	48	42	47	40	38	39	39	21	34	32	56	39	39	25	33	39	26	41	31	42	30	41	53	31	38	48	34	45	53	47	40	49	44	53	32	35	32	24	26	38	38	47	44	31	32	24	39	29	21	38	33	26	53	43	37	39	24	36	35	36	28	29	35	35	40	32	33	32	28	42	30	40	40	47	36	33	30	36	28	39	35	47	50	37	43	40	28	40	42	28	35	35	34	41	33	27	27	23	8	24	36	39	44	23	40	35	38	28	34	24	33	19	42	42	35	36	40	22	27	42	31	15	28	50	35	35	40	40	30	30	27
Chr1	2312054	.	A	T	752.39	PASS	.	DP	27	36	23	33	16	30	26	42	34	46	28	28	32	37	34	31	46	45	47	23	38	27	32	40	33	20	37	51	31	26	29	31	33	27	24	27	30	39	28	30	21	23	28	27	47	21	47	31	31	38	39	24	25	31	26	33	33	28	36	25	34	53	33	30	42	33	30	35	41	39	48	26	35	36	38	34	44	33	37	34	43	31	35	29	42	35	34	28	30	47	52	30	37	41	39	26	39	35	29	24	36	35	35	43	52	38	31	36	29	43	35	48	32	44	33	43	27	33	31	50	55	36	33	52	31	45	41	45	36	53	35	30	16	41	25	33	34	44	46	24	39	41	33	46	55	47	49	41	38	31	30	39	38	31	34	32	20	31	32	23	47	45	36	32	19	50	35	20	21	38	26	48	53	38	28	35	38	41	28	28	37	35	40	38	33	31	20	39	33	13	35	40	36	31	29	23	40	48	37	40	53	50	29	38	38	21	51	41	40	40	31	27	48	26	30	25	31	29	27	28	24	43	30	31	30	48	39	26	34	28	22	43	34	35	39	26	35	24	32	19	24	22	42	34	34	31	31	27	27	45
Chr1	2397581	.	T	C	1022.39	PASS	.	DP	25	33	23	40	25	48	24	24	25	23	24	30	31	24	33	15	29	31	58	29	30	41	31	19	21	19	18	22	28	12	18	16	13	12	21	8	14	16	22	38	13	18	14	16	24	29	33	22	25	34	26	32	27	24	24	29	23	11	25	19	24	29	20	11	20	25	23	16	16	37	9	17	20	29	25	29	22	21	28	23	42	30	32	54	50	32	26	27	26	17	27	45	22	30	29	30	45	34	28	30	33	34	33	36	30	33	26	33	28	41	22	37	21	29	25	33	41	21	27	35	37	33	33	30	29	34	25	35	35	31	25	15	14	29	37	36	45	31	30	30	34	41	36	38	52	28	41	33	36	38	31	41	44	29	42	23	25	17	37	49	55	38	42	21	14	54	27	10	17	36	25	51	14	16	24	35	33	36	30	30	34	38	43	35	34	25	29	27	32	23	30	50	51	33	39	31	37	34	33	34	43	59	25	39	32	20	46	25	38	39	34	26	28	23	28	27	24	25	28	23	14	27	13	31	20	26	26	26	25	23	24	29	29	41	15	29	22	30	27	24	26	32	41	38	38	48	48	32	31	35
Chr1	2429974	.	G	A	247504	PASS	.	DP	23	24	31	35	16	49	28	33	38	33	34	34	25	25	38	18	34	33	42	22	31	28	22	53	27	28	29	33	20	17	13	20	19	19	10	21	22	9	15	22	21	20	20	13	30	16	32	26	36	30	32	30	35	27	25	28	28	17	35	22	22	39	26	22	20	27	35	20	21	29	32	22	13	28	22	36	23	23	28	34	35	19	29	32	51	20	46	22	32	19	40	42	35	26	31	36	27	37	33	22	31	44	41	39	36	31	29	46	39	36	29	41	25	45	25	32	25	22	30	55	29	38	30	37	26	57	28	30	30	35	35	35	21	36	37	27	40	29	31	27	34	41	26	22	43	34	46	28	32	33	28	44	27	26	18	34	31	27	29	32	38	45	35	14	21	34	20	23	33	30	24	35	24	26	24	32	42	23	29	22	21	37	45	33	32	37	29	33	28	9	27	30	37	37	28	29	35	41	32	34	36	50	26	32	38	28	27	24	29	32	27	30	37	15	26	22	28	28	25	33	25	29	28	22	28	36	35	28	20	28	19	28	33	33	21	32	9	21	35	31	26	34	38	32	32	34	30	28	28	35
Chr1	2574661	.	G	A	400.64	PASS	.	DP	25	20	17	22	19	28	25	19	29	26	31	30	24	20	22	10	20	27	44	19	38	28	18	20	21	15	16	23	12	15	15	18	13	12	10	14	16	18	12	14	15	13	8	12	14	10	23	15	26	23	25	12	14	17	12	26	16	19	20	16	19	27	10	22	14	17	20	20	12	19	19	17	9	18	25	18	20	30	15	19	29	18	18	27	33	14	19	20	17	31	17	24	16	26	22	17	15	15	12	12	14	29	14	17	15	22	17	26	20	18	21	33	22	30	22	23	11	20	21	36	21	28	15	22	18	18	19	19	24	18	25	13	14	21	16	25	26	26	15	12	18	18	20	19	29	18	35	23	19	29	21	24	31	16	26	28	16	15	14	21	34	30	29	16	14	31	20	14	15	25	16	34	12	23	19	18	11	21	20	19	29	25	26	16	24	17	14	17	22	10	21	16	22	23	16	23	31	17	21	34	19	30	15	19	27	12	13	28	19	23	11	26	16	13	21	13	22	16	21	23	19	38	8	19	23	34	19	19	10	20	10	22	24	18	16	14	10	10	16	20	16	12	23	30	30	17	17	20	20	18
Chr1	2579069	.	C	T	145026	PASS	.	DP	10	14	9	27	7	27	8	20	23	19	11	22	18	21	15	12	19	18	26	20	29	18	22	15	11	10	17	23	18	11	7	15	14	14	9	14	12	10	12	15	11	11	12	9	20	11	29	16	16	22	16	15	14	20	16	23	29	9	10	14	24	17	17	15	17	18	12	15	10	23	8	15	9	24	9	21	16	24	16	21	28	12	21	19	22	10	20	14	18	21	24	32	16	22	11	22	18	20	23	12	13	18	14	18	13	26	16	19	17	17	13	14	15	19	16	18	12	18	19	18	17	22	10	20	13	25	18	16	29	15	25	14	12	21	16	21	22	17	19	23	20	30	18	20	34	16	27	19	17	23	18	17	16	16	10	24	18	10	18	18	27	28	18	19	10	18	13	6	16	12	11	32	15	20	14	14	12	17	16	20	19	16	19	14	19	19	14	12	19	3	21	22	35	25	20	17	25	27	22	27	26	30	23	19	26	11	31	25	19	22	21	23	32	10	22	16	15	25	23	25	14	31	11	31	21	21	18	21	30	21	20	21	16	26	21	18	12	13	19	17	20	21	18	24	22	27	24	25	18	14
Chr1	2604635	.	C	G	31512.5	PASS	.	DP	36	36	25	33	35	56	30	37	34	42	32	48	39	47	30	24	51	52	42	39	39	33	38	35	35	20	44	42	35	25	28	34	24	30	33	22	34	34	24	28	23	35	24	20	44	30	51	35	38	38	36	39	30	44	40	44	37	33	29	31	40	59	30	29	36	26	28	40	32	35	38	35	31	26	40	41	35	34	36	43	51	25	36	43	44	30	58	32	36	42	47	45	40	37	38	40	45	32	36	36	37	46	38	42	46	54	44	41	34	41	38	43	32	43	31	43	43	35	43	50	31	47	36	47	35	42	39	34	37	46	59	39	20	31	37	47	40	34	52	37	32	51	40	37	59	44	41	36	44	39	33	52	30	35	30	33	30	35	40	34	53	50	39	29	21	49	33	27	15	35	26	57	47	36	28	34	46	29	23	37	34	45	38	43	35	28	22	34	36	25	46	34	50	44	34	55	42	29	33	43	48	59	30	41	39	31	38	53	33	32	27	46	42	23	32	28	24	23	35	42	37	53	23	36	44	48	35	34	31	35	36	47	49	32	31	41	35	29	24	34	39	31	48	39	39	48	48	35	35	39
Chr1	2616678	.	A	T	1492.39	PASS	.	DP	33	22	39	34	21	47	36	37	30	35	44	37	34	32	34	32	50	50	26	27	58	31	26	46	40	24	31	39	34	18	33	29	29	27	26	19	29	30	28	28	23	24	25	24	33	26	40	43	39	43	37	33	35	38	30	38	50	29	33	28	43	56	37	25	23	24	34	35	29	37	36	36	36	39	39	51	39	35	35	41	29	23	37	31	34	27	55	34	39	21	35	46	40	37	32	36	36	28	25	21	35	27	40	29	32	42	38	43	47	46	40	45	41	33	41	36	41	47	38	55	37	46	39	37	36	53	22	41	42	46	62	38	21	37	29	32	45	30	48	38	41	40	39	46	39	41	44	43	47	43	35	34	43	19	27	31	33	23	48	32	54	40	43	28	17	43	21	22	23	44	24	40	35	36	24	31	30	27	27	34	24	37	32	31	30	34	30	34	42	24	40	36	48	33	35	27	49	44	35	42	47	48	35	43	36	25	33	46	45	30	30	45	41	25	40	30	26	27	28	31	24	30	18	32	34	46	20	39	30	38	17	34	39	37	28	36	23	31	21	39	23	37	49	30	30	37	37	40	40	36
Chr1	2646610	.	C	T	105817	PASS	.	DP	24	19	16	28	20	36	11	24	32	23	31	36	29	31	20	8	21	23	22	12	22	13	19	17	23	16	12	29	16	25	12	17	21	22	24	16	19	21	14	21	17	19	18	18	23	29	26	32	37	26	29	21	28	31	17	22	32	18	24	18	32	26	21	12	27	11	16	23	15	27	27	20	19	29	31	30	21	32	18	21	42	22	14	18	22	15	34	24	24	27	39	33	18	30	16	15	17	22	25	10	33	20	12	24	24	30	25	33	30	25	20	28	18	26	35	30	34	30	25	21	16	30	28	28	21	18	31	39	31	38	31	20	24	15	11	16	22	22	22	20	19	17	17	13	32	23	20	18	27	23	27	24	17	12	16	22	12	29	21	13	40	46	29	33	11	31	18	24	23	30	13	44	26	27	23	22	23	23	19	21	19	29	20	16	23	18	19	16	23	20	29	27	30	17	27	33	20	22	27	24	24	30	22	24	36	16	24	29	24	28	23	18	25	4	24	14	24	20	17	7	14	25	18	22	27	14	25	20	17	22	11	26	22	13	20	16	16	17	14	20	13	14	23	11	11	24	24	15	15	19
Chr1	2667982	.	G	A	221669	PASS	.	DP	28	21	23	25	5	38	31	27	31	20	27	27	15	29	24	23	38	30	41	31	33	26	39	33	45	17	35	32	39	26	21	20	21	21	18	14	21	23	23	30	19	21	14	25	42	27	24	28	34	33	33	35	35	32	27	27	27	19	35	26	32	41	20	20	22	24	24	24	30	32	31	24	30	53	28	41	26	33	31	28	35	13	33	29	42	27	42	22	29	24	32	37	31	29	26	26	31	28	28	21	26	33	27	28	27	35	27	30	30	40	27	41	29	34	34	28	32	28	28	40	24	30	26	40	22	29	36	36	32	45	48	27	15	29	22	33	20	20	25	29	21	42	29	41	36	30	28	35	40	29	36	33	38	19	34	24	18	28	28	29	40	34	28	18	7	40	24	22	26	35	11	42	43	40	28	29	23	18	19	20	23	28	26	22	40	18	18	33	32	18	23	34	31	47	23	35	39	32	28	31	41	34	23	41	33	16	42	36	38	36	26	26	26	16	39	29	25	22	21	36	25	33	24	30	33	37	22	26	36	23	22	20	24	40	18	35	19	16	30	35	22	25	35	26	25	27	26	19	19	30
Chr1	2790273	.	C	A	2667.52	PASS	.	DP	27	23	18	23	15	33	23	25	29	30	38	21	32	28	17	22	29	20	24	24	22	30	18	27	21	7	19	32	20	17	14	11	6	14	12	19	11	9	10	11	9	16	12	17	20	22	18	13	20	27	22	29	17	22	13	20	34	15	11	15	22	29	18	14	6	25	30	16	15	14	16	19	19	18	25	25	21	15	17	20	33	10	16	15	32	22	29	11	26	31	26	32	30	27	28	20	24	17	19	26	14	25	26	22	34	32	28	23	15	31	21	26	19	21	20	25	23	20	25	29	19	26	21	25	25	19	30	29	25	27	18	14	9	21	31	26	25	25	18	20	19	26	29	26	32	40	31	31	31	40	28	26	23	20	20	14	18	14	26	24	37	48	30	23	12	45	19	10	19	31	24	33	22	26	24	24	21	16	14	28	29	17	36	22	32	25	21	24	25	12	33	25	32	25	19	35	28	41	22	27	34	29	8	24	30	19	23	24	34	28	19	18	16	11	27	16	9	12	11	15	14	19	15	27	17	18	17	24	16	28	5	24	25	18	17	19	8	6	14	23	20	12	38	20	20	21	21	26	26	17
Chr1	2811145	.	G	T	658.39	PASS	.	DP	21	21	19	29	14	27	19	22	18	26	21	20	19	27	18	13	25	23	19	17	20	26	25	21	25	20	18	24	23	14	16	21	23	23	13	20	30	30	20	29	25	25	25	24	29	25	21	19	24	30	29	36	20	17	22	28	25	17	18	19	38	40	28	22	22	34	26	36	30	34	23	31	22	27	22	38	21	40	26	22	32	23	21	9	38	26	37	29	36	27	32	22	23	20	23	22	24	22	25	23	31	26	25	24	38	31	25	32	22	27	20	43	27	32	33	41	34	25	28	42	23	36	21	40	35	28	26	38	19	31	26	33	20	19	26	33	38	25	20	27	14	28	33	20	30	27	29	32	25	27	23	33	30	21	19	27	14	28	34	24	44	33	27	23	14	36	18	18	28	23	17	36	36	26	21	31	22	23	18	14	12	26	29	16	26	19	17	19	26	23	33	30	32	43	29	30	38	20	21	20	34	35	28	20	32	9	32	21	30	25	19	20	28	9	19	21	27	13	28	17	22	30	17	21	22	19	23	22	11	34	10	29	22	18	17	22	15	12	21	20	16	13	37	19	19	17	17	21	21	24
Chr1	2850450	.	C	A	366.67	PASS	.	DP	19	16	20	21	25	25	18	21	18	13	6	18	20	20	11	7	30	19	19	13	35	20	16	33	21	15	21	20	17	9	16	9	11	15	6	20	5	19	13	20	7	16	13	12	13	15	33	30	12	17	25	23	25	17	18	22	13	8	12	21	15	32	14	7	19	18	8	22	9	17	6	12	11	20	10	16	10	18	12	7	23	14	14	13	28	17	10	10	11	19	23	21	16	16	17	31	24	14	21	12	26	18	27	18	12	22	14	19	19	17	17	18	11	15	13	18	12	15	16	18	11	23	12	15	18	18	20	18	14	25	15	9	10	13	12	14	24	15	20	16	14	15	26	18	25	23	20	25	23	18	25	14	14	13	12	8	17	14	21	21	23	26	17	21	11	21	18	4	10	12	16	29	19	21	14	21	14	16	9	11	17	15	18	13	13	23	12	19	23	7	28	22	26	28	20	24	22	22	19	21	24	20	10	22	19	6	16	23	23	13	16	17	20	11	23	14	20	7	11	26	15	23	15	18	19	22	10	19	9	19	6	20	17	13	21	17	12	24	20	12	6	10	35	14	14	23	23	18	18	22
Chr1	2851974	.	G	A	29012.6	PASS	.	DP	28	23	26	34	20	42	18	30	41	27	37	29	32	33	23	34	42	34	40	22	29	28	32	32	29	25	44	34	36	25	27	20	23	23	29	23	27	26	27	26	26	34	25	41	41	28	44	28	47	30	32	34	36	38	22	36	34	32	41	33	49	37	37	24	25	33	36	25	27	32	31	34	31	36	27	31	29	36	43	30	39	26	48	23	37	31	37	26	44	18	39	41	35	26	26	23	29	18	41	27	35	39	25	30	31	41	30	42	40	44	29	40	34	47	41	39	34	30	22	49	27	42	31	32	32	50	37	46	37	48	36	33	19	31	25	39	44	30	44	25	24	51	39	37	39	33	42	45	31	30	32	32	36	19	30	24	27	29	38	31	49	50	37	27	21	50	30	33	28	42	18	45	52	39	30	29	37	21	21	27	19	30	32	26	36	23	29	34	26	17	49	35	37	30	28	34	44	46	28	34	37	33	24	31	48	22	35	32	37	43	37	41	33	26	23	23	28	17	19	26	26	36	17	18	25	31	30	30	28	38	20	25	32	24	18	26	20	24	38	22	24	21	39	23	23	36	36	35	35	27
Chr1	2925750	.	C	T	8456.61	PASS	.	DP	31	15	27	36	15	38	30	39	42	51	38	36	42	26	34	23	45	34	26	31	32	28	32	39	24	29	41	19	26	24	25	17	15	26	18	21	23	29	30	26	25	35	24	25	43	28	44	27	32	42	38	23	42	28	23	27	28	15	26	26	22	20	24	22	21	18	16	27	19	36	26	22	27	24	22	30	28	27	19	21	28	17	23	38	36	38	38	19	30	36	25	40	21	47	23	41	31	36	24	29	37	39	33	45	29	51	43	48	34	40	43	39	23	35	31	30	36	28	29	34	29	36	27	36	30	45	36	32	39	52	16	28	20	20	30	40	45	37	45	22	32	39	31	32	33	25	40	34	34	22	29	35	25	31	42	44	22	20	30	44	45	40	17	16	13	49	37	22	16	40	19	57	21	38	28	37	34	38	24	35	33	38	35	39	37	26	31	31	25	12	41	50	32	40	34	50	54	45	44	40	48	39	32	39	36	29	38	29	34	38	33	38	42	16	39	31	24	22	24	39	23	50	15	33	35	48	38	37	38	38	28	38	44	34	32	33	29	39	32	25	20	30	46	28	25	38	37	33	32	28
Chr1	2956096	.	G	A	4158.25	PASS	.	DP	54	30	36	28	31	46	47	57	51	63	42	39	41	48	35	58	62	45	57	40	36	25	31	41	31	25	23	40	34	21	26	19	23	17	23	28	20	32	30	32	20	29	30	24	36	36	56	46	41	34	33	39	40	26	24	30	40	19	27	22	11	26	27	14	18	45	31	27	14	44	18	19	15	29	39	21	21	26	23	39	57	24	21	43	57	26	22	21	34	30	36	59	27	32	40	44	27	31	32	43	35	51	31	39	49	44	42	46	45	49	43	29	36	44	35	36	43	38	29	37	36	48	28	38	49	63	33	43	38	57	28	33	28	32	41	55	45	38	55	37	35	36	43	43	50	30	56	41	47	46	33	42	41	30	41	40	18	38	46	46	37	48	43	28	21	48	26	17	19	40	32	47	12	29	40	39	41	32	35	38	50	36	38	47	46	42	35	26	46	15	50	50	60	48	43	66	55	29	56	35	45	41	35	47	52	45	48	54	36	53	41	38	45	31	56	32	37	32	31	33	31	48	28	50	50	65	47	46	44	62	28	36	55	40	37	32	33	28	31	26	18	36	45	47	47	56	56	48	48	47
Chr1	2982600	.	A	T	139977	PASS	.	DP	31	24	29	31	21	59	25	41	29	45	24	38	36	32	36	26	49	48	37	22	31	37	27	33	28	33	48	48	41	30	19	22	32	27	34	22	34	32	37	39	28	35	37	40	44	37	45	28	23	45	33	37	28	34	41	50	34	23	32	34	45	59	43	36	33	28	27	26	28	64	40	45	36	36	46	58	38	39	40	37	50	43	36	47	62	33	42	28	25	39	48	39	42	36	34	28	35	35	40	30	34	47	34	35	48	53	41	47	37	50	37	56	37	36	34	37	45	32	39	49	32	39	30	34	39	40	28	40	34	51	48	44	23	33	24	40	47	40	41	38	25	32	41	45	57	29	49	59	48	34	38	42	34	34	32	25	27	29	28	44	57	58	37	37	28	45	33	29	32	36	23	58	44	38	33	35	34	34	29	25	29	36	41	53	40	32	28	24	33	20	39	59	39	41	24	35	43	32	37	42	57	61	27	33	43	30	60	31	33	44	43	32	39	27	37	41	27	29	31	26	39	54	17	44	34	33	24	39	31	34	33	41	40	37	31	30	32	22	40	18	18	25	40	32	32	45	45	38	38	37
Chr1	3019314	.	C	T	218.37	PASS	.	DP	35	19	27	31	25	36	23	30	35	39	33	31	26	27	33	23	44	25	36	21	41	23	24	27	25	12	38	27	22	24	14	22	23	18	19	18	17	17	16	29	18	28	24	21	29	28	31	32	24	30	30	27	31	24	16	28	25	12	21	24	19	20	20	14	19	21	12	25	17	38	14	19	15	27	25	40	13	28	31	24	27	20	25	28	36	34	40	19	17	17	31	36	29	23	22	30	29	25	27	24	22	34	34	23	28	39	15	21	21	36	18	22	25	36	27	31	27	34	32	42	22	25	25	26	27	28	28	21	27	36	16	42	17	21	27	31	28	25	36	32	32	36	29	29	31	36	39	34	30	28	33	34	32	28	22	22	30	30	25	32	32	39	34	15	19	41	23	15	28	28	23	40	21	24	22	28	23	26	18	24	27	29	36	47	29	30	24	18	38	15	42	30	47	39	28	45	42	26	39	38	41	33	36	39	31	36	44	46	29	38	30	32	42	29	34	24	29	19	23	41	31	41	19	42	34	40	28	28	28	31	23	32	52	29	23	28	31	31	31	20	30	34	42	40	40	46	46	31	31	28
Chr1	3053560	.	C	T	3169.49	PASS	.	DP	15	22	27	18	24	37	34	23	29	28	27	27	18	23	30	32	37	28	36	28	22	14	26	37	24	20	28	30	22	16	15	15	18	19	28	18	18	28	11	20	11	34	22	15	25	22	26	22	15	27	21	27	20	28	19	39	25	24	28	24	20	34	17	20	28	21	26	17	16	26	32	24	21	23	22	40	37	23	23	27	43	20	36	30	34	31	42	20	26	19	34	44	28	22	27	35	32	27	27	33	26	27	29	24	34	28	26	34	27	43	25	36	20	26	28	25	34	28	25	31	24	33	24	39	21	26	21	34	13	39	33	28	19	29	22	36	39	31	19	35	28	20	30	29	30	25	44	29	32	33	30	28	32	16	21	30	20	23	27	30	32	39	19	28	13	34	18	12	14	18	10	33	28	24	20	25	22	20	19	17	26	29	21	29	24	26	29	19	30	14	32	42	36	35	27	36	46	36	32	27	40	48	29	23	30	10	27	33	36	22	31	22	22	17	28	21	26	36	24	23	30	28	19	28	17	32	27	24	27	31	17	36	22	26	29	19	23	18	26	27	20	19	22	24	24	33	33	30	30	27
Chr1	3081485	.	G	A	10732.8	PASS	.	DP	48	37	35	52	41	62	52	50	66	50	65	55	60	54	40	44	63	44	64	41	36	43	60	58	57	55	60	58	50	29	43	31	40	33	35	33	43	45	38	50	45	42	25	54	68	54	58	49	48	47	61	58	57	62	50	50	54	40	41	48	58	72	59	42	56	53	47	50	46	56	67	65	60	71	54	71	57	65	48	58	76	41	58	38	55	46	61	40	61	58	93	50	73	60	53	50	50	45	33	35	63	63	39	46	53	73	51	62	65	58	48	63	51	52	55	59	52	69	54	76	40	47	57	51	63	62	45	60	62	71	63	48	34	48	42	43	63	49	60	41	41	54	44	48	56	50	51	51	70	58	66	56	45	57	56	38	43	52	42	53	74	83	58	41	28	58	43	33	43	55	36	58	68	60	41	66	39	45	38	36	49	46	58	57	47	51	39	43	65	39	80	84	52	62	50	48	59	49	49	39	74	79	42	42	49	41	48	52	47	59	56	41	62	27	31	36	45	34	42	60	45	63	36	58	43	51	38	54	39	54	25	50	48	57	40	39	36	31	36	36	35	36	68	38	38	50	50	35	35	55
Chr1	3088716	.	A	G	169269	PASS	.	DP	33	25	39	33	28	45	39	28	31	44	39	38	33	27	34	23	37	49	56	33	50	41	35	41	29	38	32	62	42	26	30	37	31	27	30	20	27	26	31	33	35	40	24	29	22	16	45	23	39	39	37	45	29	39	36	54	33	19	39	26	32	50	38	35	42	35	34	30	27	49	35	31	41	33	35	51	41	54	33	48	46	26	31	43	45	36	48	29	44	34	69	39	36	37	23	43	29	22	27	30	35	48	43	47	29	49	30	58	49	30	51	57	40	44	26	32	37	35	43	57	26	41	40	39	47	43	35	47	43	41	32	39	25	43	46	36	58	39	37	28	44	64	38	50	48	31	38	39	44	32	32	52	45	32	29	31	21	35	39	40	50	47	43	22	10	39	35	24	21	30	38	47	46	35	38	25	47	40	38	28	34	37	29	30	50	39	34	44	39	15	28	36	41	39	37	36	46	35	36	30	42	41	39	26	44	23	40	34	32	39	38	31	40	22	26	31	29	37	28	50	22	50	30	36	26	45	27	36	42	34	19	37	35	39	36	33	15	32	35	21	25	31	38	40	40	40	40	26	26	26
Chr1	3177718	.	C	G	555.42	PASS	.	DP	27	25	28	25	26	32	35	36	37	46	27	37	36	43	26	27	45	40	34	26	25	16	25	29	23	20	33	41	27	26	20	19	21	22	21	18	26	42	20	35	16	24	26	20	23	27	30	47	28	30	36	36	37	33	17	33	36	16	29	22	34	54	24	20	26	27	24	44	36	34	29	40	34	27	38	33	26	29	25	32	33	18	29	23	27	36	40	33	38	41	37	62	41	36	24	33	33	20	31	24	31	29	38	38	21	41	28	29	40	35	27	37	33	28	28	43	33	43	28	30	17	27	30	21	33	37	15	36	31	28	45	36	10	36	29	21	20	27	40	18	31	49	30	33	41	36	33	21	39	32	40	28	34	27	23	23	31	43	51	29	43	44	27	34	21	36	16	22	19	30	32	48	42	34	31	25	29	25	24	26	23	20	25	46	34	17	27	19	26	17	47	35	54	34	46	51	30	23	29	37	32	51	30	31	23	20	34	33	28	34	23	26	41	10	39	15	19	22	21	34	40	46	26	51	31	32	35	28	17	35	23	29	26	34	34	13	22	19	34	13	27	22	37	33	33	35	34	33	33	42
Chr1	3309027	.	G	T	10194.4	PASS	.	DP	15	13	20	17	16	24	15	37	25	24	18	19	18	25	17	13	18	24	17	14	12	27	23	19	23	18	20	40	16	24	11	16	12	15	14	17	24	18	14	26	17	10	17	15	34	24	17	21	27	29	26	22	22	17	12	20	32	16	24	16	24	33	23	19	18	14	27	14	12	25	21	18	25	22	14	39	20	21	14	19	30	22	20	14	26	15	20	13	23	27	34	23	20	22	21	13	23	22	19	20	19	32	17	20	20	21	20	20	21	18	16	34	22	24	23	21	31	29	15	30	24	21	12	18	26	25	22	34	18	29	26	27	18	19	15	21	20	17	19	24	19	28	23	25	36	16	29	28	19	22	26	26	31	17	20	21	22	19	23	28	25	28	38	26	13	28	20	7	19	13	17	31	19	16	18	20	23	13	20	29	26	20	16	22	15	21	20	27	25	9	17	24	33	19	25	28	26	30	22	23	30	32	19	18	26	15	34	30	26	22	29	22	21	9	22	17	23	14	14	23	22	25	16	27	27	23	17	17	17	15	12	26	28	14	22	18	15	8	19	18	18	13	31	9	9	17	17	21	21	18
Chr1	3605248	.	G	C	60813.8	PASS	.	DP	30	26	21	26	13	54	31	33	33	35	37	37	34	47	43	36	44	47	38	27	34	32	38	36	35	28	47	35	45	21	22	19	27	37	19	26	24	24	40	39	21	29	24	25	45	26	38	38	48	28	23	33	29	33	18	43	40	11	48	24	49	54	28	26	35	32	28	19	26	39	26	30	29	23	33	40	37	35	23	30	41	22	43	36	59	26	29	28	29	47	41	49	28	22	28	32	37	34	32	30	32	36	29	44	37	33	32	47	35	42	32	42	34	31	42	30	36	31	38	43	41	40	31	30	39	41	22	44	36	44	19	33	23	40	39	43	47	43	45	36	29	62	46	43	39	34	35	30	41	41	46	43	48	27	20	42	16	26	35	41	40	45	36	21	19	46	19	19	26	34	31	43	34	26	32	31	25	35	36	30	31	40	32	31	40	34	32	42	46	20	44	33	39	35	23	52	25	29	35	31	47	36	34	44	41	21	37	22	22	23	32	29	32	13	26	23	26	37	39	37	30	31	24	22	23	39	11	35	36	39	33	29	38	35	33	24	24	25	45	30	21	24	39	34	34	42	41	32	31	36
Chr1	3605990	.	C	T	225798	PASS	.	DP	25	22	11	21	19	32	20	23	29	23	13	23	28	23	19	20	28	33	21	19	37	28	24	22	23	21	28	42	23	32	17	25	22	17	20	15	18	31	22	31	25	18	14	23	36	29	19	36	28	24	36	32	28	34	29	28	21	19	36	26	41	47	29	26	27	26	23	26	27	25	33	20	21	24	25	32	33	31	38	25	35	27	22	35	37	19	37	15	21	30	40	49	36	37	23	26	24	22	27	28	26	41	34	28	27	29	21	34	37	38	26	34	39	26	36	23	26	29	31	42	27	39	29	31	28	41	22	28	23	48	39	25	19	29	29	32	32	25	33	22	25	37	29	32	44	28	35	34	21	25	27	27	37	30	20	29	28	24	37	27	36	52	39	31	15	27	22	26	28	30	11	31	38	26	31	30	25	14	20	25	26	29	28	27	23	28	24	18	24	15	40	33	38	33	28	44	31	30	31	33	48	35	27	36	29	22	26	34	30	33	43	48	26	21	28	27	24	15	26	28	27	30	31	30	17	38	14	22	15	31	10	22	27	30	25	21	23	19	28	27	17	19	48	29	29	30	30	28	28	25
Chr1	3701781	.	C	T	1478.39	PASS	.	DP	35	24	29	36	29	44	34	36	36	51	50	40	32	46	50	43	53	39	34	18	43	29	33	31	33	34	35	41	25	22	26	17	25	26	27	30	30	35	25	28	25	30	23	24	41	31	38	35	41	35	18	36	40	34	28	42	52	39	29	25	42	57	36	34	29	31	35	32	32	44	49	30	39	37	45	47	48	55	33	43	63	26	37	48	41	37	58	42	44	48	44	36	27	44	34	36	34	24	34	32	34	29	35	41	40	38	36	38	34	58	39	39	44	35	51	47	41	43	38	51	40	38	36	41	24	64	41	36	33	50	39	42	26	24	42	43	34	39	43	35	37	49	38	39	36	32	39	41	47	39	36	44	47	34	36	34	23	27	30	45	49	42	47	48	26	44	19	26	36	29	23	46	47	44	41	40	31	26	40	40	32	33	29	31	37	39	28	38	41	17	33	48	36	29	40	40	45	44	37	39	46	55	30	48	40	31	43	34	29	40	33	28	40	16	38	37	43	36	24	37	33	47	25	30	39	32	19	35	38	32	27	35	35	41	31	36	29	20	41	28	33	43	44	20	20	36	36	35	35	32
Chr1	3877341	.	A	C	12217.1	PASS	.	DP	32	23	19	29	7	54	30	40	24	34	38	29	36	38	29	21	45	35	39	27	37	32	27	26	24	23	37	37	37	22	15	29	18	30	22	19	27	26	28	33	28	19	36	25	37	25	38	20	30	32	22	30	26	31	19	30	30	23	33	30	44	44	29	30	42	31	16	29	34	40	32	29	32	36	36	39	34	29	30	21	33	23	43	39	42	34	44	27	37	34	35	40	38	32	20	26	33	23	37	25	28	28	31	35	36	29	35	37	38	37	30	46	33	33	45	33	30	37	33	46	36	29	32	44	19	43	31	42	36	38	42	35	19	41	37	26	32	39	43	33	25	39	37	37	38	27	39	38	39	39	32	43	50	25	42	21	35	35	34	32	45	40	35	30	20	49	27	22	24	28	25	53	48	23	31	37	35	29	25	28	31	25	33	31	31	15	35	22	48	15	31	26	31	33	29	27	45	39	31	34	40	42	37	30	31	19	31	31	35	32	23	36	36	19	30	20	22	16	27	28	29	34	18	29	22	31	20	41	24	38	22	29	33	33	30	34	29	18	33	21	18	23	37	25	25	46	44	36	36	23
Chr1	3930337	.	G	A	296349	PASS	.	DP	29	41	29	34	31	46	42	42	26	37	44	33	37	37	40	33	42	42	49	31	32	32	34	39	21	17	33	25	32	21	16	25	18	24	26	16	27	23	21	38	25	20	29	22	33	23	33	35	35	37	39	29	27	41	19	30	25	23	31	32	30	32	41	20	27	31	25	20	24	38	24	17	30	28	27	38	31	33	22	31	52	29	26	35	47	35	31	21	22	25	41	56	34	42	30	29	35	40	36	27	40	44	25	43	37	47	39	31	46	35	30	37	30	32	31	30	48	30	39	38	38	45	31	50	36	53	42	37	38	45	32	25	13	30	41	44	34	41	59	35	33	35	35	42	46	42	46	40	45	46	42	34	45	35	39	29	20	47	43	37	45	45	40	22	20	36	29	17	22	38	24	48	27	28	31	48	37	34	33	40	41	29	33	43	38	39	29	31	53	19	51	44	48	48	47	54	39	43	45	37	64	63	51	38	46	40	36	37	30	54	47	36	49	34	31	32	33	29	30	43	20	51	18	42	35	38	29	37	51	40	29	37	38	38	30	30	36	35	33	28	26	36	47	40	40	53	52	29	29	40
Chr1	3937714	.	G	A	5792.65	PASS	.	DP	45	35	31	32	20	45	47	34	43	43	43	43	29	46	31	42	50	32	51	28	39	29	35	35	32	38	37	49	38	31	21	22	21	26	21	24	30	28	31	26	27	25	28	30	43	27	36	41	42	33	34	18	28	48	33	33	40	18	42	21	27	47	24	20	40	27	24	28	22	54	31	34	38	34	39	43	31	39	42	34	64	27	44	40	62	40	43	26	33	35	63	57	38	37	47	42	34	36	46	24	38	51	35	42	44	44	39	44	42	44	31	47	50	48	45	31	57	45	48	34	56	39	36	31	47	49	45	52	41	57	43	41	20	39	52	41	39	34	53	40	34	44	53	45	59	42	46	37	49	48	45	55	57	30	35	35	40	37	40	40	49	39	43	35	24	45	39	33	26	24	25	57	54	39	27	45	42	34	34	46	40	27	32	46	62	32	34	40	47	19	41	43	60	53	52	58	41	49	48	54	54	52	36	49	48	39	49	40	49	41	44	42	44	25	41	24	36	36	24	53	33	50	29	45	35	43	31	31	37	43	31	39	44	42	22	40	28	27	27	37	21	43	39	39	39	38	38	45	44	29
Chr1	3944517	.	G	A	152254	PASS	.	DP	25	24	23	23	17	29	21	25	37	32	29	23	26	34	33	27	29	29	36	17	26	23	28	24	28	27	21	25	31	18	19	22	25	16	22	24	18	15	17	27	21	29	18	21	32	26	24	21	29	30	24	32	24	37	18	37	29	32	30	23	28	41	32	23	25	18	20	24	25	29	19	36	23	29	26	36	43	29	34	32	39	19	29	26	31	21	34	16	27	37	35	38	24	21	23	28	20	37	28	22	28	31	23	37	29	25	24	32	36	35	17	35	30	31	28	26	36	33	30	35	25	24	30	27	25	37	27	30	34	40	36	32	20	34	23	31	34	30	37	23	27	24	30	29	28	40	34	28	21	39	26	33	27	24	21	27	19	32	19	34	43	38	28	15	23	31	29	25	17	30	23	32	40	26	14	23	32	22	24	29	24	31	31	26	29	28	25	27	35	28	29	30	41	28	33	31	29	30	41	36	24	46	35	33	43	18	33	29	29	37	27	29	27	17	22	25	20	33	19	28	32	31	28	32	34	34	17	28	26	29	17	24	29	34	17	13	22	14	26	33	22	24	32	28	28	33	32	23	23	16
Chr1	4044513	.	T	A	8250.53	PASS	.	DP	30	28	25	33	15	32	25	35	19	39	20	23	28	25	33	23	49	31	45	28	47	30	36	30	32	30	43	36	28	23	11	32	18	34	18	24	13	23	21	30	22	30	21	29	32	28	31	50	35	39	34	34	35	33	31	37	35	26	20	34	49	40	33	26	24	30	27	22	28	31	25	21	26	30	41	53	32	37	28	20	54	16	35	31	54	38	52	19	29	46	54	44	31	40	24	28	31	40	23	30	39	43	41	48	46	36	28	44	36	41	37	33	29	38	34	34	37	43	33	41	37	37	30	41	37	50	34	30	28	39	41	30	13	43	34	41	35	44	33	34	39	38	43	39	43	38	40	28	46	27	35	52	26	34	29	42	35	31	45	34	55	46	23	28	14	46	32	20	30	34	24	47	43	40	30	35	35	31	19	35	40	39	31	44	37	35	38	28	45	15	42	39	45	31	45	28	39	27	34	37	50	36	36	42	41	24	43	37	32	31	37	22	36	17	30	28	31	32	25	32	34	43	22	38	30	28	39	23	30	29	20	41	25	34	24	33	27	24	38	40	24	29	41	29	29	47	47	28	28	39
Chr1	4044853	.	C	T	4038.56	PASS	.	DP	20	36	39	36	26	51	33	32	45	39	45	32	29	35	32	38	39	41	44	29	45	33	35	34	36	24	35	49	41	25	27	20	22	19	27	33	24	30	27	26	22	33	33	21	27	22	46	36	35	34	37	32	26	37	25	39	42	22	29	29	38	26	35	27	29	24	31	23	29	50	25	34	34	35	28	47	26	27	31	33	55	24	42	32	46	30	45	28	45	46	48	46	35	30	27	34	45	28	38	41	49	47	47	33	41	39	34	42	44	40	22	35	39	37	35	39	47	39	39	45	40	51	41	44	31	52	38	35	38	35	36	46	18	41	31	47	45	30	54	29	41	41	33	28	42	34	38	41	46	43	37	46	41	30	38	39	29	39	25	44	54	44	37	26	15	39	32	18	26	34	19	48	35	45	29	31	36	28	21	40	36	46	38	44	43	35	32	26	43	22	43	40	47	40	35	40	54	22	32	46	42	46	36	47	40	25	49	36	26	46	30	35	43	20	36	17	28	32	23	45	32	49	21	43	37	47	31	34	33	23	31	38	23	36	28	36	38	30	39	33	41	44	42	31	30	39	39	42	37	40
Chr1	4059127	.	G	A	23335.5	PASS	.	DP	27	38	27	30	14	59	32	28	29	39	28	37	32	30	39	24	33	42	52	34	45	31	17	24	12	6	23	18	7	14	17	16	13	9	15	12	26	10	22	22	16	20	27	23	32	19	22	26	24	44	25	25	25	13	9	17	24	5	12	24	19	13	12	8	8	28	25	13	12	29	8	8	12	20	17	18	12	13	16	8	46	15	19	40	50	27	19	16	26	24	26	45	8	29	29	37	34	34	38	38	42	39	44	33	35	36	28	33	21	45	27	34	21	24	28	20	28	21	32	29	23	22	25	42	23	37	43	39	30	43	11	17	9	31	39	43	47	37	37	30	32	31	40	45	56	35	38	38	30	32	42	42	44	33	37	25	37	53	41	35	51	42	36	20	19	43	30	15	12	36	30	58	12	30	43	33	36	27	32	28	30	43	30	30	33	31	34	40	41	11	36	47	33	29	40	34	40	56	33	32	47	46	21	29	32	28	41	35	37	28	31	39	41	16	34	24	17	20	17	42	26	24	12	41	35	60	24	19	24	28	19	33	30	29	22	40	13	29	26	20	20	38	33	43	43	44	44	45	45	35
Chr1	4098551	.	G	A	11329.6	PASS	.	DP	21	17	18	16	15	25	20	27	28	26	26	13	21	25	14	17	31	27	35	13	27	16	20	16	23	11	22	23	26	16	25	9	13	20	16	15	20	13	12	20	17	17	26	21	15	25	17	27	27	30	32	22	17	14	26	40	34	20	27	22	25	20	24	16	28	16	27	30	23	30	12	22	22	12	6	15	13	21	14	12	24	12	8	15	25	11	9	18	16	10	19	25	19	16	12	10	10	10	18	19	19	20	20	14	13	31	9	10	17	20	10	11	14	18	14	22	15	22	21	18	15	19	13	22	16	30	11	21	23	14	10	24	12	15	8	16	28	18	21	17	22	20	24	22	21	25	39	33	14	21	15	26	19	13	12	10	10	11	19	24	27	39	22	25	11	40	16	10	11	23	14	33	19	19	15	19	19	22	10	5	16	13	20	11	24	16	12	10	21	11	32	12	35	21	28	29	30	31	34	25	17	45	15	19	31	11	31	36	26	28	16	16	20	15	23	22	12	14	14	14	25	38	14	21	29	31	16	19	13	14	11	30	32	15	16	22	13	10	16	24	5	15	37	15	15	29	29	21	21	21
Chr1	4121399	.	T	G	1092.39	PASS	.	DP	42	25	26	40	35	62	28	28	36	39	34	34	32	32	50	28	50	40	49	31	47	25	36	52	25	25	44	42	39	32	32	33	29	37	27	29	28	37	45	35	30	53	30	29	37	30	45	44	44	52	44	33	37	47	23	59	46	28	33	26	46	57	41	42	41	38	36	35	32	54	49	29	44	47	40	100	39	44	31	39	58	22	39	50	56	42	55	37	49	40	50	46	49	59	39	43	84	32	33	34	43	44	53	46	47	40	35	42	33	61	31	54	36	57	41	41	32	45	33	44	41	60	37	36	49	56	34	43	41	61	42	39	25	32	33	46	41	44	62	36	27	58	44	35	42	67	50	39	44	32	31	45	42	30	29	27	33	40	55	40	84	58	46	32	24	54	38	33	25	30	21	35	48	30	42	62	47	45	41	39	48	32	35	48	35	30	35	34	26	35	37	41	34	45	42	51	44	36	43	54	67	53	38	38	42	36	49	44	32	39	46	31	50	24	36	27	37	40	40	32	56	42	28	54	27	42	32	32	36	49	22	48	39	38	37	44	37	28	35	31	28	36	54	32	32	53	53	43	43	39
Chr1	4181601	.	G	C	2148.13	PASS	.	DP	18	22	21	19	27	43	19	36	26	35	30	24	37	21	29	20	36	29	28	17	36	20	35	27	30	18	38	41	31	21	20	24	19	31	26	18	38	22	22	27	17	23	28	25	53	31	24	30	46	32	33	21	23	38	34	36	34	19	30	27	40	39	18	26	22	38	25	22	15	32	35	37	25	30	39	41	31	38	27	38	46	23	15	27	45	28	35	20	37	24	32	33	27	29	24	23	33	31	31	20	28	30	33	23	28	31	19	46	28	39	26	29	24	29	28	26	18	37	33	38	27	22	25	31	22	35	30	15	35	39	34	29	16	30	23	35	34	44	17	37	25	39	31	25	45	35	33	50	45	35	47	31	18	19	24	27	27	18	29	28	35	35	39	42	17	41	32	22	13	30	24	36	37	31	31	40	30	23	34	21	34	32	30	34	27	28	33	25	31	10	45	34	37	41	36	48	44	46	36	35	41	49	17	40	34	20	34	30	43	48	32	40	33	19	38	23	23	15	21	19	31	22	19	38	30	30	31	32	22	34	17	26	34	23	24	18	19	16	21	24	17	16	52	37	37	25	25	29	29	28
Chr1	4289665	.	T	C	179927	PASS	.	DP	23	20	26	23	19	27	31	15	28	30	29	22	25	22	21	14	34	39	34	21	38	40	34	25	32	26	35	26	32	18	19	17	25	13	17	18	.	18	22	24	16	19	18	27	47	19	23	36	24	32	23	35	22	17	21	30	32	12	37	30	33	41	41	20	23	18	28	33	17	37	33	15	24	23	27	28	17	34	15	26	24	14	20	18	36	28	27	23	31	33	40	24	29	31	23	19	22	23	16	23	32	41	33	25	23	25	16	18	23	23	22	30	28	21	31	24	29	.	24	.	16	24	21	28	23	23	13	21	37	.	18	19	13	18	36	24	26	25	13	32	17	28	27	27	44	30	30	.	27	30	22	24	22	23	14	16	20	29	27	27	27	34	26	20	10	33	18	.	13	21	21	45	31	31	22	31	25	28	13	32	23	34	30	14	15	29	30	23	28	14	16	16	21	10	19	17	24	32	22	27	23	30	22	14	25	11	22	20	20	16	28	25	16	14	11	22	13	28	12	15	10	36	15	22	22	20	18	19	22	14	9	25	27	28	7	21	12	17	27	13	16	17	41	32	32	26	26	26	26	18
Chr1	4318527	.	C	G	29397.2	PASS	.	DP	18	16	28	20	12	23	24	19	27	23	31	19	29	40	20	18	26	35	31	22	24	16	24	28	15	25	25	27	26	10	13	18	19	19	19	19	26	15	15	16	12	31	19	20	24	22	15	27	26	23	24	29	18	28	21	20	29	24	21	19	33	35	26	21	18	15	26	17	27	29	34	22	22	14	33	31	37	23	21	25	41	15	18	29	37	31	15	29	20	16	32	31	27	20	21	13	28	23	18	19	26	29	24	19	29	28	13	26	28	14	12	13	22	29	20	21	22	18	21	29	22	24	15	18	13	22	27	26	25	38	31	28	12	15	21	27	21	23	24	29	24	24	24	20	36	21	24	33	26	32	18	21	19	19	20	19	21	19	25	20	35	50	24	23	9	36	25	12	23	19	20	25	31	20	25	24	20	21	20	35	23	23	23	38	21	20	18	18	27	12	36	23	26	34	41	35	53	35	32	23	35	36	18	22	27	11	32	36	24	34	19	17	17	7	23	24	11	9	16	21	22	33	17	33	17	29	23	25	11	23	8	33	33	17	19	21	14	12	23	14	13	7	45	24	24	22	22	21	21	24
Chr1	4322613	.	C	T	1628.2	PASS	.	DP	34	33	21	37	20	42	35	40	34	36	35	32	24	35	29	38	36	39	45	39	46	36	29	44	52	20	49	57	37	25	22	23	22	21	16	25	26	31	20	27	34	41	29	29	32	28	50	28	38	35	38	31	28	45	24	42	37	31	37	31	43	44	27	31	42	34	20	35	31	40	32	29	43	34	25	36	42	34	37	36	63	24	47	40	57	32	50	32	46	41	55	55	36	27	28	36	34	30	38	34	34	36	37	39	45	32	30	41	44	50	44	38	36	51	24	36	34	38	39	51	57	48	31	50	44	34	32	42	36	32	54	36	31	42	42	39	37	47	39	46	22	48	32	32	50	42	47	39	45	35	39	45	40	41	34	38	25	33	28	31	46	43	41	37	27	42	36	29	34	23	20	44	45	35	38	44	33	35	26	44	37	37	32	38	48	32	33	32	37	14	51	38	41	33	44	34	52	41	39	42	54	43	46	45	46	34	39	52	34	38	29	36	44	14	30	28	35	34	27	45	27	43	15	36	38	45	30	32	34	39	24	29	32	45	36	34	26	32	40	34	28	26	51	37	37	42	42	35	35	35
Chr1	4352907	.	G	A	4991.73	PASS	.	DP	32	32	36	37	23	54	32	40	42	47	38	36	39	40	36	39	52	29	45	38	47	42	32	44	32	26	38	27	23	20	21	28	25	29	17	16	17	27	21	32	23	19	27	29	57	25	39	33	43	42	52	35	27	38	27	31	38	16	33	26	23	29	32	24	33	20	22	29	26	51	26	30	33	31	30	33	28	42	23	31	49	30	37	45	41	30	40	19	24	29	48	40	45	42	45	38	37	28	37	29	33	43	37	56	41	40	32	40	46	45	20	45	42	31	21	38	35	39	31	44	39	46	43	39	37	34	32	47	27	55	26	25	19	32	32	44	53	36	54	36	20	46	40	29	57	42	47	49	37	41	42	37	56	31	34	39	30	27	57	46	46	58	42	25	26	55	20	16	23	34	29	45	24	22	29	34	36	37	42	33	39	24	36	31	45	29	25	47	51	20	44	50	55	53	42	56	43	37	54	25	49	59	32	42	51	36	47	48	31	32	38	32	48	21	44	25	39	29	25	36	33	45	28	36	42	63	31	23	40	26	39	37	34	45	38	47	31	26	26	25	19	37	44	39	38	43	43	33	33	32
Chr1	4493476	.	T	C	60475.5	PASS	.	DP	9	11	5	11	1	16	4	6	7	8	10	4	7	6	9	3	6	3	7	6	9	5	6	6	3	11	9	12	9	1	4	3	3	3	5	5	6	7	7	4	4	7	6	6	9	6	8	6	11	9	4	9	7	11	5	7	12	9	5	12	8	8	7	6	10	5	9	9	5	7	14	11	8	13	10	6	10	10	8	9	10	4	9	6	11	5	10	4	11	11	10	7	5	9	5	8	6	3	7	7	7	8	7	8	8	10	4	8	7	5	5	6	3	10	8	9	5	8	6	19	6	8	7	6	4	7	10	3	12	5	12	5	5	3	5	10	9	4	4	11	13	4	6	12	9	7	17	5	8	4	8	8	7	5	6	7	10	9	10	7	10	18	14	6	5	11	3	3	3	6	7	17	15	10	16	11	13	4	7	14	7	9	3	10	8	11	4	9	5	6	9	10	12	6	14	13	16	13	15	11	8	11	8	5	12	6	6	9	7	11	9	9	8	3	5	7	10	4	7	6	4	9	2	8	4	6	6	11	2	8	.	12	6	6	2	6	3	2	6	6	16	1	13	5	5	6	5	6	6	5
Chr1	4518299	.	C	T	186306	PASS	.	DP	22	29	25	36	21	53	45	41	36	40	32	32	37	33	42	33	54	54	50	33	47	41	42	41	32	36	25	33	39	33	28	28	26	26	26	25	32	29	26	42	23	33	35	31	40	24	45	24	33	37	30	24	37	40	24	52	41	30	36	25	44	55	33	24	28	28	34	33	30	54	39	39	27	39	39	50	32	46	38	44	52	31	40	30	46	48	47	32	33	24	58	51	31	33	36	44	41	25	50	45	40	29	43	60	39	52	39	42	39	56	34	60	55	43	48	34	35	36	27	36	28	51	35	54	42	39	27	42	30	44	50	42	19	34	33	40	41	40	27	35	30	52	49	40	44	26	46	36	43	39	40	34	36	31	37	34	28	22	39	44	41	49	39	30	16	42	29	22	30	27	25	58	37	32	26	50	31	26	38	33	34	43	32	38	37	28	28	42	36	22	29	38	57	40	41	32	42	35	33	38	41	56	27	38	34	31	36	52	25	44	36	34	45	22	21	32	37	31	23	31	28	48	24	33	33	46	28	41	43	36	31	44	36	36	37	38	40	20	26	38	32	33	34	28	28	44	44	30	30	36
Chr1	4533447	.	G	A	338.36	PASS	.	DP	16	23	21	27	24	28	23	24	22	31	40	19	25	29	24	24	24	13	28	27	27	29	23	25	20	10	25	28	23	25	17	11	13	16	12	7	13	17	18	17	7	16	9	15	26	24	31	25	27	35	22	24	23	22	20	19	19	11	19	16	23	26	17	12	14	25	16	14	10	24	15	9	11	26	23	25	23	25	16	26	33	23	14	19	35	16	33	24	27	21	35	38	26	33	21	19	23	27	30	25	26	25	29	30	29	33	22	36	28	31	20	25	31	25	26	37	33	21	29	35	26	18	24	28	26	35	28	33	32	29	12	23	13	24	22	39	27	26	25	33	21	32	26	31	36	32	35	24	39	20	32	26	33	23	18	15	17	25	26	17	42	38	22	23	14	38	21	10	26	21	25	30	16	22	29	27	22	17	27	23	23	33	27	26	24	21	22	30	40	18	18	22	27	26	18	28	24	11	19	24	32	42	36	31	32	21	30	21	30	27	28	25	29	16	24	30	27	28	17	10	15	39	16	22	20	20	20	31	26	22	18	21	20	17	20	25	21	10	17	25	19	23	38	18	18	18	18	16	15	22
Chr1	4628067	.	T	A	62611.3	PASS	.	DP	43	32	31	48	25	50	39	45	39	50	44	37	42	40	37	42	55	42	40	40	41	40	41	39	35	28	42	56	52	37	21	27	15	32	23	26	30	38	27	39	25	40	29	26	55	46	49	35	39	44	46	44	39	36	39	51	47	44	45	42	53	62	33	36	25	31	29	28	35	48	51	43	32	39	43	55	36	41	37	43	49	27	45	39	46	39	65	32	39	43	49	50	30	51	28	47	31	38	32	28	40	47	36	53	41	50	33	51	46	58	39	45	36	56	47	35	56	52	57	44	45	44	34	46	49	59	35	48	45	52	51	47	31	36	36	49	44	31	56	38	37	48	46	45	43	37	62	46	41	30	40	39	25	38	36	38	34	41	53	34	67	59	28	39	21	39	32	33	37	39	40	58	49	30	42	33	36	21	39	29	43	44	44	53	51	41	22	34	45	33	60	48	53	43	48	59	47	46	52	49	46	56	41	46	35	38	50	55	44	39	49	32	47	22	32	35	32	31	31	41	34	55	26	41	36	59	40	50	42	47	20	24	48	56	32	35	29	43	39	35	34	43	48	35	35	41	41	42	42	49
Chr1	4667189	.	C	T	1437.39	PASS	.	DP	22	28	27	45	22	42	45	39	46	35	43	43	25	35	37	28	49	50	42	37	35	31	38	34	36	40	34	36	40	29	22	31	20	26	31	20	42	32	25	27	26	28	26	25	40	32	40	32	43	41	42	35	18	42	28	43	37	29	40	25	40	60	35	28	33	30	27	24	32	45	43	36	31	34	34	47	45	37	36	45	56	19	43	43	55	36	53	33	32	34	42	50	26	30	35	37	42	27	44	35	40	31	52	50	38	43	34	40	44	48	35	46	28	34	37	45	30	46	39	62	34	62	40	39	41	58	34	37	38	51	45	37	28	49	38	44	46	40	37	44	40	44	42	30	47	41	50	42	36	34	41	47	46	39	20	44	30	23	41	39	43	42	39	31	21	44	32	18	18	31	26	40	43	35	33	37	36	40	39	29	37	50	49	39	48	21	35	33	35	19	42	47	43	48	30	41	40	38	45	36	53	38	39	24	45	34	53	44	44	46	35	34	59	23	30	33	32	29	41	45	30	61	28	36	34	50	34	34	36	39	29	50	40	53	31	36	25	30	41	25	31	46	44	36	36	49	49	43	43	38
Chr1	4677105	.	T	C	1072.39	PASS	.	DP	34	34	27	40	23	53	30	42	29	43	55	38	29	41	34	43	49	39	50	39	39	36	27	29	27	26	46	43	45	22	31	26	26	28	42	35	29	27	25	40	23	33	30	33	33	30	48	41	35	26	36	38	36	43	22	40	42	34	42	28	38	52	35	36	30	23	35	26	29	40	42	37	34	36	43	57	36	35	37	41	43	23	34	41	53	42	49	20	39	27	42	56	42	33	33	41	29	39	34	36	37	35	38	44	38	53	37	48	36	50	44	41	35	39	28	37	38	43	32	46	37	51	43	40	34	62	25	36	39	49	49	31	31	29	42	39	44	31	35	39	37	29	45	42	57	36	41	57	40	48	54	44	38	32	32	54	28	33	29	41	42	47	27	30	23	40	30	23	35	30	28	36	52	42	37	32	33	31	35	32	38	38	25	41	40	29	36	42	45	12	43	32	45	40	36	41	48	30	59	37	53	51	25	32	49	30	37	44	50	44	30	21	42	14	33	29	19	40	30	44	26	67	25	52	29	41	33	44	37	49	28	53	41	47	33	27	24	20	36	33	22	35	43	32	32	35	35	46	46	38
Chr1	4685983	.	G	A	3027.12	PASS	.	DP	30	31	35	41	20	38	36	39	29	43	34	26	41	50	26	21	49	36	29	19	23	25	21	29	25	26	45	45	40	24	33	22	25	28	24	30	27	26	20	34	25	29	19	22	35	36	44	27	34	31	34	18	30	36	25	35	33	25	33	37	33	42	45	34	39	41	22	24	22	42	44	35	28	28	20	38	26	20	35	30	39	25	24	34	32	35	26	24	37	29	42	44	30	25	22	30	32	28	30	26	29	25	35	33	43	47	21	44	31	36	35	31	27	26	26	34	33	41	20	28	26	27	25	33	33	33	28	47	20	36	37	22	15	30	38	35	34	29	36	26	27	37	43	28	44	28	47	33	37	36	38	49	32	36	34	32	24	24	36	32	38	42	28	29	19	44	27	27	29	25	22	39	38	26	33	29	25	20	26	28	38	30	22	34	37	25	27	26	29	25	38	49	39	37	36	45	49	22	44	35	45	42	31	42	38	21	44	36	29	41	29	27	40	19	37	28	28	20	20	38	33	34	13	18	24	35	25	30	24	42	27	33	38	27	35	28	26	22	18	28	20	24	48	37	36	46	46	24	24	35
Chr1	4750228	.	C	T	638.39	PASS	.	DP	27	21	21	34	25	51	33	27	25	38	38	42	25	33	23	31	33	25	48	28	41	19	23	29	21	19	36	39	20	27	15	21	15	20	14	20	28	25	19	35	19	25	17	25	28	22	21	30	27	42	37	32	25	24	22	24	26	17	28	13	26	34	24	26	20	22	31	24	28	42	30	20	21	31	28	26	25	37	30	29	46	25	28	37	43	31	27	15	36	24	37	38	26	30	35	24	35	26	45	34	38	42	23	35	37	34	23	38	34	35	22	37	29	36	23	23	42	32	38	48	32	42	13	44	30	41	45	37	31	48	42	21	18	33	28	38	44	26	37	32	37	35	32	34	45	34	32	39	53	54	38	45	30	22	26	27	30	27	36	39	39	45	37	26	20	33	26	22	21	35	24	46	26	38	24	41	33	33	41	38	23	26	29	34	28	27	29	26	36	24	35	40	48	28	34	35	42	53	35	39	38	47	30	47	40	27	41	30	32	37	41	35	41	16	22	22	32	27	28	25	27	26	21	31	23	24	27	33	23	48	22	39	34	43	29	36	23	15	33	36	32	24	45	35	35	33	33	22	22	36
Chr1	4829773	.	C	T	23769.2	PASS	.	DP	29	20	35	29	22	51	34	30	42	40	37	24	28	49	42	29	46	45	42	28	32	41	35	31	31	30	38	55	45	25	20	17	30	32	26	30	24	33	32	32	32	17	31	24	31	34	37	38	30	41	38	34	16	36	30	24	33	19	32	26	31	58	30	18	15	32	38	34	28	27	22	31	22	34	30	39	33	26	29	29	55	25	28	34	45	26	26	29	29	30	31	44	15	28	18	25	41	31	29	24	32	30	23	43	33	25	30	34	38	42	30	37	24	43	29	39	30	34	29	33	33	40	37	34	27	46	32	39	39	39	30	36	24	39	29	38	45	36	31	23	33	40	33	35	33	46	34	41	39	37	28	33	26	30	41	33	26	32	34	29	41	52	26	31	25	41	25	21	30	24	26	46	37	28	26	26	37	33	43	27	33	29	27	26	34	37	34	31	44	21	43	32	32	34	44	47	42	34	31	32	37	45	28	36	45	25	24	28	35	40	29	25	36	16	21	33	32	26	27	28	35	39	14	33	24	40	29	22	29	35	8	30	27	30	26	32	31	25	31	25	20	29	47	27	27	41	41	25	25	35
Chr1	4837739	.	T	C	766.39	PASS	.	DP	30	24	39	44	19	69	38	47	49	47	44	45	28	32	30	40	49	45	53	30	46	36	31	43	24	31	40	44	50	36	20	29	31	33	21	22	29	32	18	34	23	26	25	31	35	36	35	35	42	44	48	39	44	33	25	53	32	26	46	28	40	33	34	27	20	30	26	31	26	51	49	28	18	36	30	41	39	34	38	31	53	27	43	26	44	36	47	22	46	30	40	46	44	53	33	42	40	25	32	24	42	38	37	46	43	43	26	42	40	47	38	52	23	42	35	28	36	31	32	39	32	48	47	43	36	50	39	36	45	46	41	44	17	48	30	46	51	42	43	44	32	55	55	40	44	36	48	46	52	43	45	49	43	28	24	30	33	35	47	40	52	32	39	34	15	43	25	31	26	41	42	42	34	24	23	32	20	31	44	35	33	35	32	34	37	32	36	40	39	29	41	47	45	38	37	46	42	26	51	35	46	47	34	44	45	34	45	44	37	43	41	41	58	20	44	35	32	28	26	34	38	33	22	32	35	44	53	43	30	42	33	38	44	44	28	25	37	34	32	29	30	41	53	35	35	42	42	37	37	25
Chr1	4918435	.	C	A	1091.4	PASS	.	DP	19	20	15	25	10	29	15	26	31	25	24	31	27	23	16	16	33	20	21	13	15	24	16	17	25	21	23	24	19	10	14	21	23	32	26	20	27	26	22	24	16	26	24	18	27	14	23	37	28	35	25	27	21	23	27	17	32	19	27	28	17	31	33	21	18	31	17	21	14	28	31	26	23	23	11	38	22	19	36	15	37	12	16	12	34	15	16	26	22	24	33	18	33	28	22	14	19	23	23	24	21	32	16	17	19	37	13	18	25	25	13	25	21	19	27	17	21	18	31	22	22	30	18	27	13	23	17	24	18	34	28	23	17	35	19	29	23	19	17	22	15	27	25	25	28	23	37	20	36	19	25	28	20	16	28	11	12	19	20	24	35	26	23	32	13	30	27	17	17	20	25	29	32	23	25	25	28	31	18	22	34	22	17	25	22	19	14	17	24	17	27	30	32	23	26	37	34	42	24	20	24	31	8	24	39	23	34	32	22	33	32	16	27	16	26	19	14	5	18	19	21	31	19	27	19	28	19	24	14	32	5	30	36	25	16	23	25	8	17	16	11	12	31	19	19	15	15	17	17	14
Chr1	4921223	.	G	A	1015.37	PASS	.	DP	83	56	66	60	55	96	57	84	85	85	71	84	70	79	68	72	116	85	99	76	100	72	83	88	84	64	58	82	73	56	34	54	50	40	50	35	62	60	60	76	64	50	51	60	75	61	86	62	69	72	92	57	66	58	68	90	69	53	59	69	79	100	77	46	61	57	40	55	60	89	88	75	57	78	89	87	87	77	60	74	108	52	94	89	87	62	87	57	63	79	91	102	76	78	78	68	65	59	82	87	72	89	80	77	96	88	68	94	55	103	85	96	65	86	64	91	72	67	73	86	66	90	87	91	98	70	79	81	88	106	87	76	52	77	75	89	93	79	69	72	74	85	83	91	99	75	105	93	86	75	78	84	69	59	76	68	72	59	63	85	101	111	63	70	52	100	63	48	59	66	56	106	73	61	58	76	57	51	65	55	77	81	66	81	76	65	63	58	83	39	83	85	99	72	88	80	98	55	85	83	103	99	75	97	90	60	69	86	66	79	69	77	104	35	95	54	67	63	60	76	74	94	45	88	86	105	53	75	70	65	65	84	66	93	89	59	78	53	72	58	68	80	66	68	68	101	101	75	75	67
Chr1	4946156	.	T	G	469.4	PASS	.	DP	9	2	9	14	15	21	13	19	11	23	14	17	19	15	21	11	21	17	15	10	15	22	13	9	12	13	19	18	22	13	12	12	15	8	7	6	10	23	13	11	9	16	11	17	14	20	23	7	9	10	14	11	18	14	13	23	28	8	8	7	26	12	12	10	15	8	5	13	10	12	17	11	15	14	12	17	24	19	14	12	14	10	18	30	15	17	21	13	17	14	26	27	21	11	7	13	25	11	16	16	11	16	13	15	18	24	11	14	17	19	12	13	22	10	13	21	19	12	24	12	15	14	8	22	10	14	15	15	13	26	16	16	12	13	10	24	17	14	14	18	15	11	12	16	19	12	19	16	12	16	18	22	14	11	7	14	14	15	12	11	24	12	10	15	10	19	14	14	10	11	7	15	14	12	14	15	22	14	10	15	16	15	15	23	18	18	15	18	19	4	14	18	17	9	9	19	17	19	12	14	15	17	15	19	18	11	14	14	13	7	17	19	12	10	9	13	10	9	8	5	12	9	9	15	15	14	10	25	18	14	13	7	16	20	13	15	7	11	16	8	17	13	20	13	13	24	24	12	12	20
Chr1	4959384	.	G	A	6996.38	PASS	.	DP	26	22	17	22	19	34	24	23	24	19	25	20	19	26	33	14	31	21	37	11	14	21	15	31	18	10	14	9	20	9	14	12	17	5	14	16	14	7	21	19	22	14	16	21	20	18	27	14	20	12	11	10	15	12	5	17	15	10	36	11	17	20	12	9	12	10	22	10	23	20	14	14	16	16	13	24	17	22	16	22	26	16	21	18	36	28	20	10	11	23	.	30	27	20	21	23	24	20	23	21	20	14	26	28	28	24	17	20	24	27	32	26	18	29	19	26	27	16	21	34	26	48	22	23	23	31	23	22	20	30	16	18	21	26	19	33	34	20	34	31	23	33	.	26	29	26	31	30	34	24	26	16	32	26	16	31	17	23	22	24	44	33	18	15	11	26	19	12	16	25	17	32	12	21	22	24	35	.	13	20	14	34	31	22	30	19	20	25	33	13	28	28	28	23	24	26	28	19	28	33	31	34	21	35	22	22	29	26	33	25	21	29	35	16	28	19	25	26	16	41	27	31	9	21	29	33	25	25	27	28	23	26	22	33	24	22	19	14	13	17	22	17	26	23	23	23	22	28	26	20
Chr1	4987163	.	A	G	23071.7	PASS	.	DP	22	33	25	37	21	40	31	34	37	26	35	44	25	31	35	32	35	30	58	37	34	25	29	44	31	20	37	36	37	25	20	20	25	17	18	17	20	17	20	17	16	29	25	20	40	35	34	28	27	37	40	38	30	42	24	43	43	23	41	24	36	48	29	26	19	29	24	25	32	26	28	19	32	32	33	38	24	35	42	35	40	25	38	36	41	36	39	21	41	41	45	41	43	29	28	34	34	31	36	27	25	41	33	27	44	35	37	35	42	42	32	37	42	47	35	36	24	45	39	34	30	44	29	34	26	47	26	37	37	40	42	21	24	24	31	33	36	47	59	21	34	34	35	41	58	36	42	37	46	26	41	32	44	26	30	28	35	28	48	31	47	41	31	32	25	51	23	21	24	37	23	44	36	30	29	38	30	27	28	32	32	33	26	41	29	28	21	37	39	14	39	36	34	25	30	38	31	36	32	27	37	44	27	25	34	22	40	32	27	26	34	35	42	23	39	20	33	28	25	30	28	36	14	21	31	25	33	26	27	26	14	37	35	39	17	43	21	19	32	26	20	24	35	50	50	42	42	28	28	39
Chr1	5008781	.	C	T	3801.12	PASS	.	DP	27	36	31	29	24	54	38	39	38	46	33	40	33	37	41	32	47	34	51	25	38	25	38	35	23	26	27	39	29	35	20	30	22	19	24	13	25	17	15	25	26	28	35	39	32	28	47	24	28	29	33	34	31	36	35	45	42	11	33	17	42	36	20	35	19	24	30	28	34	34	19	21	20	32	34	48	33	31	22	37	42	26	28	33	51	34	46	23	39	37	40	43	34	38	26	42	27	30	41	38	33	49	41	31	25	37	31	33	39	30	36	35	35	42	30	41	45	35	40	47	31	41	38	40	30	44	36	38	37	39	22	30	18	32	35	27	57	36	38	40	19	44	35	37	51	45	57	37	28	30	32	38	44	34	30	25	25	29	47	38	41	42	42	22	27	56	24	21	16	29	33	56	30	39	27	33	38	29	26	23	34	26	31	42	39	32	33	33	40	23	46	42	40	30	35	44	44	29	38	46	40	53	34	38	56	23	36	33	25	33	37	31	45	26	33	22	24	26	28	49	24	48	19	37	31	40	30	36	23	37	26	33	32	41	28	32	22	27	33	29	32	32	33	39	38	40	40	35	35	37
Chr1	5018153	.	C	A	1342.39	PASS	.	DP	38	28	31	27	13	38	44	18	39	40	37	37	28	28	40	34	41	34	41	28	40	28	35	24	38	23	33	39	37	30	25	24	16	30	27	18	24	23	26	35	27	39	31	31	38	27	38	31	42	42	37	35	29	40	28	39	37	30	55	25	53	46	39	30	23	28	18	36	36	52	42	46	22	42	42	47	32	32	34	33	39	19	33	37	59	31	52	20	33	48	56	37	35	36	24	32	39	29	31	29	32	39	27	35	48	35	21	41	31	52	46	37	39	41	44	30	43	29	55	47	35	45	35	37	35	34	32	44	34	37	30	30	26	26	46	27	41	35	22	44	24	37	33	38	37	28	44	50	36	32	32	41	40	32	19	30	21	40	44	43	45	34	35	21	18	43	28	29	23	30	31	33	51	31	24	26	34	38	29	35	28	28	38	40	35	31	29	23	42	23	38	41	35	36	26	38	35	25	38	32	31	47	29	30	38	24	46	38	49	21	38	36	32	19	24	24	20	23	22	34	24	38	15	29	22	33	19	31	20	31	13	34	24	40	37	33	33	22	30	25	26	31	43	38	38	32	32	31	31	38
Chr1	5038565	.	G	A	52434.7	PASS	.	DP	30	18	23	26	21	42	28	30	28	41	39	22	21	37	28	25	40	37	37	23	41	28	27	25	29	26	35	46	29	32	31	23	34	37	32	28	36	25	31	42	27	36	27	38	35	20	37	34	44	47	36	42	32	37	26	36	29	28	39	37	40	49	41	32	34	44	31	34	34	34	40	32	38	24	30	42	27	46	34	32	43	29	37	34	47	29	36	35	48	40	36	32	27	35	25	33	25	38	32	21	34	38	38	35	40	39	31	21	31	32	24	23	25	36	30	34	46	31	46	43	35	32	42	37	27	46	34	37	38	40	39	33	27	30	29	38	44	24	31	36	37	33	43	27	41	26	36	31	32	37	23	31	45	23	31	26	21	31	23	29	39	45	30	31	20	50	28	29	26	35	18	50	45	36	39	28	38	23	31	31	32	38	30	27	38	27	36	24	22	22	34	35	40	29	40	50	39	51	32	39	41	44	32	40	37	18	41	40	21	43	28	34	42	20	30	15	18	17	24	31	34	33	26	32	47	39	17	43	19	34	13	26	35	29	17	30	24	14	22	35	28	22	30	32	32	24	24	22	22	40
Chr1	5043359	.	G	T	1323.77	PASS	.	DP	23	27	29	26	24	38	25	37	26	34	20	24	30	28	28	25	22	36	37	42	44	19	19	33	24	17	18	16	17	17	15	12	16	19	21	8	20	18	18	15	19	34	21	14	41	17	27	42	27	24	31	27	26	34	14	24	17	5	19	11	28	16	31	6	17	18	22	14	22	29	23	18	21	24	19	36	12	25	24	24	40	20	14	47	42	32	24	7	22	22	23	46	23	34	29	42	48	44	32	27	26	25	31	36	31	31	28	32	29	36	21	33	26	23	18	26	26	39	17	34	36	30	34	41	29	50	45	42	30	50	24	16	11	35	31	36	49	29	48	30	29	35	28	32	46	35	37	35	32	33	37	36	24	33	23	29	25	32	34	38	30	47	36	20	11	35	31	21	14	35	12	34	21	31	23	28	32	23	30	20	45	29	33	21	25	22	25	24	39	20	21	37	44	34	33	29	37	31	23	33	31	50	27	27	38	27	42	33	29	37	30	38	40	13	24	26	26	18	17	41	22	37	13	29	20	44	25	28	36	35	25	33	34	43	16	28	22	16	29	26	22	48	40	36	36	46	45	36	34	29
Chr1	5088484	.	G	C	66543.3	PASS	.	DP	31	19	22	19	18	27	24	18	26	23	29	20	21	26	35	20	24	29	35	19	26	13	33	17	17	12	27	28	21	17	16	13	13	13	5	14	22	12	11	17	14	11	20	23	24	15	20	19	15	19	27	12	13	19	18	35	18	8	27	22	29	33	16	19	14	30	15	15	16	20	29	23	20	28	23	38	22	20	15	21	35	24	29	28	38	19	29	19	26	26	32	35	24	23	18	19	25	16	24	21	21	17	19	21	25	28	29	20	28	30	29	30	27	36	23	29	25	24	27	32	18	28	31	28	23	35	18	23	22	22	23	23	18	19	20	21	30	23	28	19	18	38	25	35	33	34	34	26	19	29	25	26	28	25	18	25	19	19	28	24	32	26	20	19	8	32	19	16	16	25	16	35	20	17	22	17	26	21	20	22	27	22	32	14	17	12	22	25	22	17	19	14	21	18	19	26	22	20	15	21	24	39	28	30	28	10	25	22	22	17	25	8	21	10	21	11	22	20	21	15	16	27	16	17	18	17	19	25	23	20	16	25	14	21	19	20	20	10	18	18	16	21	33	24	24	23	22	18	18	24
Chr1	5096114	.	C	T	425.37	PASS	.	DP	36	33	27	43	24	45	22	31	21	47	36	30	40	35	37	32	38	33	45	28	40	37	37	34	29	23	33	32	31	18	22	27	20	27	23	22	31	28	14	26	32	20	25	14	26	31	24	28	36	21	40	29	28	45	31	28	35	21	28	32	32	36	23	25	40	28	30	31	21	36	29	33	29	43	32	52	36	46	23	40	39	25	30	33	39	32	44	34	33	32	40	49	38	29	36	24	39	25	32	22	48	49	23	37	39	40	32	39	36	46	32	44	29	45	43	50	36	41	34	57	45	42	28	41	38	50	37	36	31	39	38	36	36	30	31	31	35	39	34	33	41	34	42	31	44	46	52	52	33	34	29	36	28	30	41	32	33	38	28	36	39	51	26	21	10	40	28	14	29	46	29	40	49	34	28	33	35	28	15	36	33	28	41	26	32	25	35	33	43	20	41	48	40	40	28	36	46	36	26	34	33	40	30	34	48	24	37	41	39	50	28	25	41	21	27	27	30	22	29	40	33	53	25	33	33	42	29	38	31	28	22	41	33	29	22	25	25	30	35	27	28	36	53	33	33	36	36	25	25	27
Chr1	5108616	.	T	C	19879.8	PASS	.	DP	30	24	17	26	22	37	32	37	31	34	25	27	23	28	22	22	26	29	44	29	36	28	24	28	28	29	36	59	32	25	17	24	21	27	17	20	19	23	33	33	21	29	27	21	35	36	27	24	25	39	32	39	36	32	19	39	29	22	20	23	25	26	27	29	33	33	27	25	30	38	37	22	21	28	22	50	36	37	25	33	36	25	37	32	47	31	29	23	27	36	45	43	32	38	14	27	27	31	28	24	32	48	28	31	41	44	19	31	23	29	32	36	27	33	33	23	38	21	47	46	14	43	31	36	32	37	33	33	32	31	39	30	34	30	36	30	38	38	20	26	25	27	41	29	39	31	39	26	41	51	32	28	37	19	17	33	23	26	28	29	31	33	29	40	20	44	40	17	26	29	13	55	37	51	30	33	26	25	37	26	36	35	33	37	29	32	22	29	31	19	38	34	35	28	26	35	45	48	43	36	24	45	24	38	38	21	30	27	28	30	32	30	39	20	31	20	24	20	24	24	17	38	16	20	17	36	31	29	29	27	10	24	35	26	19	19	16	14	32	11	16	21	32	25	25	35	35	24	24	27
Chr1	5212659	.	A	G	62458.2	PASS	.	DP	26	35	28	39	20	43	26	25	32	43	40	27	25	31	38	20	30	27	47	33	38	35	33	30	32	16	38	46	35	20	20	26	28	28	21	22	33	24	29	26	21	28	22	19	36	25	34	21	41	33	27	23	34	27	17	32	38	19	56	42	42	44	41	24	36	27	36	20	21	52	41	44	40	26	33	39	32	39	29	21	34	25	25	24	49	24	41	30	37	36	56	26	33	41	30	33	31	39	27	38	29	31	29	27	34	46	26	43	42	57	35	27	34	31	29	43	36	23	23	51	32	38	32	43	23	44	32	38	35	40	33	34	19	22	35	32	32	38	43	36	24	37	31	27	38	21	39	35	33	39	34	34	31	42	26	27	29	27	37	33	38	40	33	26	11	37	20	18	27	32	19	40	41	30	31	23	37	26	28	34	34	22	41	30	38	23	28	29	33	24	32	38	36	28	36	38	40	42	31	40	39	45	24	34	33	18	36	35	25	40	30	33	43	11	28	34	24	21	37	33	31	39	18	24	39	30	19	35	31	28	16	38	42	38	25	30	17	19	28	17	23	15	53	31	30	41	41	30	30	23
Chr1	5275998	.	G	A	1161.39	PASS	.	DP	26	23	31	31	27	48	25	40	44	44	20	24	35	37	35	35	44	42	45	30	33	34	30	34	43	26	37	43	32	36	24	17	16	38	30	16	35	33	27	29	25	29	38	20	34	26	42	35	33	26	31	27	40	41	25	39	45	25	29	29	33	40	35	21	30	33	30	26	22	44	33	31	36	37	35	41	36	44	34	25	49	24	34	48	52	32	32	37	35	47	45	41	25	31	33	35	23	30	38	29	38	34	30	37	30	40	37	34	34	41	30	52	40	31	25	39	36	40	50	44	14	40	30	35	34	36	32	34	43	44	37	25	21	28	32	41	43	28	43	27	35	38	36	32	43	33	46	24	41	41	38	34	48	32	38	28	29	36	35	29	51	41	29	26	20	39	29	22	28	29	26	48	32	28	25	23	25	27	29	37	43	31	34	44	37	30	30	32	43	16	44	39	57	41	37	64	44	35	48	41	52	58	32	33	36	31	31	32	31	45	34	27	37	20	36	35	30	19	30	21	30	37	21	46	43	50	27	38	28	41	23	29	39	33	24	33	32	15	32	23	28	21	48	31	31	42	42	46	46	30
Chr1	5340833	.	T	G	24351.2	PASS	.	DP	30	17	26	43	33	47	34	28	28	47	25	42	30	45	33	20	41	45	57	29	41	27	43	42	28	27	35	45	30	22	21	23	22	24	25	19	25	21	19	27	25	31	22	24	28	28	39	34	37	37	44	32	27	30	23	22	37	27	41	19	40	45	33	21	26	43	31	36	32	35	42	43	33	36	27	37	36	37	29	35	51	25	33	40	56	39	41	30	34	43	46	55	36	33	29	27	43	23	38	39	25	47	34	27	38	39	36	45	39	36	31	33	33	29	42	43	36	30	43	50	24	44	43	30	22	38	34	35	31	55	57	37	19	30	24	23	33	41	30	36	34	42	34	29	50	48	36	29	27	24	27	31	31	19	22	30	22	23	31	37	52	45	31	21	19	45	12	20	36	29	16	34	43	33	32	39	35	31	33	30	38	24	32	24	39	27	35	28	38	26	32	43	33	31	33	30	32	26	33	41	44	61	29	46	38	21	29	38	27	37	34	34	36	21	35	27	30	21	20	48	30	44	19	28	33	44	30	43	25	27	32	37	34	32	35	32	24	31	31	31	30	29	43	26	26	30	30	29	29	41
Chr1	5340834	.	G	A	286.59	PASS	.	DP	30	17	26	43	32	47	33	28	28	47	25	43	31	46	32	20	41	44	55	28	41	26	40	41	29	27	35	43	28	20	21	23	22	24	25	19	25	21	19	27	25	32	22	24	28	28	39	35	36	38	43	32	27	30	23	23	37	27	41	19	40	46	33	21	25	43	31	35	32	36	43	44	34	36	26	37	35	37	29	36	50	24	33	40	55	39	41	30	34	43	46	56	36	32	29	26	43	23	38	40	26	48	34	27	38	39	36	45	39	36	33	33	33	29	41	41	36	30	42	50	23	44	42	29	23	40	36	35	32	56	55	37	20	32	24	23	33	43	30	33	33	42	32	29	50	50	36	28	27	24	27	30	30	19	22	31	22	23	32	37	54	45	31	20	20	46	12	19	37	30	17	34	42	33	33	40	35	30	34	30	38	25	32	24	39	27	36	28	38	26	33	42	33	31	31	30	32	26	33	39	44	62	30	46	40	21	30	39	29	37	34	34	34	21	36	27	30	21	20	48	30	44	18	28	33	45	29	46	25	27	32	37	34	30	34	33	25	30	30	30	29	29	43	25	25	29	29	29	29	41
Chr1	5342257	.	G	A	1333.39	PASS	.	DP	34	30	27	32	26	44	32	31	32	50	34	36	35	41	30	26	36	42	44	32	42	24	44	29	34	32	24	35	40	22	20	28	31	24	29	22	25	26	31	35	33	27	23	21	31	32	51	26	43	40	47	39	35	38	43	44	41	36	51	30	39	50	51	35	30	39	29	34	33	41	44	29	29	39	39	36	26	46	39	53	57	22	42	45	49	39	33	39	30	37	40	54	46	32	33	34	31	36	34	26	36	47	35	38	38	49	36	44	39	49	36	40	37	38	26	33	51	23	53	37	35	40	35	49	36	55	37	45	32	60	51	34	13	40	38	41	41	37	39	45	38	39	32	47	46	31	43	37	29	46	34	50	37	35	27	38	27	37	34	35	42	49	35	33	11	53	31	25	34	38	23	50	35	39	39	39	32	31	36	33	32	31	36	25	29	30	36	27	41	14	38	38	49	37	36	48	48	46	45	43	54	52	32	41	51	32	32	47	35	40	36	31	34	23	29	43	35	30	27	35	30	29	18	35	43	49	33	37	39	44	23	48	30	36	25	17	24	28	24	37	41	35	54	36	36	33	33	26	26	23
Chr1	5345645	.	C	A	425.91	PASS	.	DP	44	23	30	38	33	50	23	34	32	36	38	37	31	33	36	40	50	38	44	36	60	27	22	34	11	11	21	18	17	11	13	7	10	12	10	11	10	7	11	15	10	11	12	9	19	20	31	19	22	26	30	22	24	13	12	19	5	11	12	9	16	22	11	11	9	17	20	12	7	32	12	4	15	16	27	22	22	24	11	20	37	13	18	38	41	36	12	12	17	19	19	50	20	44	46	33	37	32	25	34	19	22	34	41	49	18	31	29	32	35	26	25	15	23	16	17	14	24	18	23	26	29	23	28	19	27	29	47	29	32	17	20	8	33	40	36	46	43	41	36	32	52	29	36	45	39	44	39	57	44	36	47	47	28	36	31	24	31	41	37	39	45	37	20	24	50	34	14	13	32	28	57	13	29	28	39	39	32	21	37	35	34	45	39	33	29	33	43	38	7	38	58	46	39	41	31	37	28	52	33	37	38	33	33	47	24	30	33	20	29	36	32	37	16	34	25	32	20	33	45	31	35	21	38	22	36	33	34	34	30	27	51	23	44	24	35	14	34	39	20	22	51	45	36	36	47	47	51	51	29
Chr1	5374012	.	G	T	87222.6	PASS	.	DP	12	3	2	5	7	9	7	6	8	3	4	5	11	7	3	8	11	16	7	8	19	10	1	9	1	3	3	19	11	3	1	3	2	5	2	2	5	2	4	7	4	18	8	14	17	12	20	20	16	24	28	20	27	19	18	17	25	8	14	11	2	9	11	7	14	27	21	2	5	30	8	12	17	8	.	2	14	22	15	8	21	12	1	10	16	13	7	10	21	15	21	19	17	22	15	5	10	9	16	15	10	17	18	5	17	24	7	8	7	6	11	11	15	17	11	7	9	23	23	17	8	13	16	15	16	18	15	18	17	11	8	21	6	8	14	14	20	14	20	23	17	15	17	17	19	29	26	27	18	15	11	15	11	12	20	11	7	13	18	20	25	23	26	30	14	37	23	6	11	17	19	23	14	18	16	14	24	6	18	11	24	15	19	17	12	11	11	19	18	17	20	13	26	23	17	23	21	34	17	25	30	33	13	24	30	18	22	25	15	25	8	23	11	12	24	20	16	5	10	21	21	29	5	23	19	28	14	36	5	4	4	17	23	11	15	12	15	5	18	26	20	8	28	20	20	15	15	13	13	12
Chr1	5378083	.	G	A	4766.35	PASS	.	DP	26	26	27	31	20	43	31	35	17	35	33	27	38	28	34	26	43	27	46	26	48	38	16	42	19	14	19	18	20	10	11	18	12	14	14	22	11	12	20	21	5	14	10	14	29	29	28	20	23	34	32	29	29	18	10	18	11	8	24	19	22	40	11	12	15	18	25	13	8	27	10	9	14	19	17	25	15	23	17	18	43	21	16	37	56	31	31	17	29	20	25	41	18	37	25	27	29	33	33	33	24	37	30	47	29	26	24	22	21	31	20	28	29	30	32	27	33	26	32	30	26	24	19	32	21	27	28	20	29	40	14	19	19	24	34	35	42	42	47	35	28	33	31	22	39	28	33	32	36	30	38	44	33	18	35	31	22	28	30	35	61	40	26	23	12	44	21	15	9	39	22	43	15	21	26	27	30	24	27	33	34	37	29	41	28	30	30	25	31	15	42	34	42	31	26	39	37	32	25	40	34	36	25	25	38	15	24	28	23	22	32	29	46	12	34	16	22	16	29	32	14	30	13	25	16	25	31	27	30	41	26	26	26	20	18	19	18	20	28	20	26	34	37	30	30	45	45	23	23	34
Chr1	5421802	.	A	G	2386.29	PASS	.	DP	42	29	23	29	21	50	40	35	41	31	37	40	36	34	45	45	39	39	54	28	50	26	22	33	24	13	29	21	25	16	20	13	15	14	17	18	18	16	12	21	15	21	19	15	30	30	46	42	32	32	34	29	25	24	15	24	21	16	25	16	25	19	22	13	21	29	13	23	15	34	13	18	16	23	24	31	34	13	13	18	51	23	17	41	54	37	23	19	29	31	25	59	22	41	19	46	47	43	42	36	41	41	39	38	56	41	46	42	40	45	23	37	29	44	30	38	28	33	26	41	32	39	33	32	33	57	34	42	38	45	28	20	18	48	39	41	45	45	47	41	27	40	32	40	53	39	58	51	53	30	31	44	48	26	29	35	26	29	39	50	59	45	41	22	21	35	29	13	20	32	32	48	27	36	36	45	30	35	43	30	35	33	41	51	38	32	34	37	47	11	46	54	48	52	44	41	43	38	41	34	56	45	38	39	44	30	44	46	34	34	24	37	47	15	49	26	29	29	35	42	31	47	18	36	40	38	35	37	48	36	22	44	35	50	18	28	28	36	42	34	29	57	47	45	45	65	64	34	34	34
Chr1	5423559	.	T	A	1781.39	PASS	.	DP	26	31	31	41	18	40	42	27	36	41	35	35	36	46	42	37	49	43	42	32	51	36	46	35	30	34	41	50	38	21	17	32	25	34	27	26	31	21	33	36	35	27	21	26	52	27	46	41	36	35	41	35	37	33	39	52	46	38	40	40	33	52	46	38	33	36	29	31	26	42	56	32	30	39	43	62	36	36	45	43	55	22	50	54	67	23	48	33	43	40	48	70	43	33	39	34	35	32	27	30	28	45	49	31	40	47	51	31	41	39	36	52	28	44	41	37	50	55	40	55	43	45	36	37	43	62	36	36	51	48	44	36	18	36	46	47	55	43	47	41	37	42	37	40	52	37	43	41	43	40	46	45	46	31	45	50	28	34	43	34	54	60	32	31	13	51	33	25	47	36	27	46	39	37	29	23	26	31	36	34	30	47	35	39	45	32	29	40	44	24	32	43	45	50	39	39	36	42	31	46	41	47	34	47	40	27	32	39	30	40	35	32	41	19	44	27	27	30	42	38	31	56	25	46	36	39	32	40	40	36	21	60	47	47	31	31	35	35	43	30	23	38	46	38	38	59	59	43	43	34
Chr1	5450633	.	A	G	693.39	PASS	.	DP	38	28	33	36	23	42	38	32	36	32	35	29	29	46	41	49	57	50	49	30	35	46	23	44	21	23	35	30	27	22	16	20	25	20	18	24	20	24	21	33	20	34	21	21	40	22	42	25	37	36	32	30	16	28	20	36	20	21	23	29	30	42	28	19	15	29	31	25	26	27	18	25	26	21	24	30	31	30	22	27	45	28	26	36	52	36	28	14	41	41	37	48	43	34	43	44	39	43	29	29	29	42	39	36	48	49	35	35	40	43	21	39	40	32	31	32	41	30	38	59	31	47	38	36	29	50	31	36	32	37	17	35	24	35	36	46	47	48	35	32	27	64	38	40	54	39	40	51	41	45	51	51	35	31	34	29	27	23	34	30	47	41	27	18	20	38	21	20	33	37	26	37	35	32	30	43	32	40	34	34	33	30	30	49	30	26	30	43	40	26	44	40	51	40	46	42	52	30	44	39	42	47	40	37	36	23	27	45	39	36	44	27	37	22	38	24	30	31	27	40	39	42	18	29	29	39	23	44	40	35	28	44	44	45	28	44	13	26	42	31	29	40	47	46	46	56	56	29	29	31
Chr1	5517879	.	C	T	795.4	PASS	.	DP	20	14	16	20	12	40	22	22	21	18	25	24	22	25	24	13	28	25	27	10	24	18	26	17	11	4	18	20	14	15	9	13	11	7	13	17	15	8	11	20	19	12	7	16	23	14	25	12	16	22	24	22	19	19	16	20	23	9	25	16	21	30	21	12	17	24	16	9	15	22	23	23	20	20	21	23	21	19	18	15	32	17	17	24	26	17	22	15	16	27	25	18	24	28	19	29	25	26	18	21	27	17	21	16	25	24	23	31	13	28	20	24	18	24	26	20	25	22	22	21	11	23	16	18	20	16	25	23	18	25	18	10	14	19	22	29	21	32	19	31	17	15	19	25	35	32	25	28	27	13	23	34	15	18	23	26	27	20	29	19	27	26	22	15	9	38	25	20	16	26	14	21	16	16	11	32	19	11	17	24	15	24	13	22	26	17	10	21	17	17	31	17	17	26	19	29	34	21	27	25	16	31	11	26	28	12	35	22	25	26	20	24	21	10	15	13	13	10	11	15	13	29	10	24	24	21	12	25	9	12	9	22	14	16	12	14	15	9	20	16	23	9	35	30	30	18	18	12	12	13
Chr1	5568033	.	G	A	2972.41	PASS	.	DP	32	37	20	40	17	47	38	30	31	50	38	29	31	58	37	36	49	50	29	38	42	30	39	30	20	28	56	49	34	15	19	29	36	24	23	27	30	31	26	30	25	35	25	26	41	41	47	32	33	40	32	46	26	36	29	53	47	29	40	34	43	28	30	39	40	34	36	34	30	44	35	29	32	36	29	57	39	33	44	46	49	14	36	45	51	44	50	34	36	39	41	54	32	30	23	33	39	26	36	32	43	33	21	31	42	47	32	54	47	46	36	43	29	46	36	41	48	53	37	49	39	33	35	40	34	46	30	41	33	54	47	38	18	28	36	36	46	28	45	39	30	44	32	39	44	36	54	58	48	33	45	45	31	30	49	30	34	30	41	34	48	42	38	41	25	46	47	21	33	28	29	45	42	31	38	35	29	36	29	27	34	40	30	38	36	41	30	42	27	19	35	50	50	41	40	60	44	46	51	39	64	51	43	42	58	29	45	27	42	45	45	32	34	25	45	25	33	23	34	29	44	48	23	33	43	50	35	29	52	33	22	42	49	36	36	41	30	26	37	31	22	35	48	27	27	35	35	34	34	45
Chr1	5748613	.	T	C	326183	PASS	.	DP	34	37	32	39	23	46	35	32	26	41	43	35	38	47	43	43	51	43	40	28	44	38	32	53	39	36	45	44	43	29	16	23	29	17	26	25	24	30	32	26	32	32	32	42	34	26	29	36	38	37	35	41	36	43	35	55	41	29	37	25	38	56	44	33	27	27	35	29	38	40	28	38	42	31	37	45	39	41	39	37	55	29	42	30	53	36	50	36	40	44	55	60	36	38	40	28	38	31	29	30	33	45	47	38	34	46	37	33	40	50	36	46	36	52	43	37	43	36	37	47	20	34	44	41	54	43	38	38	30	56	36	40	30	35	38	39	56	33	36	37	31	44	48	42	51	36	37	53	60	40	51	43	47	38	41	30	31	33	33	37	56	48	31	30	24	54	33	29	31	34	35	59	35	22	41	40	27	32	22	35	27	34	31	39	35	34	37	29	34	20	58	50	41	39	39	60	47	44	47	33	43	66	31	52	57	45	48	32	45	47	41	34	34	24	28	25	38	29	37	33	35	51	28	37	31	53	34	44	35	47	28	39	46	32	40	53	31	22	36	40	18	22	58	36	36	57	57	46	46	35
Chr1	5785377	.	G	A	431.93	PASS	.	DP	16	19	6	8	14	17	19	5	3	7	14	13	10	23	6	14	23	24	15	8	17	15	8	15	8	5	7	14	8	6	6	5	13	6	8	8	7	11	8	9	8	9	9	13	21	11	12	10	26	21	16	13	15	10	11	8	9	10	26	13	11	14	14	12	14	19	22	9	8	18	13	7	10	12	15	17	22	13	15	7	27	15	8	13	18	15	12	18	13	9	16	16	11	19	13	9	11	6	13	17	14	14	15	16	15	20	13	21	18	10	17	11	15	21	23	17	17	12	25	27	14	16	12	13	14	12	15	20	21	9	9	7	7	9	12	12	20	15	15	22	12	28	14	26	15	19	16	19	21	15	22	33	24	10	11	21	7	17	27	19	26	45	23	22	11	18	22	7	18	16	14	26	16	12	16	13	15	15	15	17	20	20	18	18	21	12	20	15	12	13	24	17	21	12	17	18	28	33	17	16	28	31	14	21	22	10	20	16	24	18	19	7	17	6	11	10	6	11	10	5	12	10	5	17	13	10	10	12	7	9	5	30	13	10	11	18	9	3	7	12	6	4	24	19	19	5	5	7	7	15
Chr1	5799633	.	A	C	1505.25	PASS	.	DP	25	20	12	19	10	27	17	25	23	29	40	29	25	28	15	16	31	31	32	17	31	25	32	23	30	21	23	35	25	28	20	14	26	16	21	19	13	21	16	24	21	23	21	29	19	26	30	24	20	27	29	29	19	35	31	23	29	15	30	22	33	30	20	26	20	29	19	29	21	22	34	25	26	24	25	27	26	24	20	23	27	21	23	17	43	16	28	18	32	27	38	29	29	27	17	18	24	23	25	21	23	23	25	20	32	31	19	27	28	21	33	36	29	39	25	21	34	27	39	37	30	35	27	30	27	24	33	30	28	34	35	19	22	24	27	24	34	17	29	21	29	21	36	31	38	25	28	35	43	31	36	28	25	20	19	28	20	24	28	37	36	48	28	32	20	38	31	18	25	22	18	36	29	27	18	36	17	15	24	27	24	22	25	22	28	21	26	25	17	21	38	32	47	31	27	40	41	37	29	28	39	39	20	30	37	13	42	30	27	35	26	17	27	20	26	14	17	12	15	22	24	32	18	21	28	21	31	25	20	31	11	37	29	25	17	27	24	10	24	22	20	13	55	20	20	33	33	18	18	36
Chr1	5824500	.	G	A	32712.7	PASS	.	DP	25	18	32	25	14	29	17	30	28	36	29	18	16	22	25	20	32	21	32	25	42	21	33	27	31	14	30	37	29	21	18	18	13	21	17	20	20	16	16	29	16	21	12	27	24	27	29	28	28	31	36	18	23	28	27	21	29	20	25	22	32	29	25	19	27	20	24	22	22	40	30	22	30	24	24	47	22	32	24	25	35	22	31	23	27	31	36	26	29	32	46	28	39	25	24	25	34	30	28	25	23	30	24	26	40	34	28	17	32	33	44	48	32	26	37	25	47	24	37	26	22	39	31	34	29	46	26	29	20	35	35	19	19	27	26	27	56	26	27	26	24	18	31	16	42	26	33	31	40	31	42	27	29	15	26	26	21	22	24	29	40	43	22	30	11	37	21	21	30	20	21	35	40	29	22	23	19	28	26	28	21	29	32	21	24	23	22	17	36	18	39	35	36	31	31	40	32	21	29	25	30	36	29	30	35	12	37	24	40	31	35	29	35	12	29	16	16	16	26	27	19	34	24	22	23	35	20	28	31	35	24	32	39	26	22	23	19	11	27	33	24	18	37	25	25	17	17	25	25	28
Chr1	5828177	.	G	A	128525	PASS	.	DP	17	9	12	22	9	20	9	13	17	15	19	10	19	25	16	14	16	8	13	7	18	12	8	11	14	6	10	14	9	6	10	6	8	12	6	12	5	7	2	14	6	22	5	10	16	19	13	12	19	26	20	31	16	24	13	22	16	17	24	18	20	18	20	19	24	16	21	8	9	29	21	20	10	9	16	25	17	14	25	12	24	11	19	15	18	18	21	18	17	18	27	27	12	15	16	15	12	15	12	12	13	19	13	11	13	25	9	23	14	20	24	12	17	16	24	21	21	22	20	30	21	26	15	13	16	27	15	18	26	15	14	26	13	9	8	16	17	20	13	22	16	24	29	22	24	22	26	19	18	20	22	24	21	15	18	18	8	17	17	20	31	40	29	24	8	21	16	15	15	21	17	27	22	22	17	20	18	18	11	14	17	15	26	26	14	10	16	19	19	4	29	27	23	16	21	32	31	44	20	22	30	32	13	26	21	14	19	27	18	29	31	12	20	14	19	17	15	5	13	9	18	31	12	28	25	26	22	26	11	16	7	32	13	14	19	13	15	16	23	22	12	2	24	17	17	10	10	18	18	15
Chr1	5836797	.	C	T	9584.38	PASS	.	DP	38	29	21	44	22	52	41	32	36	25	35	27	19	34	36	26	47	30	42	24	40	36	40	35	38	31	39	46	42	29	30	29	16	30	26	22	28	20	21	21	17	33	21	35	38	32	45	32	27	36	46	27	24	35	22	36	37	28	35	19	37	50	31	35	33	35	30	32	27	31	40	32	34	45	44	43	23	41	31	42	46	27	39	34	44	37	40	25	35	44	47	52	35	47	35	37	35	28	40	25	37	37	45	34	36	36	36	31	49	35	35	42	37	41	28	39	37	37	39	55	38	49	35	25	35	40	26	46	30	40	44	35	23	41	41	44	52	29	44	39	38	37	38	48	50	38	50	39	35	49	32	51	37	34	41	39	29	35	37	46	40	47	31	30	19	49	31	33	21	43	26	43	42	28	23	35	19	34	30	39	41	46	37	37	30	32	39	26	40	26	35	32	40	39	25	36	50	28	32	37	50	55	39	39	40	32	43	33	28	38	37	40	45	19	31	32	28	21	30	44	32	40	21	32	29	40	43	36	34	25	21	49	25	34	22	35	21	34	30	37	26	28	39	51	51	41	41	27	27	32
Chr1	5859539	.	A	G	46023.1	PASS	.	DP	25	27	32	27	19	46	25	36	35	30	41	30	36	28	28	24	53	40	49	27	47	31	36	32	43	29	37	34	36	29	19	22	16	26	17	26	26	25	24	29	29	25	22	16	28	24	43	45	40	34	41	39	28	37	28	52	47	23	36	36	26	41	37	18	32	26	38	29	27	31	28	25	30	42	34	46	28	35	39	34	55	20	42	54	46	28	48	23	38	43	47	49	37	46	39	42	42	31	35	29	30	34	39	42	42	52	42	42	37	44	27	48	36	51	49	39	36	44	33	37	30	46	28	43	35	46	32	36	40	44	30	37	20	50	36	41	42	42	52	31	28	50	43	49	46	36	34	53	42	42	40	53	42	39	32	31	24	27	46	37	40	59	39	28	20	50	31	17	24	33	17	46	35	29	30	48	27	24	31	20	33	22	33	30	40	41	44	25	32	18	51	44	56	46	38	41	53	42	39	43	53	53	33	49	48	32	44	41	36	38	46	22	29	22	37	42	35	33	26	30	29	44	26	36	32	39	19	43	38	35	24	45	32	44	32	22	24	20	33	27	31	40	49	31	31	38	38	34	34	43
Chr1	5862608	.	C	A	1697.52	PASS	.	DP	17	12	13	18	19	18	17	13	20	22	20	17	24	33	11	13	24	16	27	8	16	18	16	18	24	15	20	15	15	10	13	8	13	11	12	14	13	9	13	11	11	23	13	13	19	16	21	22	14	26	18	24	21	27	16	13	26	10	30	16	32	29	18	17	16	17	21	14	16	26	23	15	13	15	17	25	27	29	22	16	27	15	12	23	35	13	23	11	25	14	21	25	20	18	15	12	15	18	18	17	13	21	15	10	22	14	20	21	28	27	23	23	22	20	24	19	25	20	35	30	12	26	20	29	23	19	15	18	20	19	25	22	12	14	18	15	23	20	12	17	15	28	19	23	28	22	15	14	18	22	20	15	19	15	22	13	19	19	17	16	28	42	22	20	11	36	15	20	17	21	19	28	16	15	23	27	24	14	15	17	22	20	21	14	14	13	18	15	16	13	22	16	26	23	17	26	28	27	17	23	21	31	22	18	23	14	32	27	16	19	21	27	24	12	17	14	15	13	24	17	14	32	8	18	16	24	16	25	10	34	11	17	19	18	23	19	13	10	11	21	23	14	26	16	12	27	23	16	13	18
Chr1	5869155	.	T	G	19533.9	PASS	.	DP	25	23	32	41	17	41	21	25	13	28	37	31	26	25	25	17	37	29	35	22	34	37	36	19	31	17	27	31	43	20	12	21	19	22	18	18	22	14	12	20	20	26	11	14	32	29	39	31	39	22	30	25	31	22	23	24	19	16	25	16	23	35	27	21	24	23	22	23	19	24	33	27	21	31	28	34	28	32	27	31	53	13	31	31	53	31	37	25	36	29	49	48	32	36	23	29	33	16	25	37	39	30	21	24	47	26	15	35	30	41	24	44	29	31	30	36	33	40	38	35	27	26	23	31	29	40	33	25	25	29	31	30	20	35	28	21	34	35	27	23	32	33	38	32	46	35	37	26	31	32	44	31	42	19	26	29	28	24	33	27	43	52	26	25	17	30	27	17	24	30	24	43	32	25	15	28	21	33	25	32	12	24	23	17	23	23	26	31	40	19	34	26	37	40	28	33	33	31	32	31	37	48	30	41	39	16	29	28	24	34	27	34	38	17	20	25	30	23	22	22	21	39	13	33	26	28	18	23	22	29	19	27	25	28	23	26	19	15	22	20	24	23	46	18	18	29	29	32	32	26
Chr1	5876901	.	G	A	590.41	PASS	.	DP	17	21	26	20	9	43	24	25	27	34	34	31	21	23	23	12	25	22	39	18	22	29	20	19	21	16	28	27	22	17	13	16	22	18	16	15	19	18	17	20	14	22	22	22	17	20	18	17	23	36	26	24	24	21	20	23	32	24	31	18	23	26	25	22	14	27	28	18	28	32	30	19	17	31	36	36	26	40	28	32	41	22	20	22	33	23	24	22	25	29	33	21	16	46	24	20	33	22	17	21	34	28	21	18	27	34	23	25	25	32	21	28	30	32	29	29	23	22	35	33	16	27	30	32	23	33	35	33	32	29	27	29	12	23	21	27	31	30	16	24	16	19	29	22	26	18	25	32	29	24	27	27	22	27	18	15	11	26	21	18	40	41	32	22	7	31	31	23	27	16	24	34	28	35	19	28	21	25	22	23	21	30	21	22	22	22	18	19	14	16	31	16	28	23	14	34	18	41	25	37	46	37	13	19	28	12	26	23	17	29	28	23	20	12	30	6	17	5	14	12	17	30	18	25	25	32	25	19	7	24	7	23	28	14	19	13	7	9	21	19	6	10	42	25	25	21	21	23	23	21
Chr1	6009601	.	T	C	1322.33	PASS	.	DP	24	7	17	17	6	21	16	13	15	13	11	16	21	14	16	15	20	7	25	18	18	12	14	12	11	4	9	17	7	7	5	5	7	5	6	5	13	9	7	14	3	4	4	7	23	13	17	11	12	11	17	10	7	10	6	9	6	6	1	5	10	5	9	3	5	9	9	4	5	14	8	5	4	9	7	13	2	12	11	9	20	5	10	17	21	14	16	7	8	6	12	13	11	18	16	17	18	10	12	14	10	11	12	12	10	13	6	14	13	14	12	23	14	16	11	8	8	9	14	19	7	11	11	12	14	17	15	11	12	18	11	7	8	20	21	15	18	21	19	13	13	17	7	16	12	15	13	17	24	13	17	19	10	12	10	16	8	9	18	22	25	13	18	9	9	18	12	5	9	14	12	16	8	11	16	17	13	13	15	14	23	19	19	17	16	9	8	15	16	5	25	22	10	14	14	26	24	13	20	19	21	19	12	14	23	8	21	17	14	19	12	13	13	10	26	10	10	13	10	17	13	13	10	23	19	21	10	8	13	9	5	13	14	12	6	11	8	7	12	14	10	16	13	15	15	31	31	17	17	7
Chr1	6035863	.	C	T	779.39	PASS	.	DP	34	29	27	28	15	46	23	30	40	45	48	30	34	29	42	27	34	42	45	23	42	36	41	25	39	31	45	44	38	16	16	24	27	18	20	24	15	29	23	25	22	37	30	29	31	28	42	29	29	27	30	26	28	35	25	46	35	23	45	36	33	55	23	15	29	31	17	20	29	42	25	30	28	35	32	41	37	32	30	39	37	22	26	40	50	23	34	25	22	29	47	49	23	47	34	38	25	25	33	26	37	36	38	29	40	45	28	35	30	50	23	24	36	38	25	31	30	51	33	42	46	47	34	35	33	59	32	33	36	45	33	17	23	41	37	39	50	32	39	33	33	40	34	40	48	43	42	30	39	38	53	32	40	23	33	38	28	29	26	26	54	40	28	26	13	49	28	17	29	31	20	47	17	28	37	29	35	26	35	32	28	45	32	25	42	16	27	33	29	10	38	33	36	38	32	37	31	31	40	26	38	43	34	40	34	24	30	33	43	46	35	34	43	26	39	25	19	22	19	41	32	40	13	39	32	42	30	34	23	33	21	35	38	34	30	30	20	17	29	39	33	22	46	34	34	37	37	25	25	30
Chr1	6089641	.	C	T	612.19	PASS	.	DP	60	39	47	47	35	98	61	66	59	70	56	58	59	77	56	56	75	68	89	52	74	81	54	43	45	63	55	56	63	39	51	29	27	35	32	38	42	37	37	40	37	44	22	33	68	50	58	66	46	68	44	42	47	31	51	45	49	35	56	58	59	57	56	47	28	40	60	36	39	52	38	44	36	63	52	58	57	53	45	54	60	38	44	65	78	52	61	44	41	55	60	78	59	71	60	57	39	51	57	37	62	65	72	55	72	53	57	56	47	51	48	60	52	63	63	68	53	50	63	53	51	54	42	70	40	71	49	61	57	74	62	47	42	55	63	72	55	49	93	62	55	71	69	66	89	68	68	60	74	61	52	101	59	53	52	43	46	50	54	60	84	67	51	49	37	84	49	41	38	58	40	81	47	63	43	56	52	52	31	74	47	63	49	67	71	44	54	49	86	29	60	68	55	56	50	61	54	47	29	54	67	84	66	57	72	44	68	63	61	44	53	55	59	39	55	35	46	57	55	49	49	59	31	61	48	63	53	62	58	42	45	58	66	53	53	52	38	48	68	65	42	47	60	57	55	70	69	57	55	68
Chr1	6091779	.	C	T	236354	PASS	.	DP	39	40	36	29	23	43	34	42	35	44	26	30	45	30	44	42	38	44	51	29	38	33	33	36	33	28	44	37	54	36	19	30	26	31	17	29	34	11	26	23	23	35	22	17	32	23	39	25	49	40	39	35	36	42	19	43	35	21	35	30	45	33	35	21	32	27	43	29	35	43	34	31	29	33	37	54	42	42	41	29	49	20	35	35	49	39	42	30	41	36	54	57	31	31	21	31	26	41	25	20	40	32	42	37	47	37	36	50	40	42	38	48	45	45	39	40	35	41	39	47	29	33	37	37	24	57	30	47	39	23	38	38	18	33	39	37	40	41	49	32	41	31	31	45	60	41	54	44	36	37	30	39	31	38	28	35	20	31	38	28	58	50	33	22	22	50	20	26	27	30	14	40	33	41	31	34	29	24	27	28	28	41	32	46	36	28	36	36	41	11	35	35	41	40	25	32	43	27	47	32	44	49	48	38	39	25	50	46	36	42	50	39	36	16	34	38	38	36	30	35	32	46	25	29	37	35	27	34	34	35	27	48	31	52	29	24	30	27	34	29	17	28	56	44	44	44	44	34	33	33
Chr1	6148839	.	C	T	10979.7	PASS	.	DP	15	32	16	38	14	45	26	33	30	38	46	33	20	27	35	19	30	36	41	18	34	32	30	30	28	24	33	36	24	24	22	16	12	14	27	22	15	20	19	26	16	26	16	22	34	30	27	29	28	29	33	26	32	39	37	32	16	20	33	22	28	32	30	32	15	19	37	23	17	36	29	21	47	30	31	41	34	40	30	28	43	12	26	32	46	26	37	25	21	23	34	44	40	24	22	32	40	27	34	26	26	39	35	23	29	49	24	32	33	37	30	41	30	38	41	48	30	36	29	38	27	28	31	27	20	32	32	29	33	31	44	40	19	42	36	34	33	23	25	31	27	42	27	35	41	32	33	30	38	43	31	50	36	17	19	45	24	36	29	34	40	36	30	31	16	35	26	18	18	26	19	44	26	28	28	41	39	21	26	32	41	32	30	30	31	24	27	29	25	17	24	42	42	29	30	29	35	25	29	31	32	46	22	31	36	17	26	30	38	30	28	36	26	17	28	20	23	17	26	32	16	26	13	25	19	39	21	34	27	32	22	28	29	43	22	28	17	17	23	30	18	22	37	26	26	26	26	26	26	19
Chr1	6248693	.	G	A	1187.39	PASS	.	DP	27	50	24	39	20	54	35	45	34	44	37	38	44	49	43	36	39	51	44	36	50	41	45	45	44	24	32	42	46	37	32	28	26	28	29	37	39	27	31	37	40	26	29	31	38	35	46	38	41	40	40	33	29	38	31	51	47	23	47	43	40	45	29	35	32	25	28	39	36	52	30	34	34	42	52	57	43	26	42	52	38	25	40	33	50	33	38	37	29	37	56	42	32	33	18	37	22	33	46	26	41	49	46	45	37	57	37	44	35	43	39	38	45	37	25	37	37	33	38	40	39	53	38	46	36	44	37	36	41	61	33	33	23	39	34	39	37	29	35	55	34	34	41	44	37	47	35	42	36	56	44	46	32	31	35	33	26	42	31	37	40	44	29	34	31	53	14	19	32	45	22	33	37	50	34	35	27	28	27	36	41	31	44	28	39	25	35	33	47	21	57	43	38	34	37	41	58	38	26	38	47	59	36	47	45	28	43	45	29	49	35	32	46	25	50	24	31	22	25	31	25	48	13	41	37	57	31	27	58	38	29	47	37	33	28	41	37	33	31	38	35	25	50	51	51	49	49	41	41	34
Chr1	6293172	.	T	G	254369	PASS	.	DP	31	23	25	32	12	43	39	46	34	44	47	37	45	45	37	35	44	30	53	39	57	27	13	33	21	13	24	28	29	15	23	18	28	10	23	16	18	24	24	31	19	19	25	27	32	28	40	31	29	33	43	39	30	22	21	36	38	14	37	25	25	22	22	23	20	22	21	33	26	29	22	31	29	26	23	25	28	35	22	29	55	26	39	35	49	38	35	17	27	24	38	41	25	35	37	42	39	38	23	25	30	35	36	46	36	41	44	29	54	43	42	57	44	49	37	35	36	44	33	49	36	46	33	35	37	64	28	35	35	55	26	23	13	45	26	36	39	37	46	38	32	30	25	38	53	43	42	36	41	38	35	44	55	30	38	41	27	24	51	37	56	37	28	20	14	44	29	23	19	44	30	53	23	32	23	39	29	33	24	20	41	41	24	47	33	32	31	34	37	8	47	40	54	57	30	54	34	31	49	63	39	52	31	43	54	33	37	33	35	37	52	30	43	28	27	33	32	32	44	44	29	41	17	39	31	45	34	39	43	40	35	36	42	44	32	26	23	23	40	32	22	46	46	40	39	50	49	34	34	39
Chr1	6323125	.	T	C	306597	PASS	.	DP	32	18	30	28	32	56	40	48	45	45	33	42	40	46	39	36	60	41	40	34	44	25	31	35	28	34	24	47	33	32	28	27	34	35	20	22	31	28	29	43	27	23	23	31	36	23	47	46	40	48	33	31	38	30	24	35	39	24	34	24	32	50	37	29	31	33	34	25	22	39	38	43	34	29	27	52	37	23	31	39	44	19	31	39	37	42	61	30	29	29	47	42	46	27	21	31	38	39	22	19	37	51	43	30	40	52	37	38	26	45	24	28	37	47	35	31	31	35	47	45	32	44	30	40	42	52	41	31	40	63	42	30	31	38	31	34	47	34	50	34	35	55	37	49	42	37	53	41	38	37	43	39	30	27	31	33	33	32	33	32	52	49	28	27	17	49	31	23	22	40	23	40	37	31	30	29	31	31	37	38	38	28	36	45	39	31	35	34	42	36	54	48	44	39	29	59	33	30	48	43	44	48	48	42	45	33	49	40	33	40	29	36	44	14	41	28	31	30	21	38	33	59	30	37	41	49	34	41	47	41	26	30	35	32	36	36	30	36	30	32	31	26	44	30	30	40	40	51	50	32
Chr1	6339359	.	C	T	75361.9	PASS	.	DP	37	30	35	26	30	50	44	42	40	37	35	37	43	47	41	42	56	45	42	36	40	21	25	39	40	34	38	48	43	31	24	27	24	33	37	25	27	51	38	44	27	34	36	43	31	39	67	34	36	39	39	28	36	42	28	44	45	22	30	27	34	42	39	31	22	29	28	26	27	48	38	27	28	33	31	47	33	40	28	41	45	28	50	43	46	31	39	34	38	46	53	42	39	46	37	26	43	33	46	41	30	50	40	33	43	52	40	39	34	45	39	45	27	50	33	50	40	43	42	52	42	43	31	30	50	40	33	49	37	54	46	37	32	45	34	44	33	35	39	32	30	44	33	38	49	44	53	45	52	40	44	40	38	26	21	35	28	39	42	28	44	73	35	42	20	40	28	32	31	41	24	53	40	43	30	33	27	36	29	52	42	38	27	58	48	34	37	32	47	17	61	46	57	39	28	59	34	43	48	47	45	50	33	45	64	45	45	46	38	61	47	33	49	23	24	27	24	28	34	47	37	41	34	65	34	38	30	22	34	39	26	37	69	37	37	34	40	22	25	21	37	25	56	29	29	38	38	36	36	38
Chr1	6351805	.	A	G	141679	PASS	.	DP	16	18	12	22	18	26	15	15	16	18	20	19	35	22	23	15	37	20	23	8	27	21	22	10	22	15	17	21	21	12	9	12	19	18	14	13	12	14	18	19	8	19	6	17	31	21	17	18	14	19	30	13	16	26	14	27	25	10	20	20	26	10	17	11	23	17	19	5	14	34	18	13	18	18	17	24	18	18	15	15	25	9	21	17	21	15	24	21	17	18	22	19	17	15	16	13	15	14	11	18	14	26	22	13	14	26	13	15	31	20	12	18	17	23	12	19	18	24	13	13	16	18	14	26	22	18	17	22	13	31	19	10	10	17	22	27	16	15	19	18	14	20	14	15	16	19	25	19	15	14	17	18	18	22	12	14	10	17	14	23	16	20	13	21	15	36	15	13	13	12	11	20	12	27	14	24	21	13	14	21	20	17	14	25	28	10	12	13	20	8	24	25	30	18	24	22	27	18	33	33	27	25	16	29	19	11	18	23	12	33	12	19	22	17	17	11	30	12	15	16	15	34	17	20	22	25	17	19	14	37	9	15	24	19	16	18	23	12	18	19	13	14	28	22	21	29	29	24	23	20
Chr1	6356583	.	G	A	917.39	PASS	.	DP	25	21	37	29	28	36	36	33	37	34	32	34	31	48	21	28	50	37	33	29	48	27	28	38	30	21	34	55	39	31	22	28	27	24	29	26	29	32	30	29	19	22	32	20	38	23	51	36	44	39	43	45	27	30	25	35	40	21	21	33	40	41	34	27	22	33	27	31	33	48	36	31	29	22	27	43	43	23	31	30	47	28	29	35	36	35	36	31	31	29	44	39	38	33	26	32	24	30	31	30	35	41	21	33	48	42	27	32	31	34	24	47	37	51	27	41	38	34	39	38	19	51	23	32	35	40	25	37	31	45	34	23	19	33	27	36	38	32	41	40	31	36	40	44	33	32	42	39	55	31	32	45	28	26	36	40	34	21	32	28	40	41	35	30	19	37	20	19	28	33	37	35	35	26	32	26	38	31	33	25	28	24	27	36	38	33	21	28	33	25	35	51	43	38	44	42	43	35	41	40	43	49	31	32	37	34	41	28	32	40	42	31	29	18	32	31	38	21	24	30	30	36	13	49	34	37	33	31	35	45	15	28	49	30	21	30	35	23	30	25	23	30	43	38	38	34	34	27	27	29
Chr1	6384332	.	C	T	3211.42	PASS	.	DP	21	20	25	31	18	42	16	39	34	40	28	34	38	38	30	30	30	29	26	17	30	20	31	29	15	19	32	30	40	34	44	13	22	12	29	16	15	34	32	31	24	22	36	14	38	30	35	22	35	35	15	13	21	31	11	41	50	31	36	45	44	35	38	13	18	42	23	29	25	36	26	19	24	24	19	21	29	30	17	17	29	17	26	15	33	23	31	11	22	25	29	33	24	22	20	24	19	26	25	20	28	17	20	17	19	26	22	22	21	32	15	30	25	24	23	19	27	25	22	28	25	15	17	22	31	33	21	14	15	22	28	15	9	21	20	27	27	21	27	17	13	24	17	15	17	21	23	28	24	27	17	19	22	8	15	12	14	26	22	11	32	28	18	21	6	26	16	6	16	21	23	33	23	13	26	13	18	27	14	17	17	18	24	27	22	20	17	16	28	10	26	30	25	26	20	24	37	23	39	22	30	32	40	26	21	21	31	19	26	31	29	21	19	13	32	15	13	25	21	17	12	26	16	22	16	15	25	23	12	28	14	26	25	35	18	25	25	19	34	19	32	18	56	25	25	32	31	29	27	29
Chr1	6432084	.	T	C	236.37	PASS	.	DP	31	23	32	29	30	57	33	43	27	40	30	34	36	37	37	27	39	46	44	25	37	29	33	32	30	31	40	33	44	18	21	24	30	25	29	30	20	20	25	28	22	33	28	27	32	23	28	27	47	35	29	27	27	38	23	41	43	13	54	28	36	48	27	21	40	19	35	25	27	39	28	21	29	28	35	45	35	30	39	32	42	21	33	30	54	29	36	16	32	28	35	41	22	33	30	26	36	25	32	19	26	28	27	44	34	34	31	35	39	30	27	25	29	35	30	37	42	24	50	41	25	43	32	25	43	48	27	37	38	45	28	29	20	29	35	28	44	31	45	29	22	40	38	25	38	32	44	31	36	35	31	46	36	34	35	37	32	33	32	39	45	49	18	23	13	39	36	27	26	27	42	49	38	19	18	25	26	30	31	27	30	30	25	34	44	23	16	22	29	26	38	40	36	34	27	45	38	41	31	29	51	51	24	28	28	35	43	36	31	45	37	23	42	20	24	20	26	32	23	29	30	23	28	38	23	36	28	34	29	41	33	34	28	38	30	19	15	18	31	20	23	15	42	30	29	35	35	16	16	40
Chr1	6469273	.	T	C	13718.4	PASS	.	DP	21	21	16	23	12	29	14	21	18	21	34	17	28	24	12	23	21	17	14	19	27	14	20	28	18	7	16	17	25	20	10	13	16	12	19	10	26	10	17	22	17	9	9	12	17	18	30	18	23	19	18	11	18	24	12	23	21	12	26	15	12	13	17	9	14	28	21	20	15	21	21	23	28	33	25	36	26	28	31	28	39	15	23	32	28	27	39	18	28	25	41	23	22	28	21	30	34	30	21	21	26	32	32	24	30	24	24	43	37	19	26	34	26	19	22	31	29	30	21	34	23	37	35	41	30	40	21	33	21	20	34	22	13	28	32	43	36	29	21	30	21	28	30	31	34	28	31	35	27	29	29	38	30	39	23	28	16	35	26	31	37	27	24	23	15	34	22	22	23	24	26	38	26	32	23	29	30	29	28	19	24	27	28	18	31	22	18	20	26	13	39	31	47	31	33	23	36	32	28	28	36	53	35	26	37	20	27	38	33	26	32	32	27	8	21	20	24	26	19	25	22	29	21	26	19	32	25	21	26	25	24	28	31	40	27	24	15	11	22	22	16	25	23	17	17	25	25	29	29	27
Chr1	6506913	.	C	T	322.45	PASS	.	DP	22	14	13	19	17	26	14	20	28	17	19	23	20	18	14	12	28	28	29	12	21	17	9	13	20	7	18	14	12	5	7	10	5	13	9	12	8	8	12	23	5	21	14	20	21	20	19	20	24	25	29	32	25	25	20	26	25	20	27	13	15	28	26	20	13	25	25	9	12	25	30	14	22	9	14	20	26	26	20	22	31	20	9	15	26	21	13	19	30	33	37	36	23	34	13	15	17	11	15	12	30	36	25	20	24	28	21	35	26	15	30	24	22	32	34	24	25	24	25	37	18	27	26	21	16	27	19	19	28	27	30	28	8	16	25	18	33	33	23	36	22	36	26	19	30	24	25	20	18	23	20	13	19	20	12	16	13	29	25	25	28	37	29	32	10	35	16	13	19	20	16	27	22	28	26	30	33	14	19	22	24	25	28	29	24	25	18	20	23	18	28	32	31	29	19	27	48	51	27	25	28	39	20	26	34	18	20	26	34	30	21	29	20	15	26	17	23	8	10	21	22	29	16	29	33	29	27	48	22	26	15	38	19	19	21	27	16	7	29	19	19	7	37	21	21	20	20	18	18	34
Chr1	6509010	.	T	C	14864.5	PASS	.	DP	36	27	36	32	18	45	30	41	40	39	22	33	20	33	34	26	46	43	37	22	46	34	40	32	32	27	23	38	27	18	17	28	26	18	23	18	27	15	21	22	25	31	27	20	33	29	27	26	35	34	31	32	37	35	33	34	24	16	57	35	41	54	41	25	31	24	24	28	32	45	37	34	40	41	37	35	42	47	27	34	66	32	44	37	49	28	38	25	47	35	53	58	34	32	35	38	38	38	35	26	33	37	37	32	45	56	33	33	37	42	27	43	32	41	37	32	32	41	40	42	35	40	31	47	26	50	22	40	33	48	44	30	24	28	35	35	50	45	33	37	34	37	34	32	52	41	33	24	36	57	40	42	44	36	28	34	24	30	37	35	49	49	30	26	13	36	25	21	27	42	39	50	34	33	32	40	36	37	30	40	29	35	37	37	26	36	39	35	53	20	30	32	44	42	28	31	47	35	28	37	39	58	45	44	41	22	33	34	31	25	26	25	39	20	24	28	27	28	31	37	25	43	17	29	35	36	29	42	31	32	23	36	26	42	28	36	19	22	33	43	17	29	37	28	28	32	32	25	25	36
Chr1	6543792	.	C	T	411.37	PASS	.	DP	42	31	29	45	37	44	34	37	33	37	38	31	31	42	40	29	33	46	34	29	48	27	44	40	33	22	46	36	47	27	22	39	21	26	27	25	28	44	25	31	29	29	28	27	31	30	37	36	36	44	39	33	37	41	31	50	37	28	39	32	36	35	39	25	29	30	40	37	32	42	38	36	25	33	38	48	39	40	29	33	47	23	41	36	51	24	48	26	37	40	46	46	37	32	35	23	27	27	30	43	35	32	39	33	40	42	30	40	34	39	40	38	36	40	36	40	42	42	39	44	36	40	29	38	25	37	36	42	35	41	54	36	22	27	29	34	38	32	37	44	26	49	37	37	47	44	53	43	34	30	44	32	40	23	24	31	32	28	30	41	45	33	25	35	15	39	30	26	29	41	11	45	47	47	33	47	41	27	18	28	31	27	42	31	29	42	28	37	42	21	36	35	53	29	28	37	41	39	39	30	39	60	35	37	41	25	35	40	34	29	35	34	40	22	41	29	31	31	27	34	31	42	17	22	28	46	32	27	25	32	19	31	30	29	19	40	27	20	40	19	33	27	55	36	36	34	34	26	26	43
Chr1	6598946	.	T	C	198880	PASS	.	DP	20	14	27	25	14	27	21	19	25	31	35	17	28	17	10	21	43	22	21	10	31	17	15	14	13	19	20	32	22	23	12	21	14	29	16	13	22	15	13	15	7	18	18	16	21	20	23	19	13	26	29	28	21	20	16	28	37	11	24	23	21	20	23	10	12	18	16	17	9	19	24	26	23	24	23	37	29	33	29	27	28	16	24	28	34	22	40	18	30	26	33	39	30	29	15	23	39	23	28	28	23	36	23	25	20	32	27	34	26	25	32	25	35	21	29	33	32	18	22	33	30	31	22	32	32	40	35	22	27	49	28	28	17	25	32	26	32	20	29	32	28	36	29	19	34	22	38	21	38	34	29	30	23	26	16	28	20	21	33	21	23	47	30	29	17	38	27	15	10	24	23	29	24	22	25	22	22	20	21	27	38	23	22	26	24	21	30	23	24	13	46	44	50	28	33	39	30	26	34	20	25	34	18	38	37	27	36	32	29	32	38	28	33	29	30	20	17	17	21	31	38	43	18	39	40	36	22	28	28	38	19	33	35	38	27	21	23	12	20	20	17	25	28	19	18	26	25	36	35	26
Chr1	6609457	.	C	T	4173.87	PASS	.	DP	31	10	12	28	20	36	24	30	21	27	26	27	37	25	17	15	24	23	27	11	20	22	16	18	24	12	25	31	12	26	15	13	27	15	15	12	33	28	19	16	24	21	18	28	30	16	29	28	29	28	26	29	23	28	16	23	29	16	33	20	31	42	26	16	20	27	21	13	25	30	30	31	25	20	22	20	19	21	24	24	38	16	22	20	28	23	30	19	27	21	37	20	24	37	24	19	25	19	25	18	17	27	26	23	32	46	27	27	29	30	23	29	30	34	17	37	29	26	32	30	29	27	21	25	28	21	24	26	31	27	29	28	21	27	21	29	29	20	20	29	20	24	29	19	27	23	31	27	33	28	29	26	25	24	27	27	19	13	29	22	38	32	24	18	16	37	21	20	10	25	21	24	25	31	15	27	18	24	23	28	17	23	33	24	22	29	21	21	29	26	35	33	40	20	34	37	30	37	26	27	36	40	15	31	37	18	31	20	25	34	37	13	23	14	16	18	15	22	12	23	23	31	15	25	32	27	16	28	18	23	9	28	26	28	29	19	16	13	18	19	16	14	38	23	23	14	14	35	34	20
Chr1	6615748	.	G	A	134983	PASS	.	DP	9	8	10	12	7	11	17	13	12	16	14	10	17	12	14	6	20	18	12	11	13	13	9	14	10	12	15	15	9	8	7	14	12	8	8	18	9	9	17	12	7	13	11	16	13	18	14	11	23	24	15	14	9	19	6	22	19	5	19	14	23	21	12	8	12	7	13	13	10	17	12	13	9	13	24	26	17	24	14	22	20	10	15	14	24	10	9	11	23	14	18	13	18	16	20	18	14	10	13	10	20	19	15	15	14	17	13	21	11	21	12	13	16	17	9	9	12	16	17	25	11	17	9	12	12	19	14	18	12	11	17	17	14	11	17	13	22	17	18	18	14	21	19	13	17	13	17	23	15	13	23	14	14	10	19	9	4	9	14	19	27	18	11	8	6	18	24	5	18	12	10	20	12	17	13	10	21	10	10	13	20	7	15	15	23	14	11	11	18	6	20	18	23	11	33	38	42	48	33	28	20	46	5	34	49	12	36	24	12	46	19	25	16	6	19	15	17	16	6	27	30	33	8	35	38	38	11	16	15	14	20	32	25	14	17	7	16	15	6	9	15	13	40	10	10	14	14	16	16	9
Chr1	6631992	.	G	A	20031.4	PASS	.	DP	29	22	17	28	26	36	29	24	30	38	33	31	32	28	27	25	46	39	38	23	28	23	20	33	26	25	24	37	22	26	23	26	24	20	18	17	21	17	18	23	12	24	19	22	18	15	33	19	25	23	25	28	27	38	26	31	34	18	23	13	17	28	19	20	20	21	30	24	30	27	32	19	24	29	21	33	24	31	24	32	45	26	28	24	45	25	38	23	28	29	30	39	21	22	24	30	26	30	19	27	38	34	26	42	34	45	28	34	26	35	20	30	33	40	18	36	27	18	28	27	35	36	42	32	28	38	33	29	38	44	37	15	20	24	27	31	27	24	20	26	18	31	31	23	31	27	46	44	30	25	34	42	19	28	16	25	20	25	29	20	36	44	31	22	16	46	23	11	25	25	17	32	30	24	25	24	21	20	27	31	24	15	22	31	38	23	38	44	25	16	34	32	29	32	34	54	29	26	30	33	34	34	27	30	31	27	34	28	34	26	24	25	34	17	42	24	31	30	23	30	23	42	26	30	27	45	22	24	49	27	23	32	29	28	28	24	16	23	27	23	18	30	33	35	35	28	28	21	21	22
Chr1	6647462	.	G	A	171474	PASS	.	DP	13	32	22	28	18	24	14	29	15	17	24	18	24	25	21	25	27	16	40	22	23	12	14	37	14	18	23	24	18	16	9	17	13	15	15	12	13	21	22	9	9	11	14	15	21	16	18	11	18	23	27	18	27	15	11	22	14	9	16	10	21	25	16	17	18	19	8	4	20	14	25	13	16	22	16	23	25	17	14	16	26	12	11	21	29	25	26	13	24	23	18	21	15	16	17	23	16	17	23	19	22	20	20	20	20	30	24	33	18	29	11	23	18	21	18	24	25	25	28	24	22	32	19	29	26	21	27	23	16	27	20	18	19	17	19	31	29	16	27	16	27	23	16	33	30	26	43	30	22	22	26	26	21	24	21	20	13	20	18	20	33	22	23	26	21	25	23	10	21	21	15	25	13	29	21	27	29	15	17	23	28	18	17	26	24	24	25	25	15	9	29	33	28	27	29	35	20	18	34	20	41	31	21	24	22	23	30	20	25	20	22	21	26	13	21	24	17	15	10	27	32	32	9	40	21	21	18	19	21	24	28	33	23	26	20	20	20	19	20	14	23	22	26	37	35	22	22	30	29	18
Chr1	6651266	.	G	A	8829.12	PASS	.	DP	28	20	26	25	28	32	24	34	23	32	29	33	27	33	28	32	42	34	44	21	30	34	30	30	23	21	36	31	41	16	13	20	22	18	21	16	13	22	22	35	10	25	15	24	27	25	42	25	35	33	26	19	31	30	24	32	25	20	28	26	30	40	19	24	16	18	28	16	23	33	19	21	17	25	28	23	32	21	19	24	31	20	30	34	38	17	28	20	26	24	25	15	25	21	31	27	30	27	30	25	24	28	28	27	37	35	23	40	24	27	16	28	29	31	12	43	36	32	33	50	18	36	22	27	26	29	21	22	26	33	30	21	10	19	25	32	35	34	37	24	20	38	30	30	37	24	29	29	39	31	28	33	35	27	27	25	16	25	26	19	39	37	28	24	12	38	19	15	27	23	23	37	31	26	21	32	29	22	24	21	31	25	20	41	33	30	23	18	48	13	37	48	34	31	26	42	41	37	32	32	32	40	34	29	27	21	29	15	27	32	30	36	36	12	21	16	23	26	28	21	27	39	16	26	37	38	18	23	25	25	21	25	36	42	23	18	24	21	22	20	35	23	46	42	42	38	38	28	28	34
Chr1	6767001	.	G	A	184198	PASS	.	DP	18	25	15	32	18	30	12	26	26	35	34	20	31	30	22	14	34	28	25	23	25	27	33	24	24	17	35	36	38	20	19	25	25	16	19	35	17	25	29	26	16	21	31	25	20	31	24	38	42	34	25	21	36	24	19	31	22	20	31	19	34	47	37	36	27	31	25	21	23	46	35	23	34	32	36	46	26	41	24	29	33	28	24	25	31	30	30	23	29	22	43	35	24	37	11	19	34	23	35	36	31	34	29	21	31	28	22	32	25	29	18	33	24	43	33	37	26	28	31	41	24	34	28	34	21	24	36	29	39	43	35	16	27	18	28	33	26	26	29	33	28	35	40	27	31	33	42	35	47	23	33	41	23	28	35	17	34	25	27	39	50	27	29	29	18	25	30	22	31	26	21	32	41	23	27	43	13	32	19	17	33	27	27	25	32	26	31	18	32	20	29	27	32	33	33	40	46	28	33	44	39	39	19	24	39	16	25	31	19	39	23	20	29	20	26	21	21	20	19	30	28	37	31	31	20	32	29	20	22	32	14	28	26	38	26	21	20	11	31	20	24	22	30	23	23	17	17	25	25	27
Chr1	6815835	.	A	G	1440.39	PASS	.	DP	20	23	20	23	27	30	18	27	29	26	30	23	21	29	25	9	31	30	26	20	30	31	17	29	19	15	32	25	23	14	16	14	14	21	21	21	27	18	24	30	15	15	20	22	30	28	31	37	24	27	33	30	15	32	23	33	30	24	23	19	27	39	30	25	21	30	22	21	21	36	28	29	30	21	32	39	31	44	22	24	41	19	21	34	24	22	28	15	32	31	42	29	22	35	21	27	20	21	20	20	30	31	23	34	19	44	20	28	41	33	29	36	29	32	25	24	29	20	28	37	19	23	20	32	21	28	33	42	33	27	33	24	24	34	30	23	28	33	20	24	18	31	27	29	44	27	36	31	31	29	25	35	19	21	29	22	26	19	26	22	34	49	41	21	13	32	21	14	25	28	21	32	40	20	27	34	19	23	24	24	18	25	18	15	21	19	27	24	27	19	22	19	31	29	18	29	40	35	26	27	26	34	19	27	24	13	30	33	29	30	37	32	34	17	21	26	30	20	23	7	14	27	10	29	26	25	19	31	10	23	16	23	17	22	15	16	10	13	17	29	16	16	31	18	18	18	18	15	15	31
Chr1	6856303	.	G	A	1409.25	PASS	.	DP	30	18	26	39	24	39	27	37	30	54	46	35	37	38	21	31	58	26	37	19	34	39	29	46	34	24	28	34	26	32	24	27	23	26	30	20	26	14	21	33	23	37	24	22	45	27	36	25	33	19	33	29	30	26	24	33	48	25	30	36	36	41	40	31	38	38	45	21	21	51	29	32	27	38	52	42	27	24	36	33	45	23	35	39	43	29	41	26	34	40	53	40	37	38	29	27	45	27	25	23	33	31	26	42	30	43	26	37	53	40	39	37	35	43	41	25	27	39	35	48	35	49	25	40	26	42	32	42	33	43	33	27	17	37	26	39	42	41	27	28	28	49	27	33	37	38	37	40	41	32	52	40	34	26	21	35	19	26	34	28	53	37	28	35	11	34	21	18	23	26	28	38	30	34	29	37	28	31	26	31	30	33	31	31	39	35	35	30	33	27	53	53	41	37	41	43	49	22	44	34	41	46	45	37	35	26	43	36	37	45	34	36	33	28	30	30	30	24	34	31	29	51	25	42	30	38	29	36	36	33	21	40	35	31	22	28	33	30	31	28	19	29	41	41	41	34	34	33	33	27
Chr1	6862161	.	C	G	2601.12	PASS	.	DP	41	22	23	27	25	37	30	39	30	46	42	36	24	32	37	24	48	33	47	25	37	26	33	32	22	26	45	35	40	21	21	30	17	17	8	30	28	29	32	37	20	33	24	27	23	30	35	33	30	36	34	16	27	29	22	29	32	17	34	25	38	34	28	25	22	38	25	22	26	33	25	17	22	36	26	42	39	28	25	29	44	17	34	30	37	32	29	27	44	33	34	49	35	30	21	23	27	27	23	38	24	30	30	23	31	31	37	53	37	37	26	46	37	30	33	29	30	49	43	37	24	40	24	38	28	37	35	28	27	35	38	21	23	31	40	32	36	38	36	38	26	42	25	37	37	39	36	36	42	38	47	31	32	24	32	30	23	35	29	31	41	38	28	35	20	38	29	18	17	32	21	45	37	26	26	31	36	29	32	24	44	31	29	40	31	33	34	35	43	18	42	40	45	32	36	37	32	32	27	34	46	44	34	35	27	32	28	23	29	33	22	31	34	21	35	29	22	27	15	27	16	24	20	19	22	21	30	33	26	38	15	25	28	29	30	29	28	16	18	19	19	33	27	23	23	36	36	19	19	35
Chr1	6871524	.	C	T	542.42	PASS	.	DP	31	31	28	26	35	35	38	42	43	58	30	30	44	33	31	40	50	47	44	33	44	27	28	34	29	29	39	47	34	38	32	17	25	19	18	25	27	33	29	45	18	27	23	31	37	38	42	42	32	42	43	29	38	42	30	47	42	24	31	29	40	34	37	23	27	26	35	32	32	43	34	30	29	39	51	40	28	42	31	35	58	24	32	30	43	32	39	26	36	31	53	48	46	33	28	39	48	37	30	41	45	49	40	45	32	55	33	44	33	52	27	29	39	32	31	37	51	40	38	50	48	54	21	58	28	41	38	41	34	57	41	41	22	50	46	35	44	34	49	35	45	45	42	41	49	45	49	43	39	34	37	42	35	37	21	38	24	42	44	37	47	53	27	28	18	50	29	25	22	25	29	47	39	39	33	30	37	39	33	32	24	34	37	36	37	28	33	35	36	13	31	52	50	38	32	46	45	25	44	29	42	49	39	47	44	32	42	24	34	44	33	38	44	19	37	35	35	26	30	26	35	54	31	37	36	52	27	29	29	34	25	44	34	32	44	38	30	27	39	36	30	40	62	35	35	50	50	32	32	38
Chr1	6915415	.	C	T	13540.5	PASS	.	DP	33	41	21	27	27	42	27	39	37	37	49	35	45	22	35	33	38	36	43	23	40	36	31	46	25	25	22	31	25	18	11	13	31	17	16	16	26	27	11	38	16	19	24	25	22	25	25	23	36	40	39	33	18	33	27	36	24	9	35	24	31	22	28	17	18	31	24	19	16	40	22	11	27	35	28	29	22	19	24	30	57	17	24	37	51	31	29	16	22	27	30	60	28	28	26	43	38	35	39	35	36	50	41	39	33	52	39	42	31	40	43	46	37	27	22	39	43	37	40	38	31	49	29	41	37	40	23	37	38	33	27	23	17	28	32	34	58	41	45	35	27	49	37	37	45	36	49	44	49	58	40	59	40	37	33	29	24	43	30	37	44	42	24	26	20	49	32	17	22	27	43	36	27	37	38	45	29	26	29	35	42	43	44	48	32	31	28	22	35	15	40	47	50	48	43	52	43	34	48	54	46	52	29	37	39	31	38	36	37	53	53	38	42	27	41	35	31	24	31	36	38	51	24	38	34	53	36	45	20	32	32	48	36	32	35	32	26	17	26	20	27	26	49	35	35	45	45	45	45	41
Chr1	6919621	.	A	G	254108	PASS	.	DP	32	25	29	28	25	37	22	41	30	41	34	30	36	25	38	28	33	38	34	30	34	33	28	34	28	34	36	44	42	34	22	21	21	26	19	21	20	24	31	27	17	26	30	36	31	23	43	35	37	33	37	32	31	35	25	28	37	33	54	31	36	33	34	27	25	23	35	33	37	55	40	32	39	36	31	51	30	41	24	42	54	22	37	36	45	35	37	24	36	27	49	45	35	32	34	32	33	21	37	33	33	42	47	27	25	38	25	39	40	34	31	46	38	53	43	40	27	39	45	40	24	34	38	27	27	34	33	45	30	41	42	40	27	35	28	38	32	40	52	36	29	38	23	39	49	43	48	45	30	31	43	34	49	36	34	32	24	37	30	34	55	50	26	26	21	43	20	29	32	33	28	43	35	42	26	43	39	32	38	22	40	30	31	38	38	34	24	46	37	17	42	47	33	34	39	35	22	36	34	37	30	47	29	44	37	28	40	36	39	28	37	37	40	19	32	22	32	26	20	31	32	30	17	39	28	27	24	23	27	35	29	35	36	27	24	28	37	25	31	39	27	40	46	30	30	47	47	28	28	38
Chr1	6940161	.	G	C	16334.3	PASS	.	DP	33	33	38	33	25	81	43	54	46	69	50	59	52	65	50	44	92	64	47	39	55	48	64	67	57	52	55	81	54	33	34	37	32	28	25	41	42	43	48	40	28	45	36	48	62	49	53	42	67	57	55	47	45	55	37	59	68	39	56	53	65	68	55	39	50	42	47	39	36	78	39	27	34	33	41	75	38	36	43	29	53	41	51	23	78	28	41	54	31	42	44	45	40	61	34	33	39	37	45	46	54	59	62	23	42	37	26	56	53	69	36	51	27	51	44	34	36	43	57	70	30	40	38	43	28	56	36	38	30	66	63	32	35	46	26	60	90	47	33	48	32	57	42	40	53	43	76	53	64	57	55	85	55	34	34	51	28	29	63	34	87	66	61	41	28	28	23	32	49	36	37	38	64	53	42	34	39	33	34	30	51	32	47	24	21	42	28	33	30	23	56	23	53	49	54	51	47	45	35	33	83	53	29	39	36	24	51	48	26	35	40	41	45	20	28	41	30	42	45	42	33	34	25	46	25	43	49	45	37	39	23	51	38	62	18	47	23	32	36	46	40	41	65	58	58	65	65	44	43	62
Chr1	6941148	.	A	G	294.37	PASS	.	DP	25	31	32	55	24	95	31	39	60	85	53	45	37	48	50	42	83	63	65	36	55	79	52	46	42	44	61	83	55	42	30	35	32	39	31	41	43	46	37	55	40	35	36	33	61	50	71	53	64	63	52	58	45	52	45	52	59	26	60	54	59	78	54	42	51	42	52	41	31	65	41	28	34	36	23	76	39	38	25	36	31	32	38	25	71	29	45	54	36	36	41	42	43	48	33	43	52	19	47	22	57	50	48	32	42	34	24	53	32	59	43	43	37	62	28	42	38	36	57	65	32	39	34	29	25	38	33	42	39	51	84	32	31	43	24	67	66	49	34	56	26	50	33	47	57	29	96	45	61	38	50	81	40	28	32	36	32	34	61	40	83	42	40	26	23	43	21	41	32	32	50	45	59	56	31	36	27	29	25	32	54	38	45	38	36	43	28	27	42	23	51	29	68	59	39	55	48	42	35	37	75	61	33	39	31	25	76	51	26	37	34	29	54	42	28	18	23	29	38	44	33	45	21	50	28	30	42	57	37	29	15	41	44	49	30	39	22	25	39	31	29	39	83	61	61	52	52	31	31	54
Chr1	6961488	.	C	T	269213	PASS	.	DP	19	23	27	41	23	42	28	38	30	48	33	36	31	34	22	25	40	41	24	22	34	25	23	40	37	20	37	38	28	16	18	14	11	14	21	8	13	23	16	34	14	35	19	21	23	23	29	27	25	21	40	25	20	35	21	35	34	24	41	24	29	29	20	20	19	23	24	18	21	26	22	21	29	44	20	42	35	36	22	32	47	15	25	39	48	32	35	36	28	39	39	48	32	30	25	30	34	23	26	36	35	31	33	28	33	26	23	37	28	54	29	42	16	28	27	24	33	45	29	31	28	33	24	34	29	33	29	28	37	36	32	36	24	26	33	33	31	29	42	26	32	32	24	27	48	32	29	36	42	34	23	47	43	33	39	28	28	37	32	40	54	38	35	29	33	46	27	15	22	34	22	43	32	32	33	32	47	34	33	27	40	34	33	40	36	29	36	40	35	13	49	33	45	29	50	35	29	33	37	41	39	46	31	34	40	21	38	43	44	35	41	37	35	22	28	19	23	26	28	31	28	31	16	29	22	32	27	22	29	30	33	36	32	36	28	29	21	24	34	25	22	21	53	32	32	35	35	17	17	40
Chr1	6965645	.	G	C	20789.1	PASS	.	DP	24	30	17	33	19	43	32	35	32	38	32	30	30	36	48	24	38	13	31	23	44	28	38	14	17	22	28	20	46	24	17	24	18	29	13	21	23	15	28	28	9	19	26	23	35	32	36	12	18	21	15	24	24	16	10	17	29	11	30	20	35	43	29	26	13	17	26	28	35	35	29	25	27	33	41	37	25	26	26	32	45	29	30	39	53	34	32	24	27	21	47	47	42	28	27	34	26	31	31	31	34	40	28	45	36	48	47	38	36	34	33	42	38	40	28	40	35	36	30	36	37	32	40	29	41	40	36	36	35	47	25	33	24	35	32	32	34	34	42	40	35	43	29	43	40	32	49	34	33	30	44	48	35	33	28	29	31	27	28	30	51	54	40	43	17	33	16	26	30	37	31	39	40	31	15	31	24	32	24	24	33	31	36	31	35	27	35	31	45	15	23	46	34	34	32	29	32	20	40	40	35	47	33	44	38	19	41	41	40	42	26	22	39	20	34	37	32	25	35	34	24	36	18	48	28	38	29	27	32	44	23	33	25	34	22	32	27	18	17	31	24	19	36	35	35	42	42	32	32	36
Chr1	6995220	.	A	G	11711.1	PASS	.	DP	25	26	20	33	13	34	31	22	24	35	24	32	23	37	21	20	34	33	26	11	38	30	20	34	24	28	23	32	24	9	13	31	18	21	17	17	25	19	25	31	18	33	12	20	28	17	27	20	31	30	26	26	22	28	11	39	20	21	32	33	28	33	22	21	25	16	17	28	20	36	22	31	28	24	21	38	21	37	28	26	32	21	25	22	37	24	30	23	27	20	31	35	26	20	31	26	20	24	30	28	34	27	24	23	49	43	20	26	32	30	11	30	23	23	33	26	25	32	28	44	33	31	27	15	24	30	23	27	28	39	27	21	19	22	24	22	35	28	21	30	19	35	22	41	32	35	34	34	34	29	20	25	28	25	26	21	23	20	23	21	36	49	31	28	15	52	26	20	26	30	18	33	37	29	26	32	32	31	17	22	26	26	22	22	17	19	26	19	22	20	27	23	30	23	29	37	39	26	23	25	34	45	17	30	28	24	27	33	21	25	20	20	36	11	29	26	19	9	20	21	24	36	11	41	26	28	26	35	9	28	16	43	27	30	18	21	21	12	31	21	7	22	21	22	21	20	20	21	21	20
Chr1	7020690	.	G	T	265699	PASS	.	DP	26	24	37	35	26	56	31	40	37	47	51	45	35	42	38	35	42	42	45	32	41	28	32	34	37	31	46	42	37	16	26	14	27	23	27	31	32	28	22	31	35	29	23	31	35	35	41	24	34	37	32	36	40	30	32	42	40	20	40	30	43	41	45	38	33	22	24	26	42	42	36	46	47	53	39	49	46	38	43	39	52	35	43	42	56	26	53	25	33	40	49	52	46	35	22	42	31	46	42	31	33	40	42	46	40	34	41	52	35	44	28	51	33	35	37	31	44	41	37	48	35	22	48	39	40	36	41	29	33	44	41	59	23	32	41	37	52	28	55	40	36	46	34	47	33	38	37	52	49	38	36	48	31	21	30	30	25	33	37	39	50	52	37	36	17	43	28	24	24	27	31	39	51	36	31	30	38	27	38	37	43	22	44	35	44	25	34	32	38	24	46	57	42	36	31	59	52	33	43	37	53	40	33	31	52	26	45	32	27	38	36	33	43	31	36	27	30	27	39	33	26	51	16	47	41	36	34	43	38	38	23	32	36	27	26	24	20	30	48	26	15	30	65	29	29	42	42	46	46	37
Chr1	7049298	.	A	T	1596.39	PASS	.	DP	27	23	30	33	18	37	32	43	43	39	33	43	32	36	23	34	49	31	28	29	36	26	34	35	26	29	38	32	35	16	17	26	19	22	25	25	29	26	27	27	14	37	19	30	34	24	27	33	23	41	29	31	32	49	25	28	39	16	36	38	39	44	25	24	29	30	18	30	23	26	35	30	29	37	30	46	26	34	35	27	42	15	35	25	42	23	32	27	38	33	43	55	24	31	32	26	32	30	24	23	32	36	25	31	27	43	35	32	37	28	27	27	36	28	22	31	33	30	37	40	29	43	26	33	39	37	24	40	29	40	31	19	25	31	31	33	40	35	37	21	31	24	30	28	38	36	43	44	36	30	33	41	28	31	22	21	32	24	23	39	43	53	29	36	15	55	27	24	25	29	17	34	31	35	20	35	21	32	31	28	36	19	35	33	22	28	41	32	28	17	42	34	51	34	32	44	56	36	34	36	52	38	27	32	36	21	32	36	23	39	34	32	25	12	30	25	30	12	27	25	18	34	14	27	25	30	14	37	18	34	12	38	31	23	16	27	24	21	21	29	17	22	45	32	32	35	35	41	41	30
Chr1	7057123	.	A	T	41171.3	PASS	.	DP	39	25	33	32	18	60	42	37	32	39	31	27	45	42	35	34	50	51	37	23	38	24	34	38	39	22	30	50	26	21	25	15	23	27	27	18	34	21	11	42	24	41	19	27	36	32	41	54	32	38	41	22	32	28	30	38	49	25	38	28	49	60	31	24	22	33	26	14	40	33	31	30	43	33	40	40	51	45	28	26	54	22	36	48	43	39	43	41	49	36	43	38	30	40	27	27	38	36	43	34	39	51	36	40	37	42	32	53	46	44	23	30	29	43	36	30	35	39	26	47	38	30	34	30	36	51	47	32	38	48	37	29	23	44	26	25	57	35	50	38	32	52	37	42	48	36	44	46	37	42	32	39	38	23	29	29	24	33	30	44	49	47	39	24	13	40	41	26	32	26	27	55	27	38	31	42	20	25	41	40	37	33	32	32	34	33	23	35	37	22	50	51	57	41	44	49	37	24	46	40	41	39	32	24	47	31	29	44	41	41	42	35	44	20	37	30	26	33	24	47	26	60	30	28	42	55	22	36	35	42	37	43	48	43	32	39	30	38	36	34	32	25	55	32	32	44	44	40	40	39
Chr1	7092727	.	C	A	10351.3	PASS	.	DP	24	11	13	15	18	26	8	23	22	18	13	21	16	23	21	11	24	22	33	18	20	15	17	23	18	17	15	27	16	14	10	19	19	19	14	11	22	16	18	16	10	15	18	22	27	18	22	19	22	19	22	22	18	20	15	28	27	17	25	18	28	27	17	16	32	14	15	19	17	24	21	17	16	24	27	29	21	25	24	21	28	21	26	25	28	23	20	15	29	20	27	21	12	19	17	20	24	15	30	18	25	20	24	12	17	17	27	25	22	23	20	30	20	25	23	24	20	26	20	16	17	36	18	15	24	24	19	20	13	27	21	18	11	23	20	22	30	18	18	23	14	21	22	25	24	20	34	15	18	30	24	25	22	19	19	18	21	18	11	30	26	23	26	15	13	19	15	17	14	20	11	30	29	21	18	19	24	18	10	14	19	17	25	19	21	10	18	24	29	17	23	21	35	22	31	25	38	26	29	39	37	40	23	36	26	15	20	25	22	36	14	26	22	19	17	12	31	21	9	19	22	32	19	33	24	37	17	22	25	20	9	30	18	20	20	15	16	17	18	18	15	16	21	25	24	26	25	18	18	8
Chr1	7097304	.	C	T	7820.25	PASS	.	DP	22	21	15	28	20	40	19	30	33	27	43	32	22	32	23	20	41	30	22	21	29	32	23	32	31	20	34	35	24	17	23	19	22	15	21	26	30	21	19	32	25	22	25	10	34	24	29	23	26	28	26	34	32	43	20	23	26	25	33	28	27	31	24	27	31	30	33	26	26	38	31	26	36	28	20	43	28	38	35	36	40	21	25	32	48	31	43	19	16	46	40	46	29	27	25	20	26	17	27	22	31	38	28	25	26	41	24	26	35	26	22	21	26	23	27	33	33	27	30	32	22	28	27	24	31	32	28	23	35	30	40	48	21	16	14	28	29	24	23	29	38	24	24	39	34	39	24	30	28	26	30	23	19	25	29	25	18	21	21	28	38	34	40	33	17	46	33	20	20	33	22	33	44	32	28	24	32	22	23	36	26	24	29	33	26	26	26	21	36	9	34	45	38	29	24	39	50	55	30	33	37	50	28	40	36	14	25	35	23	39	29	34	35	17	25	28	23	15	19	24	27	34	17	28	26	36	33	40	10	38	5	45	25	19	16	19	19	13	28	28	24	13	49	21	21	20	20	26	26	28
Chr1	7113359	.	A	G	11321.3	PASS	.	DP	29	25	23	34	24	46	33	42	34	31	43	39	36	35	41	35	42	29	37	30	37	34	17	48	17	27	33	31	24	19	15	16	25	27	15	14	20	27	16	24	12	23	19	24	31	24	44	30	35	35	26	28	24	26	27	25	29	17	25	25	44	46	39	21	22	32	30	30	33	35	26	30	28	24	39	51	29	34	34	28	56	22	24	46	52	39	37	25	44	40	45	42	32	41	27	33	36	32	28	28	35	28	37	32	30	42	27	49	34	45	24	42	34	34	38	37	38	43	33	50	39	28	44	40	35	36	36	44	44	48	36	33	21	38	39	54	51	23	56	31	27	53	33	43	46	36	56	31	54	62	28	52	47	30	35	44	26	36	38	42	43	50	29	41	14	46	39	20	17	39	28	58	32	28	35	41	37	25	29	29	34	36	28	30	36	34	33	43	35	24	42	44	43	38	37	36	50	50	37	35	57	66	31	36	36	34	30	51	44	25	40	41	42	16	33	27	39	41	39	34	34	40	29	39	32	41	29	47	34	39	27	47	44	36	29	34	25	33	42	23	23	38	50	36	36	40	40	34	34	36
Chr1	7181008	.	G	A	42785.1	PASS	.	DP	27	28	33	26	25	44	26	29	35	35	40	37	35	40	39	36	50	39	45	20	30	31	30	34	32	24	39	52	40	24	34	25	30	43	29	24	37	27	27	36	33	37	28	36	41	33	37	29	38	45	40	29	37	25	31	52	46	24	46	34	45	44	27	32	39	36	41	25	34	52	32	39	25	33	31	41	38	33	33	34	33	30	41	39	42	29	46	33	33	38	59	40	36	28	36	30	37	16	32	21	41	47	38	37	32	26	33	36	35	34	26	51	33	40	37	33	39	31	34	43	35	51	34	45	49	45	35	32	36	36	50	35	24	36	28	28	43	39	42	34	26	45	39	40	44	39	41	32	43	32	46	40	27	27	40	29	24	17	29	43	33	45	31	19	19	53	26	22	34	28	21	51	40	35	26	35	30	33	21	35	20	29	34	45	53	23	31	40	29	21	50	50	45	38	40	55	51	43	23	32	46	56	41	34	39	35	43	36	34	54	34	25	34	17	35	28	30	24	24	36	28	28	20	35	25	37	21	39	28	48	16	45	43	34	34	38	23	18	32	26	15	27	40	35	35	30	30	32	31	35
Chr1	7210462	.	G	A	268299	PASS	.	DP	20	27	21	30	19	41	20	35	27	32	34	30	27	37	21	21	51	42	23	21	27	20	29	25	19	20	30	34	22	29	28	23	25	24	29	20	26	27	28	34	24	36	26	25	29	19	34	28	29	42	23	32	19	23	24	38	34	26	26	19	35	37	25	20	22	18	26	18	38	38	31	28	33	53	24	37	30	32	24	23	77	24	29	44	33	15	20	26	19	23	44	44	27	32	26	53	29	13	25	23	20	35	24	29	40	38	24	42	30	34	32	25	29	33	26	34	35	33	26	43	35	27	18	28	33	34	31	33	30	27	36	28	23	28	31	34	35	35	42	50	25	40	24	54	37	33	38	44	23	25	28	36	30	19	20	32	24	30	26	26	34	35	27	24	8	46	25	18	15	23	16	34	33	31	27	34	28	35	14	31	34	34	24	40	50	24	39	30	40	26	39	33	41	38	28	40	34	23	35	19	35	45	18	31	33	43	38	27	48	26	33	21	44	13	24	20	14	27	30	23	40	36	12	29	23	42	23	22	8	29	14	34	27	23	20	25	25	14	19	22	17	20	31	21	21	24	24	24	24	23
Chr1	7210470	.	C	T	1453.25	PASS	.	DP	23	30	22	26	21	41	17	34	20	28	31	26	27	34	22	18	50	37	28	22	26	19	24	24	20	20	30	30	21	28	27	23	27	23	28	20	27	24	28	33	23	32	26	24	30	21	29	30	27	40	22	31	18	20	23	39	35	27	28	18	36	36	23	23	21	15	25	18	42	40	29	28	29	47	29	36	27	32	25	22	73	24	28	45	34	13	17	23	16	22	40	42	26	32	27	57	28	11	25	21	20	36	24	27	39	30	26	40	30	29	34	24	29	29	25	31	30	34	25	41	32	32	18	28	33	27	26	31	28	32	32	31	22	31	29	36	29	31	35	46	25	35	24	50	35	29	34	42	25	24	26	35	29	21	19	29	22	27	24	26	35	36	26	28	8	47	24	16	17	23	15	32	32	33	28	32	25	33	11	31	28	35	23	37	50	22	32	27	31	26	38	33	39	40	29	38	31	26	35	16	37	44	15	30	33	40	36	25	46	27	29	18	42	14	24	21	15	29	26	22	37	36	13	29	26	41	20	22	9	26	15	29	29	21	17	23	26	13	19	22	18	17	32	19	19	23	23	19	19	23
Chr1	7212262	.	G	A	2000.12	PASS	.	DP	24	14	15	21	20	20	22	25	24	32	27	31	19	24	17	14	28	20	13	14	18	19	28	15	21	11	20	26	16	22	19	15	9	19	12	10	18	21	20	21	14	18	21	12	17	15	24	24	28	21	17	20	20	16	14	21	19	19	22	20	21	22	29	15	21	24	34	17	19	31	19	14	22	41	14	26	17	20	17	16	52	19	23	32	28	11	21	15	26	13	33	29	22	25	20	35	13	16	18	16	15	26	26	21	19	32	18	19	21	20	16	18	28	25	15	31	22	24	19	30	24	17	22	18	17	24	24	28	26	36	37	23	20	15	24	19	17	9	13	22	17	28	20	42	28	25	27	19	25	16	22	21	24	18	16	13	20	26	19	19	30	22	24	16	13	17	30	12	20	27	18	29	30	23	14	20	23	22	11	18	15	17	21	26	52	21	18	22	22	16	27	31	32	18	21	25	16	23	28	23	27	32	16	18	25	39	25	24	42	31	20	16	45	12	15	12	16	28	17	17	24	22	12	20	20	20	18	22	25	21	10	29	20	16	23	20	13	9	12	24	18	9	28	15	15	23	23	19	19	18
Chr1	7310266	.	C	T	495.42	PASS	.	DP	15	13	4	13	15	24	15	23	15	21	23	9	24	20	14	11	18	12	11	6	9	11	13	11	22	10	21	22	24	14	16	12	15	14	19	16	19	17	12	18	11	18	20	21	23	17	19	21	11	26	21	16	11	15	12	27	19	10	12	14	23	18	17	12	17	16	14	20	11	20	18	17	15	13	18	14	17	18	16	12	24	11	23	19	16	14	24	15	11	23	25	20	16	25	18	24	17	19	11	13	19	22	16	9	14	22	10	15	24	15	20	24	18	13	16	22	21	18	30	15	12	26	17	20	11	15	22	18	23	15	23	14	8	13	13	14	14	19	8	15	13	12	21	16	18	17	23	17	19	14	11	22	17	8	13	8	10	18	20	20	26	14	28	23	4	23	14	12	9	12	10	24	28	13	15	12	12	14	15	15	9	21	12	20	8	19	15	9	24	17	32	26	31	17	24	27	14	22	19	15	16	29	14	20	17	10	23	14	15	21	26	11	24	7	18	15	16	13	11	12	14	23	14	18	23	15	23	17	12	18	5	26	19	13	11	28	14	9	11	9	15	9	26	12	10	17	15	15	14	12
Chr1	7318764	.	T	A	210332	PASS	.	DP	27	20	25	22	16	27	27	39	31	38	31	31	28	27	52	45	28	23	38	18	35	10	27	58	17	17	18	31	22	31	13	18	9	28	27	15	21	18	21	29	17	32	29	31	66	53	81	43	68	34	24	27	25	21	11	29	20	10	28	18	22	24	30	13	17	22	43	14	32	36	11	16	19	17	16	24	20	31	24	18	37	14	21	32	24	36	28	9	15	26	16	45	18	35	15	34	22	25	29	33	29	23	19	30	28	48	17	27	27	32	28	24	25	24	13	31	20	23	23	36	18	28	25	17	29	29	39	28	31	43	26	22	17	22	27	29	40	33	35	21	21	21	22	30	36	27	28	35	30	33	26	36	30	25	19	23	20	36	29	33	39	37	24	19	13	36	20	9	17	17	18	52	21	38	23	24	35	30	17	30	32	30	29	27	37	32	24	26	25	19	40	49	33	37	23	31	35	31	39	35	36	36	37	35	35	24	34	31	31	31	23	29	33	20	38	24	37	20	32	33	30	34	16	31	45	40	27	32	27	33	22	40	34	42	38	24	39	37	43	47	56	38	36	60	60	75	75	27	27	38
Chr1	7399652	.	T	C	350.91	PASS	.	DP	17	11	5	20	12	17	15	19	16	24	16	17	18	23	15	10	20	20	25	11	21	16	12	15	7	15	10	26	19	12	5	10	15	12	7	14	8	8	18	13	11	16	11	11	26	14	18	28	31	27	21	17	27	13	17	20	32	11	20	11	17	21	14	23	11	18	18	9	14	29	26	13	15	22	11	21	17	16	15	8	24	14	17	15	22	18	26	13	23	18	26	27	21	17	12	15	14	20	23	17	16	20	17	20	17	31	9	22	12	24	17	23	13	22	27	19	25	18	24	19	18	19	24	21	12	16	14	14	24	20	19	17	8	15	17	12	23	14	31	21	17	26	23	21	21	24	27	43	25	18	25	21	17	9	25	13	15	25	18	17	44	25	22	31	7	31	21	15	17	15	12	38	12	18	22	17	20	16	20	20	21	19	22	22	22	16	15	12	20	8	13	10	20	11	17	26	40	40	15	21	23	29	21	33	30	10	34	28	19	18	24	22	12	10	19	11	17	18	22	19	19	47	5	20	30	35	14	20	11	16	9	29	36	19	17	26	19	14	15	12	16	11	43	22	22	20	20	12	12	15
Chr1	7400992	.	G	A	342.91	PASS	.	DP	16	10	7	23	24	22	19	25	21	34	18	23	14	23	17	21	21	16	23	20	24	24	9	24	16	15	19	16	12	12	11	13	7	9	18	8	10	15	10	9	15	15	9	15	11	15	26	22	15	30	18	14	12	25	8	20	12	4	16	5	9	5	10	6	14	13	12	11	18	18	13	9	10	17	10	12	10	15	11	16	23	12	10	22	23	19	16	12	13	20	15	23	15	18	14	26	22	12	14	15	17	12	15	15	17	18	9	9	20	18	7	18	22	11	21	16	16	19	17	15	10	15	15	20	18	18	21	19	28	22	12	16	11	15	12	18	20	16	21	20	20	20	17	14	28	19	22	22	25	23	14	19	18	21	10	21	15	12	13	23	26	21	18	6	12	25	17	9	6	20	17	22	14	22	21	16	18	22	5	31	21	26	20	22	23	15	33	21	25	7	34	34	25	19	29	30	21	15	26	30	27	30	20	17	27	16	31	31	14	42	24	28	25	17	28	19	14	15	21	38	33	36	14	27	34	40	25	15	27	27	22	18	26	31	16	14	16	24	23	13	13	25	23	31	31	22	22	18	18	13
Chr1	7421429	.	A	C	809.39	PASS	.	DP	21	27	16	36	15	51	34	33	32	38	25	29	38	31	29	23	48	34	31	27	48	37	33	39	41	37	36	34	45	28	31	31	24	28	22	30	26	22	23	34	16	39	30	25	32	27	23	29	21	33	30	27	27	28	16	35	29	20	25	22	30	42	28	20	32	19	31	21	33	34	48	26	30	39	33	35	22	38	20	34	51	19	37	23	41	26	43	30	30	42	39	38	27	31	29	29	34	20	16	27	28	39	36	30	35	48	28	30	28	42	19	40	36	21	37	39	34	37	36	33	30	30	24	40	41	40	34	39	34	46	47	34	18	39	38	25	33	37	31	39	25	53	39	39	42	32	47	33	31	31	29	38	45	16	25	25	20	37	31	23	41	57	19	28	13	35	32	23	28	28	26	35	44	37	28	31	28	25	36	28	28	26	30	31	30	31	31	29	22	24	32	27	37	36	27	35	29	34	29	33	35	43	27	30	37	29	44	34	27	39	29	29	26	23	29	24	26	29	25	25	20	43	30	21	23	33	22	33	31	37	19	31	34	34	20	21	22	12	19	24	25	25	33	22	22	30	30	33	33	34
Chr1	7458959	.	G	A	1618.22	PASS	.	DP	15	14	13	26	16	34	18	31	27	29	27	23	28	27	27	17	30	29	26	18	27	19	27	19	29	27	19	29	24	17	8	14	16	14	14	14	20	21	19	23	19	16	15	14	26	31	23	19	27	21	28	24	19	27	17	28	20	12	21	20	30	28	23	20	22	26	24	21	14	36	20	19	26	31	28	38	33	33	23	26	37	18	27	10	32	27	26	27	23	20	29	20	30	30	34	25	20	18	17	14	22	30	26	26	24	28	16	30	22	32	27	29	22	16	21	30	17	25	15	31	25	31	14	19	22	24	26	28	24	25	41	29	18	20	23	23	34	19	25	31	24	32	30	22	33	25	38	31	32	30	28	27	24	21	29	25	17	13	23	23	26	42	19	26	19	20	19	14	23	18	14	44	36	20	22	24	24	15	19	14	16	21	25	21	15	19	17	23	28	13	23	29	26	29	23	34	26	34	23	37	21	36	26	35	45	19	25	27	25	21	28	17	17	12	21	19	38	14	15	8	8	24	17	38	17	25	17	23	21	26	9	30	21	27	18	18	18	11	14	24	11	9	43	24	24	24	23	21	21	28
Chr1	7464158	.	G	C	533.37	PASS	.	DP	24	29	35	30	28	53	27	41	41	43	29	30	35	22	35	27	56	36	47	38	33	35	28	33	16	13	20	40	27	21	9	16	16	19	20	17	22	17	18	28	21	17	14	23	18	22	34	28	20	26	27	17	25	23	19	27	28	16	24	23	38	29	26	18	25	24	17	18	21	30	36	20	17	26	18	42	20	19	23	22	36	19	15	42	35	41	25	26	22	24	25	54	25	29	21	31	36	38	41	40	24	32	28	29	43	43	27	33	29	43	34	29	27	27	26	24	15	22	25	33	17	43	24	21	27	43	30	30	32	39	28	24	18	33	38	45	45	29	38	39	39	41	35	31	48	38	63	33	46	44	28	33	40	34	34	29	28	28	47	42	62	48	31	29	19	45	27	11	16	31	39	53	26	31	28	31	23	27	30	33	30	29	32	29	42	28	49	23	39	18	35	40	47	38	36	30	34	35	40	40	54	47	50	36	32	29	39	32	17	23	29	36	35	23	24	32	30	32	37	39	22	39	14	28	34	43	27	44	36	35	28	39	36	35	30	32	22	15	38	28	26	26	40	38	38	48	48	31	31	34
Chr1	7470099	.	G	A	271391	PASS	.	DP	48	34	27	32	16	73	50	36	46	44	36	39	42	46	42	34	61	35	51	33	44	27	32	38	33	26	52	41	35	18	16	20	18	24	21	37	21	28	11	36	19	28	29	23	56	25	51	28	43	41	43	28	39	20	35	26	28	17	42	19	26	32	28	11	19	20	41	18	23	43	25	21	41	34	23	40	35	41	33	30	54	29	30	44	58	43	37	29	24	36	44	59	39	34	32	34	50	31	36	26	26	35	43	40	40	41	42	37	51	60	44	50	37	34	34	38	50	48	37	54	40	45	38	48	47	44	37	44	35	45	37	29	23	39	33	37	46	41	55	41	30	53	37	39	63	25	39	53	39	38	38	46	41	38	44	24	39	33	56	38	51	56	33	38	23	37	31	15	34	36	29	37	25	34	32	52	34	47	40	27	40	32	45	51	32	34	35	23	38	15	43	57	52	40	38	36	32	36	39	40	32	45	45	44	44	32	41	42	40	41	42	46	37	18	23	24	32	37	30	39	24	51	28	38	38	45	26	44	56	30	34	32	35	54	36	33	35	47	32	31	41	41	50	31	31	47	47	35	34	35
Chr1	7481879	.	G	A	190085	PASS	.	DP	30	22	21	33	25	32	25	36	42	31	39	35	31	31	28	18	28	25	27	17	27	31	24	24	33	27	26	31	28	21	24	20	23	27	26	27	18	39	27	26	16	45	29	24	31	38	23	29	36	37	39	21	28	28	29	26	46	16	36	28	30	41	34	27	27	25	33	23	35	41	37	33	30	23	33	34	22	30	38	18	33	23	29	30	43	19	32	30	31	34	47	28	36	29	31	31	34	21	31	33	42	35	29	16	25	38	21	38	25	30	22	38	40	40	31	38	40	34	40	45	39	38	19	33	29	28	36	40	28	36	36	35	25	32	24	36	39	27	29	35	39	31	30	29	28	19	38	23	40	39	29	30	22	19	24	27	24	28	36	26	42	47	26	36	11	48	32	21	33	25	27	39	32	26	29	27	38	17	29	29	41	32	31	43	32	22	36	27	29	27	39	42	36	34	31	29	45	39	36	21	41	47	18	34	42	23	42	39	26	37	40	21	31	12	37	29	22	17	15	18	27	38	23	31	29	41	12	33	16	42	13	33	44	29	19	29	26	11	20	27	20	14	42	21	21	18	18	39	39	25
Chr1	7516016	.	C	T	39757.8	PASS	.	DP	26	18	24	32	15	37	33	33	35	30	38	37	31	30	36	39	47	43	55	39	29	31	25	33	15	11	30	18	19	18	14	9	19	10	12	11	20	14	18	18	16	16	28	12	38	39	23	26	27	26	29	22	24	19	13	23	13	11	22	14	17	25	21	9	7	21	34	20	23	28	13	13	12	25	25	25	20	22	15	23	44	15	18	35	41	29	20	24	23	22	23	35	17	22	33	29	36	32	27	24	21	37	50	45	28	33	23	40	36	31	22	40	27	34	30	28	31	24	27	26	25	26	24	19	30	42	23	31	30	37	29	23	16	29	30	36	46	28	47	44	33	42	36	29	48	33	44	31	37	35	28	38	31	33	29	29	20	27	33	41	46	49	43	21	24	32	20	12	31	47	29	56	13	21	25	35	33	24	26	31	30	39	32	32	21	24	26	33	28	12	21	40	39	47	38	35	31	47	42	44	41	51	32	43	39	29	38	41	37	32	32	31	35	23	38	30	15	19	36	40	22	54	22	38	40	43	20	37	32	27	30	50	32	31	27	31	25	22	35	28	23	43	46	37	37	31	31	30	30	20
Chr1	7539028	.	G	A	1633.39	PASS	.	DP	30	17	21	31	14	44	38	27	21	30	22	27	24	38	17	21	32	35	36	36	27	27	28	35	26	21	25	31	37	21	27	27	23	25	23	17	28	25	32	24	23	27	14	24	15	27	36	26	36	29	22	37	27	24	19	35	33	23	35	22	22	37	18	20	27	29	23	25	28	44	21	25	35	32	36	39	31	32	39	30	39	23	31	28	47	36	36	27	34	31	51	41	29	44	37	32	38	24	23	26	29	38	37	33	35	40	25	40	44	56	23	43	25	40	30	34	27	44	32	31	20	46	26	39	32	37	19	36	28	49	45	25	28	46	28	45	32	30	34	28	33	40	38	26	40	21	45	39	37	30	32	41	28	33	11	31	22	26	26	31	40	33	24	27	29	38	28	21	38	14	28	34	41	38	24	31	33	25	29	32	21	30	38	17	30	36	30	24	34	18	22	42	35	32	44	39	39	27	35	30	47	54	21	36	27	23	49	31	23	35	35	26	38	14	25	28	29	27	30	42	26	32	19	30	27	24	34	28	30	28	20	38	31	30	32	31	17	23	36	24	22	31	50	30	30	29	29	24	24	22
Chr1	7542083	.	A	T	328584	PASS	.	DP	26	23	29	48	19	53	33	40	35	28	39	33	33	29	39	32	35	41	53	37	39	35	50	41	21	23	27	26	44	16	25	20	30	15	20	20	31	34	30	40	32	25	24	25	35	21	47	29	35	39	36	31	38	38	19	43	34	20	33	32	40	35	26	20	20	27	24	17	32	46	24	22	33	36	35	51	27	31	28	36	60	23	34	28	43	41	37	20	38	38	44	50	31	42	30	42	38	33	27	28	28	36	45	37	48	58	34	37	44	48	45	41	28	42	29	39	41	42	30	45	48	40	30	42	25	42	38	37	41	47	32	37	26	44	35	39	42	38	32	33	32	52	39	35	43	34	48	26	37	51	49	42	38	33	35	50	39	34	35	24	44	48	40	35	25	49	39	25	37	28	20	43	39	31	36	23	42	31	30	28	28	48	39	35	35	27	23	44	37	19	44	34	38	38	27	41	44	22	38	51	46	48	41	42	48	26	64	33	35	36	39	26	35	27	29	29	24	24	33	42	34	48	14	31	44	42	35	30	35	31	23	42	36	34	23	32	22	28	48	31	21	39	63	37	37	49	49	39	39	31
Chr1	7542233	.	G	A	244607	PASS	.	DP	21	27	28	27	17	34	32	30	29	40	39	27	29	22	36	30	50	39	53	24	38	29	39	37	18	24	32	33	49	18	20	29	23	24	21	15	27	19	16	28	36	23	17	30	25	37	33	28	22	33	34	32	23	35	33	49	30	20	33	23	40	29	29	25	27	33	25	21	22	36	26	19	29	31	22	39	32	41	21	28	39	18	26	22	35	31	36	22	25	37	37	38	33	30	35	36	36	31	29	26	35	37	34	36	31	40	15	33	50	57	34	45	40	40	32	43	38	25	33	41	29	41	31	40	30	43	33	42	38	45	39	23	17	24	32	36	47	40	36	38	33	48	48	35	33	48	41	37	30	47	42	35	41	33	33	31	22	31	43	33	47	42	34	34	21	38	25	24	17	32	23	43	43	36	38	25	42	25	33	19	32	45	29	35	22	29	28	30	34	15	44	45	33	42	22	38	37	32	33	38	45	48	31	31	47	29	40	37	43	36	44	26	43	20	29	24	24	29	24	43	37	46	20	35	34	42	41	43	25	26	27	38	30	44	19	36	24	34	42	23	31	29	44	25	25	41	40	31	30	31
Chr1	7563003	.	G	C	3995.12	PASS	.	DP	40	32	27	34	24	38	33	39	41	33	34	38	37	36	51	28	44	46	58	30	56	34	38	37	30	30	39	26	42	26	15	17	28	35	18	12	28	27	22	37	23	30	28	27	43	26	35	54	34	27	35	26	36	31	29	43	35	24	37	21	44	36	46	37	36	26	24	37	36	44	38	27	39	43	19	50	27	40	39	36	41	28	43	47	57	42	60	27	33	44	42	66	41	41	38	33	58	35	34	27	42	35	28	40	43	46	24	49	48	49	43	41	38	52	46	38	28	41	49	43	30	45	32	36	45	34	38	39	41	63	36	32	27	41	43	46	53	39	54	45	33	55	45	39	43	41	63	47	43	38	46	49	44	47	33	37	36	33	35	42	48	47	48	28	28	39	31	9	33	55	26	49	39	27	28	36	41	43	28	36	28	41	44	33	42	43	33	32	47	24	38	45	49	28	38	35	38	26	37	46	42	41	39	35	39	28	36	36	28	37	33	40	46	15	37	32	38	22	50	41	36	37	25	38	28	48	36	32	48	30	18	42	41	40	30	44	20	28	34	28	25	45	43	36	36	55	55	42	42	39
Chr1	7568535	.	T	C	1292.32	PASS	.	DP	19	28	16	34	19	62	28	32	30	28	43	25	26	25	35	18	38	36	45	34	54	29	28	29	15	21	34	34	33	26	13	19	23	21	19	17	17	30	20	20	17	16	16	14	43	23	31	28	28	29	19	30	38	19	15	31	24	20	38	15	37	39	26	14	27	29	36	20	28	47	26	20	30	23	44	31	41	39	21	36	28	15	22	44	43	24	41	21	26	50	31	38	29	23	32	31	35	31	25	29	31	32	33	38	35	32	34	32	39	50	31	56	26	35	34	37	30	31	23	45	26	42	28	39	34	33	24	43	31	42	39	33	16	33	28	32	36	29	34	32	21	35	33	32	44	37	48	32	34	43	41	39	47	32	24	22	32	29	40	23	45	43	41	26	16	44	30	15	28	25	24	35	31	29	36	32	26	28	36	37	29	28	21	44	44	27	26	33	39	19	32	30	45	28	33	37	24	28	26	30	36	52	44	31	38	17	29	25	23	33	19	42	24	22	37	26	24	20	21	26	21	35	16	27	28	27	30	41	27	32	18	22	27	20	24	27	17	18	26	30	21	24	37	32	32	35	35	27	27	27
Chr1	7590984	.	G	T	521.37	PASS	.	DP	37	20	26	37	17	52	31	35	33	38	44	28	36	30	40	30	48	35	39	32	44	37	33	40	27	23	38	41	38	19	23	25	24	25	28	24	24	22	29	22	29	37	23	21	40	30	49	27	22	37	37	39	31	37	22	40	38	32	24	29	47	48	43	25	41	28	45	23	32	24	33	41	34	36	29	55	37	32	31	33	42	28	46	41	56	33	36	34	27	37	45	47	40	34	31	29	27	39	38	27	46	36	41	24	39	54	28	40	34	40	30	39	49	36	33	37	37	40	41	39	33	41	41	46	35	53	30	41	33	40	49	28	19	36	33	35	40	39	41	30	34	44	30	31	37	40	60	56	44	32	48	40	43	29	25	30	28	27	39	36	35	56	24	32	21	37	25	19	40	24	33	50	38	35	31	39	37	41	26	25	35	37	34	37	32	23	30	36	38	28	33	39	40	38	41	42	45	38	36	34	37	45	44	32	33	22	46	31	32	35	38	34	44	26	31	23	30	32	30	28	21	31	25	42	35	42	31	29	35	39	25	38	26	34	25	35	25	19	23	29	20	33	42	30	30	32	32	24	23	27
Chr1	7697150	.	T	C	6812.86	PASS	.	DP	29	23	26	38	26	39	24	24	26	37	35	21	35	40	30	29	52	40	48	29	49	25	34	30	26	30	45	47	39	32	17	30	29	33	20	27	23	27	27	31	30	34	26	32	27	40	45	33	36	26	47	20	32	43	34	39	41	29	27	30	40	54	32	25	28	24	40	23	31	29	33	29	35	40	44	58	44	27	36	32	44	27	34	29	37	33	54	34	38	39	46	64	37	41	34	32	49	38	30	33	36	55	26	34	42	43	36	49	35	39	27	57	28	46	52	36	26	36	39	48	27	48	24	29	35	45	28	44	42	37	50	31	11	32	43	51	43	43	40	47	36	41	29	48	47	36	45	39	36	35	32	49	38	32	35	31	28	32	46	35	51	37	33	30	25	42	39	28	22	43	28	39	30	39	20	40	30	32	32	42	28	30	37	36	38	36	30	27	33	10	57	50	36	35	27	37	45	46	42	34	52	54	26	47	41	26	41	36	39	46	36	34	40	25	30	34	34	29	33	35	21	42	28	39	30	40	39	44	41	40	26	38	34	39	24	36	31	30	42	28	32	37	55	36	36	35	35	38	38	35
Chr1	7818851	.	G	A	33276.3	PASS	.	DP	37	23	31	37	29	50	28	35	45	49	43	42	32	39	30	35	59	40	46	25	42	30	35	32	36	36	51	51	42	35	17	30	18	28	26	25	29	39	34	34	39	32	28	36	42	31	35	37	32	49	26	32	36	47	26	49	46	23	42	30	47	46	33	34	38	31	23	40	31	55	40	46	33	36	34	45	27	50	32	40	46	21	50	28	57	29	37	27	50	47	54	47	41	45	34	44	28	39	35	22	28	43	29	36	38	57	26	35	45	45	39	31	45	43	34	40	31	35	40	39	30	49	40	39	30	56	33	32	38	41	47	29	25	39	28	51	39	35	43	29	28	51	29	47	41	47	46	34	49	27	44	32	36	28	33	39	27	36	29	38	47	46	33	44	25	44	31	29	24	39	22	58	44	31	19	40	37	35	43	39	28	35	30	44	41	42	43	39	34	23	42	61	34	52	42	45	46	30	50	47	54	39	32	45	53	43	40	34	23	40	40	42	46	24	45	32	31	25	26	35	36	43	21	41	49	45	24	27	30	48	28	39	44	31	29	30	29	26	25	26	32	26	46	46	46	54	54	29	29	35
Chr1	7908270	.	C	T	284525	PASS	.	DP	35	28	26	44	23	60	31	35	33	28	35	43	37	46	38	29	52	33	39	24	41	34	20	36	26	24	32	38	35	25	33	37	34	20	15	27	36	35	28	40	35	38	24	27	39	25	41	26	39	37	32	44	26	37	26	41	37	27	52	29	40	47	44	30	.	32	28	31	28	48	34	42	30	31	42	44	31	39	26	44	59	32	32	36	59	42	48	26	39	38	49	48	39	34	30	22	27	27	37	28	42	50	31	38	42	43	29	37	46	52	44	52	36	34	30	35	30	44	31	38	42	49	36	38	30	43	41	53	39	43	41	31	25	36	34	45	44	32	38	41	45	48	41	48	51	34	34	53	45	34	43	49	33	32	32	37	30	30	43	35	58	48	50	35	20	47	30	23	33	33	29	47	37	29	26	41	44	19	32	29	30	35	37	37	44	32	39	30	47	18	44	45	56	36	48	43	43	33	33	33	37	51	30	47	45	30	34	38	30	34	31	21	38	26	28	36	33	29	40	42	30	41	21	41	32	39	37	42	46	31	27	38	40	41	21	32	34	27	37	24	19	36	47	31	31	17	17	32	32	31
Chr1	7932466	.	G	A	1789.39	PASS	.	DP	41	26	29	34	32	47	36	41	37	37	25	37	27	42	27	27	42	35	52	32	44	32	37	29	44	22	30	48	36	27	24	23	35	35	23	19	32	36	26	28	26	31	28	23	42	18	47	41	31	43	27	39	32	31	34	47	38	19	33	27	31	50	36	37	31	35	34	28	40	50	41	31	33	40	32	49	32	28	47	34	53	23	48	30	61	29	42	44	45	49	46	33	26	39	27	39	45	30	41	32	20	39	35	32	33	48	28	45	40	58	42	49	25	34	43	42	38	43	38	34	35	39	36	41	40	43	36	35	31	48	54	33	19	31	32	41	45	37	34	45	21	41	29	44	50	36	46	50	40	48	28	39	33	23	37	32	24	34	35	36	41	39	36	38	19	43	17	32	21	30	43	52	48	23	31	35	18	33	26	24	31	36	36	26	31	35	36	37	39	23	37	40	45	42	27	42	36	41	40	48	31	43	47	49	41	23	44	33	36	47	39	22	46	25	38	36	29	28	39	34	20	44	34	41	30	34	42	30	41	45	30	33	32	36	28	33	31	17	33	27	31	34	41	39	39	22	22	34	34	45
Chr1	7984355	.	G	A	900.51	PASS	.	DP	4	10	4	7	3	15	7	12	8	7	11	13	6	14	5	3	7	7	16	2	3	7	9	5	6	8	14	12	7	8	6	4	8	4	3	7	3	12	8	10	6	5	8	6	5	7	12	5	10	13	11	6	10	5	7	7	10	8	11	12	5	9	7	11	7	12	11	5	9	16	10	6	7	7	5	19	6	6	6	8	12	6	13	9	8	9	13	7	8	3	12	16	9	9	4	10	5	2	8	7	12	6	5	7	11	12	13	8	12	5	3	8	4	5	4	8	9	8	11	13	9	8	6	12	7	9	7	11	13	10	9	2	8	4	8	7	14	5	7	19	6	15	15	9	10	7	8	12	11	10	9	10	7	11	11	10	10	4	8	10	12	12	6	7	8	10	6	6	9	6	6	8	5	14	2	7	8	5	9	10	14	9	8	5	5	4	11	13	8	7	17	22	17	11	23	11	16	18	17	17	27	14	10	8	15	8	18	9	9	8	17	13	9	11	20	10	12	9	6	14	11	13	7	12	8	14	16	13	8	7	6	8	9	14	10	13	13	9	11	12	9	11	18	10	10	10	8	8	5	10
Chr1	7985375	.	G	C	1292.39	PASS	.	DP	34	22	30	33	16	44	31	46	42	54	28	38	31	40	31	28	48	29	55	30	44	35	31	41	26	36	35	52	44	25	22	19	27	22	22	21	25	29	32	32	17	24	21	23	41	36	40	23	35	33	27	37	24	31	19	45	37	18	39	26	24	35	27	22	24	30	25	28	21	48	23	17	19	26	32	39	19	29	18	27	51	17	31	41	51	31	40	18	22	29	26	53	21	30	26	35	31	33	36	26	40	37	47	40	40	42	30	43	38	27	29	54	25	35	30	37	33	37	35	47	35	33	31	39	35	45	36	44	47	47	30	40	16	42	32	39	46	36	33	39	30	45	39	36	45	47	39	43	31	35	29	43	31	30	24	23	28	43	26	40	41	39	23	22	23	35	32	19	24	30	22	59	22	32	28	23	32	27	36	22	47	35	31	31	39	32	28	37	36	22	38	39	38	42	29	35	40	25	57	44	47	48	39	39	37	17	42	48	25	39	39	37	36	16	36	31	32	27	28	31	37	45	25	35	41	51	28	31	46	30	25	35	36	40	28	30	27	30	28	35	22	46	48	36	36	44	44	28	28	36
Chr1	7985762	.	C	T	126796	PASS	.	DP	22	15	16	24	21	44	24	30	29	28	28	30	23	20	28	32	32	23	30	27	35	29	22	32	21	19	22	20	25	13	19	15	15	11	16	17	20	17	16	28	16	17	25	11	32	21	25	22	19	24	28	28	29	19	17	25	30	15	21	25	19	27	25	10	14	27	27	17	16	40	21	16	23	27	27	33	23	25	18	27	33	17	30	27	35	27	29	12	23	25	34	39	24	28	18	18	25	34	38	20	30	26	41	24	32	29	23	36	30	36	24	38	23	27	24	27	14	32	30	23	30	27	18	27	21	34	26	27	24	38	27	21	16	24	23	19	26	23	25	34	29	28	26	23	32	26	34	26	36	33	34	40	29	21	17	17	21	29	28	31	24	29	24	20	15	23	18	10	30	25	21	30	27	15	23	20	19	21	20	20	25	24	22	26	31	23	26	22	26	11	34	30	35	32	33	31	35	23	35	31	31	52	31	39	47	22	33	34	31	29	31	30	29	19	22	20	30	22	24	17	25	33	26	29	23	37	16	36	30	30	22	26	26	38	20	18	20	16	34	25	23	35	33	27	27	46	46	27	25	22
Chr1	8043706	.	C	T	15165.4	PASS	.	DP	30	28	19	28	21	41	23	27	15	33	33	23	27	33	17	21	38	26	35	26	26	29	22	31	23	12	19	33	37	8	20	14	8	12	14	15	17	5	12	17	11	18	9	22	26	16	28	16	21	34	29	19	19	23	13	27	22	14	13	19	27	38	16	22	24	19	29	20	15	28	16	10	18	24	29	31	29	24	24	28	23	20	16	32	39	28	22	24	26	32	34	37	44	24	29	23	43	17	22	18	26	35	24	33	47	27	19	38	35	25	24	38	29	23	38	22	33	25	22	44	19	22	16	30	18	29	23	21	27	20	22	19	13	30	31	30	40	28	28	23	20	40	29	32	38	51	24	24	39	30	31	38	42	26	39	26	28	24	32	37	40	38	33	20	18	32	15	16	18	26	18	41	18	16	26	46	31	22	23	20	34	40	34	33	31	29	36	22	34	16	29	41	39	47	28	28	29	31	33	33	33	26	28	29	24	11	29	27	32	25	19	17	37	20	26	17	18	21	21	26	21	24	17	17	14	24	14	30	26	25	14	35	23	29	19	31	23	17	21	17	18	29	38	27	27	34	34	23	23	22
Chr1	8169782	.	G	A	5132.1	PASS	.	DP	34	31	21	18	22	50	33	25	19	37	32	30	29	32	45	34	47	42	38	20	30	30	28	34	22	25	26	28	34	19	23	12	28	29	24	21	31	23	22	21	10	30	25	23	29	23	39	36	26	45	33	31	22	29	16	42	33	24	26	31	30	48	34	21	30	25	13	29	22	32	27	28	26	30	29	45	34	29	37	39	45	28	32	37	58	35	42	25	19	34	38	43	34	26	31	30	32	27	28	25	37	46	32	47	43	43	27	36	26	43	26	46	36	40	33	39	28	30	29	41	47	34	35	42	35	29	28	52	38	43	34	25	28	42	43	43	52	30	50	40	28	53	32	35	39	40	50	36	47	34	36	36	36	23	34	35	32	43	29	38	40	42	23	28	16	40	22	20	24	36	30	48	41	36	25	36	36	24	30	24	32	35	37	37	34	25	38	39	44	20	85	41	42	39	34	41	38	35	31	39	35	42	21	30	40	24	37	36	39	37	28	30	37	20	27	29	20	12	24	21	19	41	20	40	26	31	21	27	26	36	15	30	33	31	20	30	21	21	28	18	16	25	34	38	38	52	51	35	35	32
Chr1	8195424	.	A	G	914.39	PASS	.	DP	19	34	21	26	22	47	35	45	35	42	31	28	24	22	37	25	41	44	43	31	41	36	43	41	28	30	36	34	33	15	26	23	30	26	18	20	21	32	27	37	27	21	21	19	40	24	38	30	37	34	20	26	21	45	26	43	40	21	42	24	33	38	32	29	25	30	25	30	26	46	27	27	26	33	29	40	40	41	33	48	47	18	35	36	40	33	40	30	32	42	39	44	37	45	37	27	32	36	30	27	42	38	28	35	34	41	35	46	28	52	26	31	33	36	34	22	25	43	32	40	39	48	20	41	25	40	24	35	31	37	37	31	22	40	36	27	47	29	29	32	27	42	36	33	50	34	52	44	37	39	50	40	43	26	29	36	25	39	44	42	46	42	35	29	15	46	27	15	22	34	27	59	25	32	32	28	35	34	30	31	36	36	23	41	36	29	35	34	38	22	52	43	57	39	32	40	42	26	38	40	49	56	33	33	48	34	39	31	40	32	37	35	38	27	33	34	28	33	28	43	40	36	20	35	37	37	36	37	40	26	18	47	38	43	30	21	34	29	36	17	28	31	42	34	34	42	41	40	40	39
Chr1	8197756	.	G	A	113539	PASS	.	DP	17	6	14	21	6	18	19	11	13	20	11	14	13	12	15	7	19	11	13	7	18	12	17	16	20	14	14	11	21	10	4	22	13	15	5	6	10	9	10	13	13	19	17	10	16	23	13	17	17	20	11	14	15	17	11	19	21	7	14	8	20	18	17	15	13	9	9	14	10	16	14	15	15	14	13	13	12	7	13	18	15	10	9	10	13	18	14	17	12	17	12	17	9	9	14	25	15	18	9	8	25	22	16	10	17	23	15	10	13	13	12	22	16	17	14	14	22	19	18	26	16	14	13	19	9	22	19	19	19	26	20	10	7	28	21	17	20	15	25	12	11	20	10	17	17	11	21	13	20	13	11	17	15	13	10	9	5	6	12	10	14	21	11	8	9	22	15	4	16	11	11	20	19	18	12	13	10	8	12	13	15	9	13	11	11	9	15	19	17	1	22	19	30	19	23	23	30	16	24	15	26	27	18	13	20	12	24	20	11	19	19	22	19	6	20	14	8	7	12	16	17	15	5	12	21	25	21	26	11	16	12	21	13	20	13	10	12	10	16	16	9	11	20	13	13	15	15	8	8	11
Chr1	8207424	.	G	A	705.39	PASS	.	DP	29	19	15	19	16	35	30	25	39	26	50	26	31	38	24	20	28	27	47	25	25	23	42	33	35	25	35	30	25	20	20	25	27	26	22	18	18	22	20	30	21	24	27	22	31	22	35	28	21	22	32	28	23	28	17	42	24	23	34	39	41	37	26	27	27	24	20	18	29	28	28	32	20	39	26	28	26	19	27	30	51	23	18	28	48	24	38	28	33	35	41	32	26	32	27	21	28	23	18	27	30	37	23	23	30	30	22	25	32	32	23	34	35	23	24	20	29	26	37	32	24	30	23	25	24	31	22	23	23	49	34	26	16	21	23	34	33	18	19	29	26	29	32	25	40	29	33	33	22	27	18	28	22	25	23	16	26	29	27	27	28	26	26	21	17	50	19	16	20	36	20	43	35	34	31	27	23	27	25	29	23	21	29	29	20	23	21	26	27	13	31	42	35	31	24	34	37	20	21	30	34	27	25	31	36	24	29	29	22	26	21	8	48	16	18	25	21	16	21	26	20	38	18	35	22	24	26	20	24	25	19	29	18	29	22	30	17	29	26	16	25	16	32	26	26	34	34	24	24	26
Chr1	8219213	.	G	A	375.37	PASS	.	DP	22	21	22	29	18	48	27	26	26	20	25	32	18	26	24	29	43	43	35	31	42	33	20	26	21	29	35	34	35	19	18	18	17	22	18	20	30	19	23	21	18	23	20	24	22	22	32	27	40	29	25	19	25	37	26	36	30	33	29	22	43	49	20	20	25	16	29	17	21	30	23	19	25	17	23	29	29	37	28	28	33	17	22	31	46	19	32	16	32	24	40	32	28	29	28	26	29	26	30	30	26	38	29	30	33	35	31	42	32	35	32	35	30	29	38	34	33	43	27	37	35	39	31	19	33	21	21	33	25	34	36	32	13	23	23	28	33	27	29	24	24	36	21	42	39	27	39	37	23	39	28	29	19	28	26	19	18	18	31	32	44	34	38	30	10	47	15	14	15	32	27	45	29	20	25	33	28	25	19	26	35	31	24	32	29	23	26	26	27	14	19	32	36	26	31	33	32	19	29	28	42	38	19	34	30	28	29	27	29	35	30	23	26	17	25	27	30	21	21	27	24	19	20	34	21	28	20	30	35	27	17	32	31	16	21	28	23	20	25	26	31	21	63	25	24	38	38	17	17	32
Chr1	8220946	.	G	C	78257.6	PASS	.	DP	11	10	6	13	4	21	13	9	4	10	17	4	14	13	8	12	12	7	13	4	10	13	14	15	7	10	13	24	13	8	5	7	7	6	3	21	14	7	11	6	6	10	10	14	14	.	10	8	8	18	15	13	8	9	13	17	15	6	14	14	22	27	6	4	10	2	11	13	9	12	7	9	8	10	9	25	15	18	22	13	13	8	14	9	17	8	15	13	22	12	17	4	15	8	8	8	10	14	11	11	13	9	11	18	10	7	8	15	12	16	13	8	14	24	12	12	19	16	14	19	10	11	12	7	7	5	7	15	8	10	14	20	4	16	10	10	13	9	5	8	12	6	9	11	16	14	16	9	24	10	9	19	17	10	14	12	15	11	11	9	30	21	17	17	17	15	9	4	8	14	11	19	9	6	17	14	15	6	11	14	13	15	12	8	18	12	8	8	14	12	17	15	13	4	6	15	8	26	10	9	9	19	13	9	10	7	8	18	21	7	13	8	9	7	5	14	5	10	5	9	10	15	9	8	10	10	11	9	12	8	5	11	13	12	8	9	7	3	11	12	4	5	18	10	10	13	13	12	12	21
Chr1	8307100	.	G	T	2570.48	PASS	.	DP	17	29	25	37	23	63	38	42	32	32	36	43	31	40	56	22	39	32	55	26	30	34	24	39	49	17	41	43	38	27	30	20	27	31	27	24	7	13	31	29	27	34	22	13	44	22	37	32	28	36	44	35	31	38	21	32	35	23	41	33	50	36	28	26	34	30	28	28	20	43	17	19	26	25	43	29	33	27	17	39	44	18	27	34	34	34	52	22	59	23	47	52	21	32	22	19	32	39	33	29	31	28	44	33	36	62	24	47	43	48	23	42	27	31	27	42	22	41	21	59	38	29	23	24	22	34	27	48	31	35	25	19	17	20	34	27	33	41	42	32	38	40	34	35	34	30	44	36	39	26	46	35	37	25	29	29	19	39	33	27	39	43	32	27	23	41	21	23	22	23	21	37	16	27	32	24	33	27	23	31	23	37	30	28	30	28	33	37	27	8	34	31	34	33	33	24	31	29	22	29	36	58	36	27	43	19	33	27	27	23	34	24	31	17	24	24	35	19	23	22	21	21	21	29	16	32	19	24	36	34	23	42	31	36	16	25	21	28	37	21	21	44	50	30	30	44	44	24	22	30
Chr1	8340335	.	G	A	1016.39	PASS	.	DP	20	23	28	29	25	55	33	30	34	44	37	26	32	41	35	25	50	42	32	24	33	33	39	29	35	17	39	41	28	28	28	14	26	28	16	21	36	26	29	35	31	27	26	27	37	31	34	36	22	42	31	25	38	43	24	39	31	29	33	24	40	51	27	31	32	31	41	35	26	38	37	33	41	27	38	31	32	41	34	40	40	20	40	34	51	45	39	27	41	34	43	55	31	33	33	39	29	32	30	16	36	42	43	42	40	34	34	49	37	59	35	39	25	43	32	39	45	44	33	37	26	30	29	31	28	41	31	39	30	48	38	35	19	27	35	30	48	34	31	34	30	22	32	34	51	33	49	45	37	42	40	30	28	23	34	30	32	36	34	42	38	52	32	35	28	44	27	18	37	40	35	42	48	32	39	34	37	27	33	27	31	31	41	36	25	32	22	30	40	23	29	48	34	34	24	35	25	30	44	28	46	43	24	42	43	16	45	36	29	41	26	41	48	13	28	25	27	22	24	29	18	45	24	38	32	35	25	36	23	37	23	33	31	29	25	25	34	19	31	30	32	24	38	34	34	37	37	33	33	34
Chr1	8370440	.	C	G	6685.58	PASS	.	DP	28	24	24	49	30	42	34	26	37	39	45	31	41	40	33	41	44	49	54	36	45	34	38	32	35	40	32	35	38	33	24	22	26	31	22	16	28	21	24	35	20	29	23	31	41	41	36	37	31	30	50	24	24	32	29	44	47	27	34	39	34	49	21	34	25	36	27	24	32	43	48	27	33	48	33	52	32	32	33	37	56	31	41	35	45	34	54	35	43	38	52	46	36	45	29	49	44	33	34	32	33	38	45	38	49	52	30	36	40	58	33	37	39	56	33	42	28	38	40	39	38	49	30	43	46	51	36	43	51	45	41	30	18	41	41	44	45	38	48	44	28	51	42	41	58	49	50	45	46	28	39	45	46	25	37	39	34	29	47	44	41	52	45	32	26	37	29	30	26	32	19	51	54	40	33	38	48	30	30	40	34	38	43	41	43	36	39	40	47	28	51	50	56	43	40	51	53	31	39	33	50	57	33	41	61	42	45	40	40	44	45	35	40	19	37	25	36	40	36	54	46	55	19	35	44	57	33	40	38	44	36	54	32	49	33	28	33	34	44	32	20	45	47	48	48	46	46	30	30	33
Chr1	8370542	.	T	A	1274.39	PASS	.	DP	37	31	30	40	36	52	34	23	37	37	45	45	26	39	40	36	53	57	33	32	43	32	29	26	36	25	32	46	32	25	22	23	22	21	28	25	24	21	33	36	34	38	24	26	44	29	38	32	29	58	40	41	25	42	30	41	32	26	37	30	46	38	35	19	23	25	38	30	28	43	32	32	29	33	34	43	23	35	32	34	65	26	40	36	57	44	47	38	41	43	57	48	40	40	39	37	47	33	35	30	27	46	30	39	51	62	50	48	40	44	39	53	28	43	42	30	32	38	39	39	30	51	29	31	37	44	37	38	31	52	48	38	20	32	47	47	48	29	45	31	34	51	32	40	52	43	43	64	44	34	36	27	29	47	38	36	31	41	49	40	58	32	35	27	29	33	32	32	19	31	30	42	47	42	26	31	36	31	34	26	39	29	54	31	41	39	34	36	41	23	40	41	47	33	38	46	50	20	31	31	39	53	39	36	43	45	33	36	42	40	32	35	47	18	26	26	31	44	36	34	34	39	25	35	44	44	34	28	47	41	24	46	33	37	35	27	34	27	28	33	28	47	36	31	31	55	55	33	33	40
Chr1	8374101	.	G	T	12088	PASS	.	DP	27	20	34	44	21	54	43	32	36	46	41	22	24	38	31	26	51	49	51	33	42	37	31	27	38	37	44	40	45	30	25	29	28	22	19	18	34	24	24	23	24	39	24	22	37	25	39	23	39	45	50	33	27	35	37	46	49	38	39	23	51	49	42	29	38	30	23	34	35	45	42	42	42	39	44	41	49	50	28	51	67	21	33	32	39	33	42	41	34	47	58	50	35	39	26	34	43	33	34	32	44	29	37	33	41	45	32	50	44	51	39	39	38	51	44	41	45	32	37	45	52	52	49	53	32	42	38	32	37	41	57	33	24	42	29	39	43	38	44	34	16	35	40	48	54	44	51	41	49	47	39	53	56	32	35	38	33	37	31	49	47	37	25	28	17	49	25	17	32	34	23	49	43	38	26	33	35	37	40	31	52	34	33	32	40	38	36	42	47	31	44	51	42	39	23	40	38	42	37	34	50	64	37	52	53	40	41	41	28	44	36	50	43	30	31	26	35	31	34	31	39	42	23	29	32	36	24	40	35	39	25	39	25	41	36	23	25	23	35	26	30	31	50	33	33	49	49	45	45	48
Chr1	8399885	.	C	T	86559.9	PASS	.	DP	19	21	32	40	21	40	30	33	33	35	47	26	23	26	33	23	31	35	50	29	36	31	25	35	32	16	30	38	16	15	16	12	20	23	15	21	20	23	17	25	18	29	6	15	34	24	40	20	34	33	34	32	25	20	20	27	34	16	40	28	27	30	35	10	18	25	19	19	22	33	17	12	19	27	24	31	26	26	24	15	44	21	16	27	38	20	30	16	23	23	28	39	24	27	33	29	21	16	25	27	17	34	30	24	45	39	24	25	25	34	25	35	32	28	24	27	23	28	33	48	26	39	34	31	30	36	18	30	36	49	25	30	9	31	28	43	41	37	28	27	21	32	32	30	30	25	32	34	38	28	20	33	30	18	27	28	29	17	16	36	34	24	37	32	17	40	22	7	22	30	14	39	21	16	23	27	30	19	27	35	27	40	24	37	35	23	20	20	31	15	34	38	41	45	38	37	29	29	20	25	39	39	23	24	34	25	45	35	34	24	27	32	34	19	28	25	26	21	31	38	33	52	21	38	38	34	20	38	34	34	30	42	21	39	25	37	34	21	34	35	40	22	40	27	27	29	29	28	28	34
Chr1	8409120	.	C	A	885.39	PASS	.	DP	21	19	20	27	15	32	19	19	25	30	32	19	23	34	19	13	24	33	28	22	22	30	21	36	32	19	26	21	23	17	19	15	20	25	11	21	16	16	18	21	17	20	7	14	20	18	32	26	16	39	31	20	30	19	21	29	26	18	25	23	28	29	27	29	18	21	19	24	30	37	25	18	24	25	23	31	19	31	23	32	43	17	16	27	34	15	47	23	21	29	39	35	26	29	24	20	21	24	21	23	23	23	27	37	28	17	16	18	28	32	19	23	19	41	23	26	24	29	21	40	31	31	23	30	29	30	22	32	35	23	25	21	16	31	26	19	30	19	30	24	19	33	16	20	32	36	35	31	31	26	29	27	37	19	32	29	31	16	26	31	50	54	25	15	10	36	15	11	13	14	21	28	31	23	17	21	26	18	12	28	19	23	28	25	29	20	31	15	20	16	31	35	32	24	28	32	23	24	24	38	45	48	26	30	32	18	35	28	22	24	37	21	36	24	25	25	28	26	18	27	30	43	20	30	24	44	33	23	30	22	38	32	34	33	25	24	27	25	25	41	16	28	26	24	24	36	34	15	15	20
Chr1	8480110	.	C	T	350939	PASS	.	DP	33	27	36	28	38	57	49	41	51	45	43	47	39	42	43	29	54	52	56	33	47	39	44	36	33	30	42	67	31	25	27	28	34	17	17	20	37	40	30	26	27	27	35	28	48	34	56	27	41	35	39	31	22	43	24	58	42	33	51	23	34	62	42	21	27	37	27	35	31	46	34	36	24	40	36	43	41	34	48	26	51	25	41	53	57	40	41	32	34	35	42	51	42	45	29	24	41	37	28	26	31	38	36	47	34	40	28	47	42	43	35	35	35	50	33	27	33	36	37	43	31	32	41	37	30	44	28	36	38	51	47	32	17	33	31	44	51	42	59	35	37	51	48	51	45	25	50	55	56	40	47	48	37	22	45	40	31	35	44	32	62	39	45	28	19	48	27	24	24	39	22	43	41	34	24	32	40	47	33	40	29	28	50	41	50	46	37	30	35	21	38	45	53	41	44	51	46	30	42	42	49	64	38	37	50	36	42	34	34	53	46	42	45	17	42	22	34	19	33	34	35	48	34	36	37	39	35	32	40	43	24	44	36	31	35	26	30	25	36	36	19	29	52	44	44	59	59	41	41	42
Chr1	8502756	.	C	G	1331.49	PASS	.	DP	41	40	30	35	23	49	31	37	44	35	37	47	34	34	47	39	56	39	61	32	58	42	13	47	23	16	26	25	26	25	18	24	16	26	21	13	14	14	17	36	14	23	12	11	28	26	34	28	33	36	43	35	31	25	18	25	25	14	.	24	25	20	16	13	10	28	24	21	17	30	13	12	17	16	14	34	20	18	15	20	47	12	14	35	44	32	17	17	26	24	35	52	20	39	35	27	46	29	32	32	40	35	33	41	40	39	23	38	39	42	41	43	25	42	19	35	33	32	20	42	21	23	32	46	30	39	.	36	38	49	19	13	17	42	30	56	40	29	57	34	38	51	44	31	46	39	60	43	38	43	36	49	34	30	33	31	28	.	39	41	48	50	32	18	24	46	26	18	19	29	35	59	14	32	43	50	44	32	36	33	39	39	42	46	39	35	46	25	40	14	45	55	51	45	45	57	59	38	59	34	70	41	40	41	39	35	42	43	40	53	40	36	38	21	42	25	38	20	32	59	29	45	18	42	43	58	45	43	51	51	37	41	46	46	28	39	32	33	37	31	25	47	41	37	37	65	65	35	34	36
Chr1	8506729	.	C	T	730.51	PASS	.	DP	28	38	32	29	24	42	25	28	42	51	33	33	31	42	27	37	47	37	30	16	47	27	28	29	37	32	36	47	46	25	22	26	19	37	37	20	29	34	22	28	27	36	38	31	34	38	48	41	27	33	30	36	27	42	28	39	37	42	1	29	41	37	37	29	39	24	31	23	25	40	33	37	31	43	31	52	44	40	37	31	46	15	35	24	37	16	37	31	28	35	49	50	38	37	31	28	26	25	25	21	43	31	31	45	32	42	26	29	28	41	20	39	35	35	32	33	42	36	36	39	29	49	33	31	34	32	.	37	31	55	43	31	34	42	31	40	36	28	30	27	22	35	23	42	43	37	38	24	49	32	28	41	33	22	39	25	18	.	23	42	43	42	27	25	25	45	30	18	29	42	25	49	43	29	31	17	35	30	31	28	33	31	23	28	36	33	28	28	32	20	49	49	44	42	42	41	26	32	35	30	48	47	21	46	46	28	41	37	21	29	35	30	35	21	34	32	25	23	23	31	42	46	28	45	25	52	36	21	28	26	29	28	46	43	27	26	44	23	32	34	31	27	41	30	29	32	30	40	37	35
Chr1	8510207	.	C	T	249.42	PASS	.	DP	27	16	12	17	5	19	15	24	17	20	15	18	40	19	14	11	30	29	15	9	12	17	18	22	17	9	36	22	10	14	12	11	15	16	32	15	11	12	12	15	20	26	11	11	13	17	16	20	18	15	17	18	16	19	9	15	25	13	21	17	14	14	24	16	17	26	13	17	19	23	18	28	25	24	19	41	25	26	27	26	30	16	30	16	30	19	38	22	25	28	40	23	28	39	24	14	25	20	25	17	25	32	26	13	33	52	15	37	28	24	18	33	29	34	25	23	23	19	28	30	33	12	20	25	27	33	2	36	27	45	41	18	18	25	25	23	23	17	33	31	22	27	27	16	28	20	22	37	25	25	24	31	24	17	23	11	17	.	25	24	42	41	17	30	22	38	30	27	22	13	20	34	41	28	32	12	27	19	24	28	23	26	24	27	34	15	24	26	19	17	43	32	36	30	15	34	30	17	28	24	32	45	22	15	28	26	29	30	17	33	34	20	22	8	29	21	22	11	10	16	23	45	25	39	29	31	19	25	19	33	14	36	38	13	24	17	21	11	15	7	10	4	15	12	12	16	16	29	29	25
Chr1	8516962	.	G	A	1399.45	PASS	.	DP	24	22	25	31	24	37	27	39	42	45	25	23	40	23	21	26	28	32	32	19	21	23	28	26	27	25	33	52	29	18	22	26	16	26	24	22	18	27	22	37	17	14	20	22	29	33	28	24	24	36	28	36	22	31	16	36	31	23	36	25	34	36	33	23	14	23	35	23	14	47	27	30	15	32	17	31	16	43	28	23	45	22	21	31	40	20	31	32	21	30	59	42	17	26	26	25	25	29	30	22	26	41	16	19	29	44	20	22	31	24	24	36	40	37	26	26	27	31	28	32	26	30	18	27	20	36	.	30	36	44	37	34	25	26	27	20	22	23	27	31	19	24	30	30	38	46	21	38	29	44	36	24	35	21	26	22	20	.	25	33	35	49	24	40	17	32	25	21	21	24	18	43	45	25	29	25	38	17	26	32	24	34	29	25	38	15	27	32	24	16	40	42	35	33	31	37	40	32	20	31	44	32	29	32	28	21	37	34	27	35	28	26	36	8	27	21	22	16	10	18	31	36	24	39	34	28	29	22	20	39	15	28	32	28	25	28	18	21	25	34	26	29	42	21	21	27	27	29	29	29
Chr1	8539992	.	A	G	3080.51	PASS	.	DP	27	18	26	25	24	38	26	36	29	35	28	30	28	34	34	30	53	40	30	22	44	33	23	28	19	20	22	39	24	16	20	19	21	28	23	17	17	33	17	28	14	22	21	28	33	27	40	20	23	28	36	31	33	30	17	29	33	22	32	27	32	41	35	17	27	20	31	17	26	41	32	35	29	27	33	35	28	34	22	27	39	15	25	34	38	24	42	14	36	33	40	45	26	23	25	29	28	14	36	28	35	23	29	39	34	31	31	40	31	29	31	44	19	38	28	39	34	24	34	28	29	35	30	37	28	32	22	31	26	41	44	28	23	33	34	35	38	36	43	30	34	41	28	34	47	36	34	28	41	36	31	33	27	13	25	32	29	42	40	28	49	39	27	30	10	49	30	18	24	27	38	39	34	23	31	22	25	30	25	23	29	26	27	35	42	24	33	39	30	15	44	33	54	37	30	32	33	29	39	36	45	39	25	33	29	16	38	35	26	37	26	28	42	25	34	23	20	27	15	32	22	30	21	29	27	28	21	26	28	50	23	32	33	39	20	35	17	13	15	24	30	22	43	43	43	46	46	27	27	36
Chr1	8547033	.	G	C	707.19	PASS	.	DP	15	9	10	18	11	8	9	11	22	20	14	15	17	27	6	8	15	9	12	9	14	13	7	8	7	7	21	16	9	12	7	14	14	9	13	10	10	8	11	12	8	14	4	6	8	10	9	14	12	8	14	15	14	8	19	16	17	5	17	13	9	10	11	5	10	13	13	14	7	20	5	12	8	9	13	12	7	7	10	6	18	8	10	9	9	11	12	12	8	8	22	13	12	13	9	14	12	16	18	11	4	15	19	2	15	10	5	10	5	2	5	9	8	5	12	11	10	7	9	14	5	10	3	9	6	11	7	17	7	20	12	8	7	6	7	11	6	10	10	8	6	12	12	4	15	6	13	11	13	9	10	15	13	7	11	9	9	15	11	20	24	17	15	23	12	24	11	9	16	14	7	9	7	17	15	22	18	11	9	15	13	15	17	13	13	12	8	8	14	8	11	14	16	23	15	24	24	35	19	12	13	15	11	15	24	15	21	20	11	17	27	17	16	7	19	12	18	8	13	14	15	17	16	21	11	25	11	17	2	21	5	24	18	18	8	14	11	6	13	10	8	6	20	11	11	13	8	15	13	3
Chr1	8613304	.	G	C	5618.01	PASS	.	DP	24	31	34	34	15	44	21	29	37	32	45	28	22	37	41	28	47	47	38	18	39	35	25	23	37	35	40	41	40	25	16	23	25	29	31	21	31	28	29	25	23	28	21	26	28	33	34	26	35	30	37	26	29	34	30	44	33	25	31	28	35	42	30	21	29	19	33	37	29	34	25	33	28	43	29	42	25	25	40	34	40	18	23	26	39	26	32	23	38	37	40	34	38	34	30	36	31	27	30	28	28	36	31	31	55	30	32	37	36	43	40	36	34	32	37	34	39	30	35	37	33	40	28	18	40	47	27	44	36	32	34	31	26	39	35	28	35	26	41	32	21	37	32	21	40	38	38	23	42	35	37	41	30	30	29	33	31	34	30	29	36	51	20	20	29	33	27	17	25	37	22	53	31	31	27	29	30	21	29	35	24	26	29	27	33	31	34	24	34	22	44	43	30	33	23	32	32	31	30	33	29	52	32	41	31	27	35	24	22	26	19	30	24	17	28	19	31	26	27	18	17	32	23	30	22	19	27	17	21	41	17	31	32	29	30	36	28	20	15	22	28	30	36	26	25	38	38	27	27	28
Chr1	8613624	.	G	A	1441.39	PASS	.	DP	24	20	21	22	14	24	22	23	31	22	27	27	22	33	24	20	36	21	31	13	20	18	20	24	22	19	33	34	20	20	14	10	18	16	15	20	21	18	18	21	22	15	14	15	20	19	27	35	36	30	23	19	8	18	13	30	23	17	20	22	17	47	22	16	25	20	23	21	13	28	20	23	12	25	18	25	31	32	12	21	32	14	13	23	37	20	26	15	25	28	26	18	36	28	23	21	31	17	17	16	22	36	26	31	26	24	20	30	27	33	24	25	14	28	20	23	25	28	27	35	22	25	22	35	19	38	17	26	22	28	27	29	27	25	23	30	23	22	31	33	17	31	36	23	30	28	30	32	25	24	31	33	21	17	20	28	18	22	30	28	25	29	24	23	17	33	22	16	13	26	17	43	28	11	23	32	23	24	23	17	20	35	13	21	28	14	25	21	22	14	31	24	21	19	23	21	22	21	24	30	28	33	19	17	26	25	28	22	18	21	21	20	19	7	8	10	18	19	29	12	17	20	15	17	21	14	18	16	17	26	10	24	20	33	10	17	6	13	20	23	24	17	43	23	23	26	26	23	23	16
Chr1	8758404	.	G	A	264028	PASS	.	DP	33	21	21	27	31	29	24	28	28	28	38	25	28	33	31	21	36	27	31	23	24	31	28	29	32	23	33	35	31	28	17	18	17	33	23	26	25	31	40	22	18	21	25	24	29	21	35	26	28	38	32	23	32	28	29	27	24	19	31	24	28	35	27	28	29	27	29	18	30	58	32	22	30	32	28	45	34	26	22	31	49	14	32	36	32	20	48	19	33	27	44	32	29	31	33	35	29	24	30	31	33	27	29	25	34	31	30	38	28	39	29	28	36	32	36	31	28	28	31	33	33	30	32	30	24	50	23	33	34	34	44	24	18	35	19	38	34	25	25	28	24	39	40	33	33	32	33	28	44	36	34	38	31	26	27	35	21	39	39	26	42	56	30	28	15	40	33	19	29	36	25	45	22	26	40	30	31	29	22	35	33	26	24	38	31	28	35	34	24	31	41	28	37	42	41	35	36	26	39	32	34	45	29	30	35	21	39	29	38	49	32	26	44	21	25	20	18	22	21	25	25	30	19	36	32	33	26	38	17	35	19	34	37	31	21	31	28	17	22	27	18	25	43	25	24	35	34	25	24	31
Chr1	8782052	.	C	G	7960.97	PASS	.	DP	19	24	22	30	17	35	15	30	33	33	33	21	24	35	19	21	32	33	27	19	22	27	24	23	27	19	32	27	31	19	19	22	17	22	25	17	25	18	23	27	15	21	23	26	41	10	33	24	23	34	31	25	27	27	26	35	19	20	30	22	32	37	27	17	21	19	22	21	18	38	27	22	23	42	27	32	29	30	23	29	33	19	27	22	37	27	44	22	25	28	41	33	31	36	25	32	31	18	19	23	19	28	25	26	27	28	24	34	21	28	27	43	30	38	28	25	32	25	20	30	28	41	26	40	21	33	33	35	42	35	31	30	19	23	20	28	21	27	23	27	25	36	18	29	40	15	32	34	20	28	36	38	27	15	24	26	21	27	24	23	34	28	21	20	10	33	20	19	24	17	22	33	31	33	24	31	17	20	26	23	27	28	21	25	23	28	24	19	31	13	32	44	35	20	21	28	22	37	32	30	21	38	22	24	27	20	26	29	27	26	28	20	37	14	16	23	25	17	21	22	17	37	18	28	18	20	28	24	21	29	24	26	34	23	13	29	31	16	26	15	18	19	33	19	19	31	31	18	18	23
Chr1	8828141	.	C	T	95654	PASS	.	DP	24	22	21	20	16	26	15	19	25	23	25	27	21	32	9	17	31	13	18	7	24	14	16	16	13	17	19	28	17	16	13	15	12	13	8	13	22	15	13	21	12	10	7	16	22	14	13	11	14	19	20	23	12	14	10	19	22	15	25	22	24	39	23	15	25	16	13	10	8	21	18	20	14	17	15	31	29	22	20	21	21	10	24	14	27	18	29	17	18	25	36	19	18	21	15	13	17	22	19	12	24	16	21	26	35	24	23	19	25	18	12	23	18	19	24	26	24	22	24	26	20	17	17	22	16	19	18	17	10	22	25	18	14	17	25	17	18	12	14	21	15	29	18	26	28	21	20	23	24	20	20	26	21	17	19	22	14	22	33	20	28	35	17	18	11	20	14	7	15	6	11	29	17	21	25	16	17	15	15	18	26	22	20	24	32	13	20	18	35	11	19	17	17	18	15	19	20	25	21	29	23	20	17	13	21	12	18	16	15	20	21	7	26	12	18	13	6	3	18	7	13	17	11	19	9	9	11	20	15	28	11	20	17	23	14	12	14	4	13	13	14	6	26	18	18	17	17	24	24	21
Chr1	8839905	.	G	C	66823.9	PASS	.	DP	10	10	11	16	15	15	14	18	19	15	26	16	11	22	19	9	17	17	15	19	16	15	8	17	8	6	11	12	18	8	7	14	8	4	11	10	8	9	11	12	6	18	9	9	13	9	21	13	11	14	15	6	6	15	8	10	13	8	10	8	22	22	11	10	6	10	7	7	11	19	11	11	9	16	11	14	15	17	11	9	16	9	11	8	31	10	14	11	13	15	13	12	17	18	10	18	17	8	7	9	11	15	11	27	16	12	15	19	15	19	11	12	18	15	12	10	9	21	10	21	15	19	7	15	11	17	6	21	10	18	13	19	5	20	12	5	17	13	24	14	15	16	12	17	15	18	22	15	22	22	16	17	21	15	13	17	9	13	18	26	20	18	20	18	6	14	14	9	4	10	14	15	11	12	13	17	13	21	20	17	21	14	18	16	17	14	17	6	16	7	18	24	14	22	14	15	20	14	15	19	17	14	15	22	18	11	13	9	11	10	12	13	14	9	21	12	11	11	18	10	2	5	14	8	7	10	9	5	14	17	13	15	16	18	13	16	14	11	16	9	15	15	21	11	11	9	9	16	16	15
Chr1	9167765	.	T	C	1655.39	PASS	.	DP	29	25	26	42	22	56	42	28	28	42	35	35	32	42	38	31	46	42	41	36	48	31	33	33	35	36	50	49	49	20	25	34	26	36	27	23	24	35	35	36	28	24	22	27	34	41	38	36	31	45	32	37	34	46	43	46	58	26	45	32	43	40	25	20	32	20	33	34	30	50	53	47	31	29	47	49	44	31	31	53	49	27	32	36	53	30	42	19	32	43	54	47	53	35	27	37	38	29	38	28	41	38	49	44	40	45	32	46	48	43	33	40	41	41	49	31	51	34	34	46	31	39	42	48	41	41	32	45	35	51	43	29	29	44	33	46	49	37	33	40	27	39	27	40	43	44	50	37	40	41	35	55	39	36	42	35	27	29	45	42	59	55	27	38	19	43	19	28	26	38	26	40	37	34	24	33	30	40	25	45	38	33	38	35	36	36	33	40	44	17	43	42	43	44	44	48	30	31	41	34	48	52	32	36	42	28	48	38	45	46	36	40	41	21	49	25	40	28	36	31	29	40	33	35	29	46	35	30	36	37	24	42	32	37	22	31	32	28	38	25	25	28	51	34	34	43	43	33	33	43
Chr1	9171601	.	C	T	13679.9	PASS	.	DP	25	21	9	19	27	18	24	23	25	22	27	25	20	47	26	24	32	36	26	35	42	35	16	21	27	21	37	15	33	10	13	21	18	26	34	22	21	35	20	19	23	25	26	19	34	30	23	28	20	28	14	30	35	38	28	30	34	15	29	31	29	29	26	26	30	19	25	13	24	28	43	36	30	18	20	34	30	46	36	25	35	27	27	27	27	21	26	20	27	22	22	39	27	26	13	34	15	15	24	22	30	30	22	19	33	43	20	33	26	28	17	23	31	28	20	27	21	27	27	25	38	29	34	26	34	32	31	24	29	38	32	37	24	22	33	28	42	22	34	33	17	26	22	23	33	37	37	39	33	25	24	27	27	15	25	16	20	21	31	26	33	32	27	34	16	47	23	20	10	26	27	32	39	28	26	32	23	20	24	26	33	27	30	43	39	18	25	27	32	18	35	34	64	22	29	44	43	33	43	38	40	35	19	28	35	16	38	29	37	36	37	24	21	11	24	21	23	16	17	19	30	42	14	42	29	36	25	28	14	27	10	29	31	19	22	19	15	14	29	27	25	16	35	27	27	23	23	25	25	18
Chr1	9237544	.	G	A	1657.28	PASS	.	DP	27	16	20	31	18	31	31	35	24	34	21	30	28	30	25	20	42	29	31	20	26	30	26	34	22	24	23	18	17	21	17	12	17	19	15	16	15	21	12	21	19	21	25	14	25	21	25	25	23	22	25	26	17	26	21	33	27	8	16	22	15	18	23	12	15	26	18	17	13	38	30	18	25	19	22	27	23	35	24	18	33	19	22	27	43	20	31	16	29	17	36	39	20	29	25	28	34	19	28	24	27	26	27	27	34	44	19	25	35	42	23	28	30	26	28	23	32	28	24	25	33	31	38	27	30	32	23	43	38	46	24	20	12	25	26	38	33	31	34	35	13	33	20	26	43	25	39	20	38	24	26	43	38	20	23	31	24	24	17	25	29	27	25	22	14	25	25	12	15	21	25	36	29	28	23	32	15	27	24	19	21	32	33	23	22	23	23	21	23	10	51	36	54	45	22	41	32	35	33	34	45	35	27	38	36	30	38	40	30	27	23	35	33	23	43	12	21	30	25	33	31	51	19	31	27	50	26	29	27	25	18	36	44	32	31	29	20	25	27	22	18	13	26	22	21	36	31	32	30	20
Chr1	9243201	.	T	C	248367	PASS	.	DP	32	21	20	37	21	44	28	30	30	35	25	36	23	34	23	22	42	28	25	21	31	27	35	40	28	19	27	40	28	23	18	22	24	30	18	17	30	30	21	31	26	20	35	28	26	21	34	24	23	28	31	30	26	31	24	29	28	26	32	29	34	28	23	20	23	30	27	21	27	30	34	35	27	45	36	39	26	29	34	32	38	23	24	24	50	24	32	16	19	35	40	30	27	17	26	18	36	22	31	14	26	35	22	21	33	40	33	26	38	40	23	32	31	40	29	28	26	44	32	38	26	33	29	28	23	44	28	35	37	42	30	31	31	25	34	33	28	34	36	38	29	32	23	42	41	31	32	22	36	41	35	37	41	24	39	26	25	31	27	26	44	32	22	22	26	43	22	23	21	25	26	48	27	26	20	31	30	26	19	35	29	23	25	36	27	20	33	21	22	26	26	33	35	39	33	21	38	31	37	34	51	41	32	44	38	27	32	33	25	35	23	35	35	13	28	20	21	13	21	18	27	39	20	30	25	34	24	29	23	30	12	37	31	27	29	32	26	14	28	23	17	27	41	28	28	33	33	26	26	29
Chr1	9292096	.	C	T	1629.39	PASS	.	DP	34	28	31	24	26	39	24	26	38	41	37	35	30	29	34	21	49	47	36	20	48	31	26	31	28	28	27	52	27	25	14	28	19	28	32	23	25	29	17	32	21	18	22	25	43	32	36	29	51	29	38	31	33	36	30	42	26	21	29	20	24	39	36	22	25	29	27	17	16	34	32	22	25	36	29	22	37	29	37	32	46	25	37	26	33	31	24	26	34	28	43	37	25	29	28	28	48	34	23	41	36	32	32	38	27	33	23	43	27	29	31	44	31	39	27	26	27	32	36	49	31	43	25	38	37	39	36	39	37	42	41	30	23	39	26	46	31	31	50	26	23	36	34	26	42	34	36	25	33	37	32	42	32	30	29	37	24	40	29	27	43	43	32	41	28	46	21	18	23	28	21	58	29	21	19	25	31	25	26	44	25	34	15	41	28	34	25	29	44	17	44	50	53	39	20	47	45	50	46	36	54	53	30	46	47	28	31	38	39	41	31	31	40	11	34	24	28	34	34	44	41	39	15	36	40	56	28	38	37	29	26	27	33	46	15	32	31	24	26	34	34	34	59	40	38	37	37	26	26	22
Chr1	9343284	.	G	A	1756.5	PASS	.	DP	31	21	32	40	30	50	34	38	43	35	53	29	28	39	26	21	41	43	39	24	39	23	37	32	32	23	38	47	31	21	25	22	24	23	31	21	26	29	22	28	37	30	30	19	28	24	47	47	26	32	39	32	34	48	21	41	27	24	39	19	45	42	38	21	25	44	48	31	38	37	45	36	38	30	43	51	43	41	36	43	51	21	33	39	44	32	48	31	47	45	59	49	42	31	34	40	36	25	29	37	39	35	43	29	43	42	38	39	38	40	27	36	52	50	29	30	42	40	37	41	36	28	42	40	31	41	42	42	39	39	40	34	26	38	37	45	39	22	36	45	48	42	36	43	37	38	51	38	28	41	47	51	51	31	24	40	27	34	47	40	46	52	29	26	17	46	25	19	30	27	28	52	50	43	23	43	25	34	24	37	35	29	35	22	30	27	37	39	28	24	34	46	31	34	45	40	47	57	41	54	47	65	23	46	46	25	33	29	34	39	56	31	42	24	28	32	30	27	34	37	32	49	20	23	42	40	36	45	28	34	23	42	25	29	28	45	24	31	30	39	37	37	59	37	36	33	33	36	36	42
Chr1	9399163	.	T	C	257845	PASS	.	DP	30	24	25	38	19	50	30	28	28	25	33	27	36	27	28	25	32	33	42	22	21	30	23	22	25	32	25	32	26	18	22	12	20	21	19	14	25	16	25	30	15	27	28	26	29	30	31	24	32	32	21	22	15	35	22	35	34	23	37	21	27	26	14	25	17	28	41	25	26	27	28	32	26	27	23	44	28	37	33	36	44	17	36	38	41	36	44	26	31	40	60	47	39	31	29	28	36	25	29	26	25	34	28	18	37	30	32	45	40	48	29	45	26	38	27	33	38	30	35	37	31	41	27	49	27	33	32	38	31	45	45	22	19	29	29	37	47	26	30	36	29	32	35	43	42	49	37	37	49	40	34	43	37	26	32	40	26	30	43	51	54	41	25	31	21	34	26	18	26	30	22	51	27	29	26	25	30	27	32	28	27	32	36	33	32	28	25	34	35	24	38	35	36	32	34	33	43	33	43	32	43	51	34	38	43	19	44	29	44	34	29	26	28	21	33	20	32	21	27	27	31	50	23	29	37	45	21	39	26	31	23	49	36	18	32	27	20	20	24	32	23	33	38	29	28	34	34	24	24	33
Chr1	9406911	.	A	C	1293.39	PASS	.	DP	27	37	28	25	21	34	37	45	26	30	31	33	29	43	48	25	53	33	45	29	41	33	28	34	37	23	38	41	41	23	21	24	32	35	15	20	22	24	20	29	20	20	36	23	27	27	35	20	31	23	20	31	19	21	19	33	39	22	33	21	35	46	28	18	22	30	30	26	19	34	30	23	28	29	24	39	30	21	31	39	44	21	25	42	46	38	34	30	27	36	45	52	35	44	24	39	41	26	29	25	28	46	31	33	36	32	30	33	31	50	29	40	47	34	35	34	46	36	43	49	43	48	36	46	31	37	28	30	37	38	24	33	23	46	34	46	42	44	44	30	25	45	39	50	49	33	46	49	48	25	35	45	36	33	23	33	30	30	38	36	57	51	26	25	20	36	28	17	26	35	31	48	27	40	17	36	32	32	25	31	43	37	35	31	34	32	33	42	46	12	46	39	40	31	34	43	38	36	31	39	41	46	28	37	35	18	31	31	36	23	31	44	27	15	21	15	29	30	22	24	18	31	23	30	24	20	27	24	30	30	27	22	32	31	14	32	21	25	28	21	27	26	52	39	39	55	54	35	35	37
Chr1	9438123	.	G	A	508.4	PASS	.	DP	17	16	15	17	18	29	32	17	30	29	31	28	20	26	20	22	26	23	30	19	26	20	27	25	12	14	22	32	24	23	24	19	18	19	13	18	18	21	20	21	26	25	29	32	32	32	35	28	27	19	25	31	29	25	18	28	30	25	42	23	27	39	31	19	24	38	28	23	28	34	29	26	25	29	29	37	22	26	20	23	23	24	31	26	20	23	28	23	25	23	36	38	30	32	21	28	26	23	35	22	25	32	29	27	23	27	14	35	23	33	23	40	30	33	30	30	44	27	37	28	27	22	29	31	18	19	28	38	29	24	32	32	16	27	24	30	40	23	24	22	26	26	22	19	43	23	37	32	30	25	25	24	31	14	20	27	19	24	26	21	24	37	30	34	18	38	17	17	19	21	19	32	30	30	20	22	21	14	16	27	27	24	20	24	22	19	15	28	23	12	42	35	32	20	26	30	34	33	21	33	30	37	24	22	33	25	38	22	23	34	26	27	33	19	37	18	16	18	15	26	37	49	24	32	23	28	27	26	18	28	14	36	24	24	23	22	18	15	17	28	21	19	43	25	25	25	25	18	18	19
Chr1	9449461	.	C	T	699.37	PASS	.	DP	61	50	52	52	33	70	40	51	58	57	42	60	59	53	56	46	83	50	78	43	50	56	52	80	42	38	62	76	67	38	28	31	34	31	39	39	43	40	43	56	38	36	38	42	63	41	68	54	46	61	51	46	54	48	39	50	50	48	62	49	68	75	56	44	51	47	46	56	35	53	53	56	63	61	72	77	64	73	46	78	81	34	50	62	83	50	61	53	56	56	91	79	76	65	59	53	58	48	56	46	52	42	59	57	57	57	49	82	47	67	61	59	58	66	69	66	55	63	50	68	59	78	50	70	53	72	56	67	54	78	73	52	47	56	64	62	70	41	60	69	59	70	60	67	68	53	68	74	79	69	63	82	66	49	55	50	48	55	52	61	64	82	59	45	29	60	57	41	30	48	44	68	64	72	51	60	57	64	57	48	55	52	60	62	69	60	44	54	60	40	68	69	82	49	56	64	70	67	45	65	92	81	57	60	50	49	55	63	53	70	69	60	70	24	49	47	50	42	48	51	42	77	35	55	50	73	45	56	61	73	31	56	64	75	46	48	41	45	47	56	43	53	77	65	65	71	71	51	50	52
Chr1	9566280	.	C	T	316382	PASS	.	DP	43	33	28	38	19	46	33	35	38	35	32	43	33	48	39	28	55	52	50	38	40	35	34	34	34	29	30	54	40	28	26	20	33	28	20	26	35	30	34	42	33	32	20	22	43	38	48	40	32	41	40	30	32	51	27	45	46	29	39	33	46	44	32	30	23	27	29	33	31	54	37	41	40	45	38	45	42	39	33	32	53	24	25	45	53	41	61	33	51	42	44	50	38	30	39	40	41	45	38	24	39	47	42	38	35	53	49	54	44	47	24	47	38	40	41	38	49	45	43	44	45	43	34	37	28	51	39	47	33	39	54	37	28	37	49	35	50	37	48	34	31	44	47	41	50	56	57	39	54	46	29	35	41	31	27	45	30	57	46	44	51	50	38	25	10	37	22	28	15	34	25	44	49	27	30	27	39	39	34	32	40	31	35	43	33	34	37	37	49	16	40	45	44	35	40	36	41	45	51	42	54	53	42	46	41	25	43	52	33	47	53	43	35	20	37	25	36	40	38	32	29	48	24	36	38	46	36	28	36	45	32	43	37	43	38	48	22	29	23	37	31	45	56	31	31	57	56	38	38	39
Chr1	9585408	.	C	T	749.69	PASS	.	DP	9	14	10	16	9	12	17	9	15	12	4	16	12	17	14	6	9	15	19	6	13	7	17	11	12	5	13	10	11	7	11	8	14	7	9	5	13	7	13	10	6	6	9	7	9	12	8	13	14	10	17	15	5	14	6	10	11	9	7	11	7	3	5	7	4	13	13	12	7	20	14	7	7	13	9	6	10	4	7	8	17	3	9	9	10	10	10	4	2	13	9	18	6	5	9	11	11	6	12	10	12	16	10	10	12	15	9	12	19	11	10	6	10	11	6	13	17	6	9	13	18	18	9	12	10	21	14	10	16	12	9	8	6	11	12	15	15	10	16	12	10	16	13	13	10	8	10	7	12	13	15	20	24	9	14	8	6	12	6	11	13	14	9	1	6	22	13	6	11	9	6	15	8	6	11	7	11	11	13	7	12	15	10	3	8	10	12	5	14	7	17	17	17	14	16	14	18	8	19	17	24	21	16	18	8	11	20	22	13	19	10	13	19	6	17	16	14	5	12	20	19	14	6	20	25	32	12	13	16	8	13	22	13	19	12	11	11	17	10	11	10	18	13	16	16	20	19	12	12	8
Chr1	9592200	.	T	C	185610	PASS	.	DP	19	16	15	23	25	33	20	32	32	28	21	22	19	31	37	15	39	33	37	31	37	29	29	30	18	14	25	30	20	18	11	18	12	13	13	23	12	16	12	15	18	14	13	14	19	16	27	18	32	30	28	28	22	23	21	31	15	7	28	19	31	35	14	13	17	25	22	9	21	28	25	11	22	31	21	37	22	25	24	22	32	25	27	29	35	29	21	18	23	19	26	44	23	34	23	30	31	33	20	26	24	24	28	22	27	34	21	43	29	28	13	48	29	26	26	24	21	34	29	34	28	26	32	22	28	39	19	26	25	24	24	21	15	26	24	29	32	27	30	22	10	31	34	32	37	28	38	29	37	24	39	34	32	25	20	40	33	29	26	23	38	48	26	26	14	38	26	13	13	32	18	29	14	30	30	31	27	24	24	22	27	30	24	22	32	20	30	34	29	19	30	22	31	23	22	39	23	18	27	27	18	37	22	32	31	21	26	32	29	19	24	27	29	25	21	30	22	19	25	26	19	29	22	17	25	33	24	16	16	17	19	38	20	28	23	29	13	20	32	18	17	24	39	26	25	29	28	29	28	18
Chr1	9593792	.	C	T	254457	PASS	.	DP	38	23	26	38	21	38	41	34	32	30	30	32	32	39	35	35	39	34	43	21	30	42	30	43	32	13	29	30	31	12	18	23	21	21	22	13	19	10	17	31	10	21	14	16	31	16	21	33	27	32	27	30	31	23	22	32	18	19	28	24	28	36	24	19	17	27	27	18	19	15	25	16	20	28	28	36	25	25	27	33	37	17	23	55	43	30	26	30	25	27	31	64	22	31	26	30	38	28	28	32	38	43	41	33	32	41	20	48	24	45	22	35	35	32	31	26	32	32	25	37	23	26	32	23	30	24	30	27	31	35	29	27	23	31	30	44	50	27	35	28	33	41	28	54	47	47	36	39	39	30	39	44	41	22	23	32	29	27	41	26	56	45	24	11	21	37	19	14	18	27	25	46	36	23	22	30	39	24	27	32	29	44	26	33	36	35	25	35	42	20	35	31	35	31	28	34	21	42	33	38	49	47	29	30	37	24	38	29	32	34	31	37	44	21	39	26	22	29	30	29	29	43	14	23	26	28	30	27	32	31	16	31	28	26	11	34	17	19	21	25	24	32	29	40	40	29	29	31	31	29
Chr1	9635020	.	C	T	1031.39	PASS	.	DP	34	30	26	29	24	54	40	26	45	37	31	25	23	35	46	28	48	44	61	21	30	44	43	32	25	22	21	41	45	27	23	21	24	22	22	23	29	22	26	27	22	26	24	21	39	23	29	23	26	33	33	35	23	44	26	38	25	26	32	34	56	52	36	36	28	30	34	33	25	29	30	33	39	40	41	46	30	39	34	40	36	25	32	32	42	26	49	29	42	30	52	53	43	35	28	34	43	27	36	31	22	27	25	37	38	29	33	26	47	44	35	41	46	51	42	40	35	38	26	37	35	40	21	44	40	43	35	37	44	37	51	42	18	31	30	48	36	39	33	33	24	41	25	33	45	33	43	46	49	37	42	46	42	21	40	26	24	35	33	40	48	40	37	33	25	53	26	22	34	32	31	44	41	34	28	34	32	42	23	35	24	25	46	22	26	30	34	36	38	19	40	27	45	36	26	43	45	38	34	36	59	48	28	46	44	24	30	34	28	28	36	27	37	31	40	32	32	32	38	34	32	37	27	31	35	34	28	33	28	29	23	23	41	32	22	23	25	25	34	26	21	17	29	32	32	35	35	39	39	28
Chr1	9669415	.	G	A	263039	PASS	.	DP	32	33	25	28	15	39	24	34	29	36	27	35	28	34	36	25	50	41	46	31	45	33	21	29	28	16	28	29	38	27	26	26	16	29	19	24	26	35	23	29	24	41	29	29	42	26	25	34	33	41	37	34	33	37	27	47	31	22	32	30	35	43	24	28	19	22	27	36	25	42	28	22	31	30	39	51	35	29	26	35	47	19	28	32	31	32	37	20	40	28	41	40	32	30	29	37	34	37	33	16	41	25	33	30	33	29	14	30	29	39	31	35	21	35	36	33	24	34	36	30	13	27	32	35	26	38	25	26	33	39	35	31	18	22	26	24	23	34	29	34	23	45	38	16	51	31	40	34	39	31	37	39	41	25	32	34	23	22	38	29	56	46	39	35	21	43	27	28	25	40	29	51	40	19	25	35	35	23	29	35	40	35	29	29	39	28	36	36	25	13	30	47	42	32	33	39	39	25	27	39	48	34	20	37	27	22	36	31	34	38	50	33	48	21	24	21	26	19	34	34	30	33	31	36	19	42	18	33	28	28	20	46	28	34	27	31	25	23	29	36	25	16	35	30	29	36	36	21	21	25
Chr1	9670179	.	A	G	226084	PASS	.	DP	33	18	21	36	24	43	35	29	36	28	30	44	36	49	24	22	28	41	54	30	47	42	32	35	16	18	40	56	42	28	22	38	27	25	16	23	31	26	30	28	32	35	18	16	30	20	38	37	30	37	34	30	30	40	38	34	40	36	45	32	34	62	37	21	29	21	30	34	38	30	27	31	35	30	45	43	22	38	28	43	52	21	43	38	40	24	35	21	42	34	49	32	38	34	30	17	42	28	32	26	42	30	38	30	42	44	29	48	44	32	39	39	36	37	34	37	30	44	47	60	36	43	33	38	23	58	39	43	39	35	39	38	20	31	21	40	45	35	36	28	20	36	33	32	45	32	43	33	43	31	41	43	32	20	28	27	30	27	42	38	41	47	33	25	27	43	26	28	26	33	16	36	40	33	26	26	32	24	32	19	33	18	29	33	40	23	27	31	28	13	37	35	37	31	27	32	37	24	33	33	40	40	31	42	31	32	28	31	30	31	42	39	34	25	19	22	32	19	31	35	26	35	23	34	33	31	26	41	22	39	22	33	32	36	26	33	20	31	34	31	22	29	34	31	31	36	36	30	30	26
Chr1	9698811	.	G	A	11169.5	PASS	.	DP	23	23	29	26	20	48	29	38	29	34	48	28	21	40	30	33	41	28	40	14	31	33	30	44	40	29	42	41	33	20	17	29	13	25	29	21	32	24	27	26	21	30	28	18	38	29	29	30	27	36	28	30	18	42	26	32	32	17	34	27	40	40	28	21	39	36	27	27	22	23	38	35	35	33	28	48	30	38	25	33	55	22	44	32	46	22	45	20	28	34	51	40	41	31	35	32	21	32	31	22	41	39	42	25	47	36	30	35	46	51	31	43	27	43	33	40	35	35	48	58	26	36	38	35	28	46	36	27	31	40	59	31	19	30	38	28	46	28	29	27	28	39	37	26	30	30	35	41	38	43	31	35	43	18	25	22	20	28	27	33	47	57	31	40	14	30	29	15	23	34	19	48	32	42	23	35	29	18	29	38	28	32	22	42	41	34	25	43	25	12	31	35	39	30	28	39	43	45	27	38	40	57	24	26	40	20	32	36	34	37	36	25	36	23	28	29	35	32	21	24	22	39	18	30	25	36	39	43	22	31	18	31	29	46	15	31	25	26	27	28	18	22	40	31	31	34	34	27	27	28
Chr1	9729916	.	G	A	319484	PASS	.	DP	31	31	36	26	26	49	35	41	28	28	37	28	31	39	26	43	40	45	36	32	42	25	37	25	34	19	45	56	42	26	24	20	23	28	27	26	22	34	28	27	28	22	27	22	40	42	41	31	38	32	34	37	29	46	30	49	39	20	38	21	32	49	35	32	38	32	26	23	36	31	36	36	39	25	42	47	32	41	26	40	42	14	33	33	47	33	38	22	33	38	40	48	29	29	27	33	34	28	39	28	48	38	43	30	39	53	36	41	35	33	24	46	28	32	30	30	43	41	31	45	28	44	31	40	35	38	33	43	38	43	35	30	23	41	34	34	38	39	43	37	22	35	40	45	50	41	34	34	49	43	35	46	33	22	35	25	36	33	38	44	43	37	41	22	21	48	25	17	27	51	20	45	40	28	27	26	36	26	34	37	30	31	44	30	34	24	34	31	37	17	33	41	49	43	45	42	42	38	34	35	48	51	24	41	31	29	43	40	36	34	40	32	40	25	31	28	31	29	32	34	26	50	24	40	28	35	24	42	36	36	27	40	36	45	22	29	36	23	31	33	32	31	40	21	21	41	41	30	30	42
Chr1	9746812	.	C	T	640.37	PASS	.	DP	27	15	17	31	22	35	36	34	36	44	38	30	32	43	30	23	33	52	26	33	39	31	22	42	29	18	50	47	31	21	25	19	36	32	20	26	24	24	21	28	31	24	24	23	42	30	40	30	28	31	38	30	27	38	21	33	44	29	28	33	32	53	31	34	24	29	20	23	24	37	38	32	27	33	34	51	44	41	29	37	42	26	44	31	40	42	36	26	44	29	65	38	39	30	28	34	46	27	26	31	38	35	54	36	33	43	37	33	42	41	59	42	40	33	41	35	33	39	37	54	45	49	31	31	27	43	33	51	46	52	45	25	22	35	37	30	42	32	35	45	25	32	43	41	47	37	48	31	50	29	45	38	42	29	37	28	29	25	28	28	57	51	28	24	31	45	18	26	28	29	28	41	37	39	20	47	44	32	26	22	29	42	36	27	49	22	30	37	30	14	38	38	45	37	41	35	34	39	32	40	47	41	46	41	38	24	35	34	46	45	36	36	44	21	32	29	35	47	19	33	35	56	17	35	27	48	36	35	23	40	19	41	24	39	24	22	23	32	41	26	50	36	46	36	36	34	34	36	36	27
Chr1	9770268	.	A	G	520.37	PASS	.	DP	25	30	17	34	18	33	23	37	33	26	39	16	21	34	27	22	31	42	37	25	34	41	26	36	21	14	26	30	32	19	15	22	30	26	18	20	24	27	17	22	21	27	19	25	31	29	29	19	23	48	27	24	25	22	25	24	38	20	20	21	34	39	21	24	19	28	37	21	24	26	41	25	37	25	31	49	30	39	40	39	43	24	31	32	48	31	41	20	47	32	43	41	33	24	25	30	28	23	24	26	32	32	33	27	35	38	31	30	32	33	27	24	30	37	32	35	41	24	28	33	21	43	33	32	35	37	24	34	29	28	43	24	22	23	30	31	41	43	28	33	27	38	35	27	41	36	30	40	41	34	27	37	36	22	25	30	27	31	26	33	43	40	28	45	20	48	31	19	28	28	18	46	36	33	36	37	33	32	33	36	34	32	33	34	21	33	29	22	32	13	33	30	41	20	20	41	55	35	35	43	41	48	22	39	45	20	42	35	24	37	36	29	21	22	31	31	29	20	21	31	24	37	20	33	32	31	27	27	15	28	9	23	30	26	25	22	24	12	28	19	32	26	58	23	23	23	23	27	27	25
Chr1	9774410	.	C	T	10560.8	PASS	.	DP	44	22	28	34	21	47	26	37	45	22	30	33	36	24	38	29	41	48	22	31	41	34	22	33	23	20	31	28	28	23	17	17	34	23	18	18	25	24	28	28	21	22	27	17	15	24	31	33	24	40	40	28	23	33	19	32	39	25	30	27	50	38	42	37	18	24	37	43	32	41	44	34	26	36	33	36	29	36	34	30	33	18	23	31	45	38	47	34	43	38	50	56	30	40	22	32	35	31	40	32	26	28	31	38	29	37	23	39	40	38	38	41	37	25	38	33	42	39	38	33	36	35	38	47	37	40	29	35	29	35	40	33	26	39	37	29	38	38	48	38	32	39	31	30	42	27	53	54	32	39	32	39	38	28	33	31	35	37	34	41	40	49	42	20	18	40	29	22	18	23	23	57	35	33	24	28	34	31	31	35	30	34	33	30	26	24	37	42	31	19	29	35	46	29	18	32	39	32	33	38	49	64	39	32	44	18	33	31	38	29	38	39	45	28	21	28	26	19	38	33	37	49	24	31	42	48	31	36	28	30	17	39	26	34	21	26	17	23	39	40	24	35	47	29	29	39	40	24	24	28
Chr1	9781048	.	C	T	3100.29	PASS	.	DP	27	30	24	36	17	48	27	33	37	27	47	32	21	39	35	20	40	44	48	23	52	29	30	32	36	32	45	43	31	38	24	18	23	31	22	16	25	24	26	29	20	30	31	27	41	27	25	35	41	46	36	32	37	29	27	31	34	22	37	24	44	47	43	40	34	32	23	25	28	39	41	26	35	40	33	43	32	40	27	42	34	26	29	30	40	12	44	22	48	37	52	38	27	34	26	38	33	43	34	31	28	39	34	36	39	51	22	45	47	41	29	46	42	42	32	35	39	30	38	50	40	46	33	40	27	40	26	34	40	41	46	32	29	38	34	41	35	32	28	35	31	36	25	44	44	44	35	38	40	32	35	41	41	27	22	30	28	34	29	42	44	47	38	30	21	39	28	25	31	32	22	35	30	23	25	40	33	32	38	17	32	36	24	39	29	19	35	32	35	19	36	36	35	31	34	34	47	49	48	35	42	54	24	56	41	25	32	38	39	31	51	27	33	8	32	20	33	19	23	31	29	37	26	34	33	38	23	39	27	33	20	37	31	32	22	22	24	24	31	28	25	27	48	27	27	51	51	20	20	24
Chr1	9782930	.	G	A	301214	PASS	.	DP	26	19	33	36	22	48	24	24	43	34	37	36	37	31	34	25	46	42	41	16	45	22	31	38	23	27	36	53	45	30	19	28	19	20	20	20	25	21	27	17	20	30	26	25	30	34	32	37	46	23	27	38	22	39	31	43	36	32	29	28	34	35	37	28	26	31	30	30	32	27	42	27	33	28	32	48	25	45	36	39	44	25	36	36	46	29	34	22	36	36	56	48	58	30	35	48	42	34	30	33	34	32	33	40	39	47	36	37	39	52	31	39	27	36	47	40	37	31	35	38	42	45	29	39	32	50	24	49	34	39	42	19	15	32	28	51	51	49	37	37	29	43	36	37	49	41	41	32	40	37	44	42	43	28	33	30	33	32	42	40	45	64	33	36	25	38	31	23	15	33	22	43	36	33	29	30	38	45	28	34	24	36	35	28	36	32	21	33	37	20	30	40	33	20	29	30	45	31	31	36	39	50	32	27	23	20	35	44	40	35	21	32	34	17	39	26	26	29	32	39	37	42	20	34	37	44	32	49	37	38	23	26	31	38	15	30	32	33	32	24	19	38	52	39	39	34	34	37	36	31
Chr1	9791807	.	T	A	922.39	PASS	.	DP	32	28	30	29	21	60	29	43	32	44	32	34	32	27	47	25	49	38	44	30	41	30	33	27	36	34	48	47	24	26	15	22	21	26	20	17	27	33	19	25	25	26	25	30	34	28	39	31	35	35	44	38	36	41	31	30	28	19	26	26	54	49	33	28	31	21	43	28	28	49	37	29	42	41	45	58	35	53	33	33	55	14	29	27	62	39	42	15	42	45	45	42	36	34	29	43	34	19	38	22	36	37	52	43	39	50	30	50	39	42	32	47	52	37	25	52	42	33	39	44	42	34	44	46	29	53	33	34	36	39	35	30	16	36	43	31	42	39	41	36	37	36	33	31	46	38	47	35	38	49	27	41	35	15	43	40	32	40	25	35	59	61	29	29	12	42	23	31	38	32	35	42	37	30	23	37	30	40	36	36	33	29	25	37	45	33	32	40	41	32	35	40	52	44	31	46	41	25	40	39	36	44	31	47	41	24	38	36	27	44	33	37	38	25	35	29	37	30	39	31	30	33	23	34	26	48	28	36	36	25	32	43	32	48	29	32	19	31	30	32	30	38	43	35	35	57	57	36	36	33
Chr1	9848202	.	G	A	518.39	PASS	.	DP	34	32	24	27	33	49	31	33	26	46	25	49	36	32	28	28	46	49	38	24	33	26	34	30	27	26	45	43	37	33	25	26	17	24	31	21	28	32	31	31	.	43	25	35	39	35	44	41	53	43	46	33	34	42	30	43	49	37	31	26	39	62	39	22	37	30	28	39	28	38	30	34	26	29	36	60	51	51	27	36	49	15	40	32	44	34	61	33	33	35	47	55	41	40	29	35	32	33	32	32	35	38	43	31	38	48	26	42	32	52	32	44	38	51	36	48	37	53	31	37	29	39	30	32	41	51	56	37	28	55	44	38	28	36	44	34	44	34	34	35	30	29	46	39	43	38	47	32	54	42	35	45	33	32	23	25	34	31	40	31	52	56	30	22	18	41	22	26	28	35	20	40	42	34	23	27	31	42	29	35	33	30	46	38	33	42	34	44	36	16	45	36	44	41	35	40	21	45	39	37	45	59	35	32	34	24	38	37	29	34	25	28	56	29	47	28	37	27	37	26	34	37	19	39	36	48	39	42	43	53	20	40	37	38	26	22	25	27	32	23	26	29	53	36	36	37	37	39	39	23
Chr1	9850899	.	C	A	7948.12	PASS	.	DP	23	20	24	30	21	53	38	28	41	35	35	33	34	38	37	34	38	43	52	23	43	34	47	42	36	30	37	51	40	20	15	26	26	28	19	18	25	32	34	31	14	38	16	24	50	33	35	34	36	34	49	22	38	28	28	47	63	31	42	37	39	42	37	25	26	30	29	25	25	45	40	34	30	36	40	43	27	36	22	35	54	22	35	38	43	31	44	34	32	30	34	45	41	45	30	50	36	40	42	26	48	42	53	33	38	48	37	43	36	48	39	39	40	36	37	32	43	40	47	37	40	44	34	31	40	42	26	39	27	43	49	31	16	42	32	32	43	36	53	40	36	36	30	40	41	31	49	30	44	51	31	43	35	31	32	35	20	42	46	42	43	39	40	29	26	39	30	20	34	30	22	48	46	39	23	40	30	34	39	44	36	38	39	40	26	34	32	37	52	19	37	48	46	34	33	42	34	44	42	41	36	57	40	43	48	26	47	36	38	37	43	44	54	23	30	30	27	31	30	41	27	49	20	43	36	51	35	31	31	38	19	41	35	38	45	25	35	35	31	28	26	30	51	32	32	37	37	31	31	28
Chr1	9853405	.	A	G	250430	PASS	.	DP	20	30	18	33	22	36	27	34	23	26	42	24	27	23	19	17	36	36	43	16	36	17	30	22	13	20	26	22	25	16	21	14	22	23	24	14	14	26	30	17	33	30	15	22	28	33	20	27	43	43	25	32	17	27	11	27	26	18	40	22	23	30	27	19	26	21	26	29	26	43	22	30	28	24	24	43	33	38	32	34	43	23	20	31	34	22	31	16	31	29	27	39	21	33	26	14	28	25	37	30	26	22	20	25	37	29	29	38	36	26	35	21	25	34	30	29	31	35	33	37	23	37	30	37	32	23	17	30	48	45	26	21	22	29	32	30	41	22	38	38	21	34	35	33	42	29	35	33	37	32	41	34	29	26	28	37	23	24	25	30	60	43	39	30	12	41	15	24	18	26	18	41	26	41	27	23	33	26	27	28	25	33	28	27	38	23	31	27	28	16	35	40	39	34	39	44	32	32	30	31	44	41	31	38	47	44	36	34	47	35	30	28	33	24	37	25	31	36	28	47	24	48	17	26	34	27	30	27	26	45	22	43	39	40	25	32	20	19	21	40	35	24	42	27	27	42	42	35	35	39
Chr1	9867484	.	C	T	2270.27	PASS	.	DP	27	25	21	41	17	43	31	29	28	30	40	34	22	35	42	28	42	36	46	29	42	36	37	27	24	26	36	34	29	20	18	23	18	33	19	25	30	11	26	25	18	32	18	27	32	18	34	34	46	34	41	19	30	41	23	34	20	23	32	24	26	44	41	29	19	42	21	19	35	35	27	23	26	30	31	60	41	44	33	36	30	24	33	35	55	28	52	38	25	37	42	46	33	32	22	34	32	29	24	29	33	33	36	32	39	49	30	35	46	52	34	37	29	32	36	33	25	39	41	43	26	50	39	29	24	36	26	33	25	35	39	36	19	30	36	35	54	50	34	28	24	35	35	28	35	27	47	39	33	33	28	38	42	29	29	34	25	29	32	43	45	38	41	32	15	27	28	28	36	29	19	42	39	30	37	40	37	35	26	37	27	31	30	30	27	32	31	32	39	22	35	41	31	31	32	49	47	40	39	36	40	38	34	34	45	20	26	37	42	33	33	33	26	26	22	26	27	19	21	26	28	40	16	23	30	34	31	33	22	36	9	29	32	37	28	36	25	20	24	31	26	28	47	41	41	35	35	25	25	30
Chr1	9894975	.	C	T	12404.8	PASS	.	DP	17	25	20	24	12	35	18	14	29	19	25	18	22	21	27	21	35	22	35	13	28	39	20	20	13	21	19	31	20	15	15	12	14	11	5	15	20	14	17	20	13	18	13	20	27	23	27	18	28	24	30	27	19	22	7	28	21	22	23	21	16	30	18	18	20	25	18	21	14	25	18	21	19	24	24	30	41	31	18	24	27	19	25	18	39	23	26	20	29	16	40	39	26	25	22	21	30	25	32	18	22	20	19	21	31	17	23	25	35	33	25	31	29	30	35	19	18	25	31	41	27	27	21	20	23	25	23	25	20	29	17	23	8	24	22	21	28	32	29	30	13	25	34	20	35	29	30	27	35	33	32	30	26	18	29	23	18	32	36	23	36	34	33	26	14	33	23	18	14	18	21	32	18	13	14	21	22	25	18	22	22	25	28	19	22	29	23	35	20	12	45	45	40	40	27	48	43	33	34	39	45	38	28	32	39	19	25	30	27	29	35	33	33	24	32	30	35	24	25	36	24	39	21	39	22	39	29	28	35	31	25	33	25	37	25	27	18	22	35	21	22	27	38	27	25	32	19	28	23	29
Chr1	9899569	.	C	T	787.22	PASS	.	DP	17	11	28	35	18	41	27	29	24	30	25	26	21	42	30	16	35	34	32	24	38	22	28	36	26	27	15	33	33	27	11	13	19	21	14	16	22	15	22	23	29	24	19	20	34	22	28	28	25	30	27	24	27	28	17	29	24	11	40	22	27	31	18	23	17	21	27	19	18	30	26	18	26	32	14	29	30	14	26	36	38	19	35	22	39	29	26	25	26	34	30	36	31	22	24	28	30	30	31	15	36	29	30	27	29	23	38	36	36	40	20	28	23	36	26	28	20	22	24	40	25	30	27	24	35	38	34	31	26	29	32	29	16	40	35	34	38	21	31	20	21	30	33	30	20	39	31	31	29	25	33	27	34	28	21	28	17	18	23	22	45	32	33	20	17	40	22	19	35	27	21	30	30	27	23	22	25	16	33	25	23	30	30	29	27	19	20	26	37	27	25	26	39	26	18	30	20	26	32	34	32	47	33	35	34	23	30	32	29	28	23	35	27	22	26	18	22	32	19	31	21	28	13	27	36	27	19	19	28	40	21	24	23	36	22	25	19	23	31	20	15	32	27	34	34	47	47	25	25	31
Chr1	9964111	.	A	C	637.4	PASS	.	DP	26	24	23	36	28	38	21	46	25	39	37	31	31	34	28	25	51	36	47	37	31	40	38	34	35	26	37	40	32	21	19	21	30	33	19	22	27	27	26	28	19	33	18	35	45	28	30	32	40	45	27	24	33	27	17	43	38	34	37	21	52	47	23	21	35	39	23	20	25	42	45	36	33	43	38	48	32	24	32	40	52	30	33	35	41	28	42	34	28	46	48	53	35	34	25	25	34	27	45	31	29	35	34	31	45	38	24	48	31	41	36	40	27	36	47	36	35	43	40	54	40	40	28	45	30	46	36	42	34	52	41	38	15	35	33	43	41	29	39	25	41	34	35	27	41	41	33	40	32	32	43	42	30	26	38	35	24	32	25	46	45	49	38	37	23	42	22	30	30	30	31	51	42	29	31	24	34	38	26	32	36	43	40	33	30	26	25	22	37	33	30	55	48	19	35	38	34	26	34	32	39	51	46	39	34	28	43	31	35	28	35	21	32	33	26	23	25	36	25	27	22	46	21	32	29	58	31	33	37	36	30	39	26	36	23	30	20	29	34	24	37	24	49	24	24	38	38	34	34	35
Chr1	10054946	.	G	A	1402.39	PASS	.	DP	42	24	31	31	29	55	44	48	37	37	49	32	41	37	30	28	45	38	45	33	44	30	31	46	37	19	34	61	51	29	29	32	27	25	24	26	42	32	39	31	33	33	30	25	38	33	48	42	40	33	46	30	32	43	37	48	44	18	31	21	29	29	36	38	38	25	36	31	26	51	33	38	30	46	43	51	30	31	37	42	46	23	45	38	56	34	52	33	45	46	59	43	38	31	43	33	27	27	33	30	39	39	33	39	35	44	35	47	31	46	30	46	31	34	33	45	36	42	34	39	48	55	30	46	37	44	43	41	40	42	45	40	22	42	42	50	49	21	48	30	35	39	40	36	49	44	42	36	53	35	30	53	39	29	23	32	23	40	39	34	56	59	23	33	21	42	28	20	27	32	30	43	40	33	28	41	26	44	37	39	43	40	33	42	42	34	34	31	32	29	44	46	36	34	34	50	28	20	28	35	37	55	47	37	41	27	33	38	31	45	22	32	47	31	36	26	34	27	28	26	25	38	13	42	25	36	25	30	35	38	27	42	41	52	35	27	39	31	36	24	33	31	39	45	45	50	50	39	39	41
Chr1	10105269	.	C	T	1199.89	PASS	.	DP	16	16	14	18	14	23	14	25	21	34	18	22	16	26	25	13	14	18	20	10	24	21	23	18	22	14	18	35	19	13	14	9	9	13	10	8	12	12	18	21	16	13	12	13	22	21	19	26	29	23	26	19	16	16	14	24	21	17	26	19	29	39	32	9	18	24	12	12	12	17	12	12	12	20	26	21	21	24	25	16	19	9	16	15	23	10	30	17	12	25	20	24	21	20	18	15	13	18	16	10	18	21	16	17	28	27	16	20	19	30	16	20	23	30	14	20	18	18	15	18	15	18	10	13	17	24	13	16	14	14	26	15	4	18	5	18	25	22	19	25	20	18	11	29	23	28	18	21	28	24	20	15	19	15	23	23	18	19	22	30	18	24	19	21	13	32	7	12	12	24	18	25	18	18	19	17	19	19	22	15	18	21	10	17	22	15	24	17	22	11	15	25	18	8	26	21	13	22	19	21	13	38	12	18	28	13	25	25	19	21	22	17	14	6	19	17	10	18	15	10	21	22	18	19	16	21	13	32	21	15	9	23	16	21	11	25	16	22	31	18	12	16	34	21	21	22	22	23	23	16
Chr1	10132742	.	C	T	177507	PASS	.	DP	25	14	25	13	13	20	31	23	14	26	23	26	18	22	17	16	26	24	19	13	23	19	13	31	24	15	19	35	15	17	13	18	11	13	14	15	12	14	14	17	14	16	7	11	22	16	18	20	24	25	22	9	23	23	18	25	18	6	18	14	25	18	19	7	14	16	14	20	9	25	23	23	15	25	20	20	19	18	21	22	29	17	27	23	29	20	23	15	24	32	30	31	11	20	17	22	30	31	20	21	24	26	25	22	23	24	24	25	25	30	17	29	28	27	18	20	26	24	15	24	23	30	30	34	35	29	20	30	31	32	21	14	13	29	27	20	35	25	21	16	19	40	23	19	46	19	21	28	25	28	25	25	26	18	20	25	18	20	28	29	35	36	15	15	10	36	17	18	18	28	15	24	23	19	19	22	20	25	22	30	19	22	30	24	21	14	20	27	34	13	26	42	28	26	15	16	33	38	34	33	44	30	29	27	23	22	22	32	25	18	24	28	30	23	24	14	30	22	16	21	22	28	14	36	23	33	16	25	25	24	22	16	21	22	19	27	15	15	23	14	12	21	21	23	20	11	11	26	26	13
Chr1	10155547	.	C	T	1244.56	PASS	.	DP	15	3	4	7	9	10	6	10	3	9	7	8	7	12	1	3	6	9	11	3	3	7	.	1	1	1	4	8	6	4	2	6	6	7	9	.	2	2	3	4	10	7	6	8	8	9	13	13	14	9	12	8	16	9	10	18	14	7	12	2	5	7	6	11	8	7	16	3	2	10	15	10	4	2	1	5	8	9	15	4	17	8	2	9	9	8	1	8	15	13	34	15	13	10	7	11	3	9	12	7	6	9	9	3	6	12	9	12	11	7	12	12	9	6	15	15	16	21	11	23	6	7	13	16	5	11	13	8	10	8	13	14	7	5	9	11	21	8	11	16	7	18	9	10	22	10	21	19	3	5	10	8	9	4	12	7	7	8	14	11	16	14	17	10	10	22	9	5	8	19	16	32	7	9	16	18	12	8	3	4	7	11	11	9	8	7	6	5	3	8	11	13	23	12	18	13	16	15	29	19	20	31	8	18	29	4	17	26	15	37	7	18	7	5	15	13	11	7	12	18	12	26	5	21	21	21	9	23	4	4	4	22	21	11	10	17	14	4	6	18	9	2	21	8	8	9	9	10	10	10
Chr1	10165748	.	T	A	672.39	PASS	.	DP	23	24	24	35	31	45	37	34	31	33	33	32	24	38	35	20	34	32	23	22	36	30	27	28	31	18	28	40	39	23	19	19	19	20	28	27	29	23	19	31	25	39	25	20	37	26	22	27	30	35	31	27	33	38	33	47	29	22	32	29	47	49	40	41	27	30	33	22	33	35	30	31	39	27	31	46	37	31	37	30	39	21	33	30	41	26	33	19	28	24	36	43	32	37	36	30	24	35	28	24	36	32	28	40	47	34	35	36	19	47	29	31	42	39	44	39	48	33	29	47	27	33	38	41	43	36	33	36	37	35	40	30	15	24	24	43	42	34	36	26	38	33	27	29	37	39	42	33	49	33	30	35	34	18	21	32	22	26	37	42	41	50	48	26	23	37	38	27	20	32	20	47	38	32	29	24	38	39	35	37	29	31	37	28	36	35	30	34	34	18	41	37	42	24	26	52	35	37	35	36	45	46	25	32	45	29	26	32	32	38	39	31	37	24	30	27	29	27	25	27	22	31	19	37	30	33	25	41	26	41	16	31	29	29	23	22	22	10	24	24	18	24	51	27	27	30	30	30	30	36
Chr1	10192143	.	C	T	1019.39	PASS	.	DP	23	32	14	25	19	38	14	27	21	32	32	33	30	23	25	12	41	34	37	23	25	22	22	26	23	17	25	29	31	24	16	19	26	26	17	20	14	27	17	25	15	28	22	26	33	25	24	16	28	21	37	24	16	30	16	29	30	19	36	21	29	27	26	24	21	27	26	22	24	30	25	24	30	31	29	31	26	25	31	19	45	20	29	19	26	20	17	27	32	29	45	22	31	33	20	21	22	19	26	13	25	28	37	20	32	25	33	25	31	27	18	40	28	24	21	28	36	20	27	38	20	35	22	30	18	36	29	31	23	37	30	30	23	40	23	22	34	24	30	14	14	27	29	28	38	34	38	31	45	34	35	36	15	21	34	34	20	20	24	27	49	29	31	32	19	35	23	19	24	27	20	48	36	28	26	25	23	29	20	23	23	33	32	23	32	23	23	22	23	14	30	38	28	28	27	43	26	13	31	26	31	39	18	29	32	19	29	29	21	28	24	18	28	11	20	13	20	14	28	22	34	22	16	28	20	30	13	25	21	31	10	33	31	21	19	19	13	12	17	20	17	13	35	32	31	22	22	25	25	26
Chr1	10192854	.	G	A	21110.8	PASS	.	DP	28	19	34	24	17	38	31	41	35	33	28	29	32	35	31	29	47	34	47	24	54	21	20	56	23	11	19	25	23	23	18	17	9	18	12	6	21	23	21	23	20	17	14	17	25	24	27	25	31	36	33	26	32	22	14	38	22	18	27	20	18	17	25	13	13	23	20	25	12	45	11	21	16	21	34	22	18	22	16	11	42	21	26	42	49	29	18	16	17	15	28	44	16	42	29	28	35	31	34	37	26	31	50	34	31	34	30	36	27	31	29	31	16	38	26	25	20	25	20	32	25	19	14	17	24	32	31	35	22	51	18	23	12	36	25	52	47	28	38	33	34	51	38	32	40	35	35	37	39	39	29	47	42	28	25	31	17	29	31	36	37	58	39	21	23	46	28	9	26	30	28	41	14	23	28	27	34	34	24	37	34	36	39	41	51	23	31	27	39	10	46	54	40	48	50	45	46	28	38	37	42	38	27	28	39	28	34	28	17	29	28	29	32	18	31	21	27	24	28	37	21	37	21	22	22	33	36	33	25	40	26	24	39	42	30	23	20	22	37	14	23	23	33	35	35	36	36	28	28	37
Chr1	10197951	.	G	C	4609.12	PASS	.	DP	40	37	27	34	25	50	61	33	44	45	47	49	27	45	50	50	54	42	49	27	55	28	41	40	29	20	26	43	34	26	23	19	22	21	17	25	27	20	27	34	23	32	17	31	47	29	49	42	37	32	38	27	33	25	23	34	37	18	34	17	23	34	30	22	23	28	23	22	19	38	27	18	28	33	35	33	28	29	33	30	42	16	31	52	63	42	32	30	33	36	49	66	20	29	47	43	32	41	29	37	34	52	28	42	34	50	38	42	31	51	23	35	35	43	36	40	46	34	29	41	49	38	42	43	41	48	42	31	35	54	35	33	11	43	41	46	48	50	51	39	31	51	35	52	37	33	54	40	48	46	27	63	53	44	38	44	19	37	41	51	55	58	36	27	29	47	37	17	18	45	37	41	29	33	25	42	26	35	31	30	32	46	38	48	49	38	24	34	52	15	48	57	55	38	49	52	51	36	42	58	62	47	54	37	47	28	40	43	38	42	44	43	49	24	44	35	25	31	33	45	33	45	35	43	33	41	40	43	27	36	37	33	30	55	31	29	26	33	33	28	25	50	38	39	39	57	57	35	35	41
Chr1	10208754	.	C	A	3958.12	PASS	.	DP	21	17	23	34	27	41	26	28	44	37	38	31	26	37	29	29	45	35	25	22	26	27	29	40	31	16	24	35	33	24	22	35	25	19	30	21	22	31	22	26	24	26	23	28	30	28	33	28	30	26	29	29	39	25	29	25	41	17	29	24	36	48	36	24	31	24	21	30	25	33	25	23	23	26	32	23	40	31	38	30	41	29	43	23	39	28	35	26	26	37	49	42	30	33	32	28	25	22	21	22	40	43	31	36	40	33	22	37	31	38	19	49	37	36	30	32	31	49	38	49	24	38	33	33	28	24	41	26	22	47	47	20	24	26	25	33	21	35	24	38	35	45	35	46	39	25	37	47	39	35	32	38	38	25	25	28	19	32	35	30	45	35	32	21	22	28	30	22	22	28	29	41	37	33	34	28	29	22	35	27	23	25	32	33	34	24	32	22	32	20	36	44	41	30	34	39	40	19	25	30	37	49	33	27	34	30	30	40	34	45	29	32	32	21	30	20	19	24	31	22	18	34	21	25	29	40	26	29	30	32	16	32	36	32	22	23	26	14	21	26	20	16	32	45	45	28	28	33	33	37
Chr1	10213720	.	G	A	4820.88	PASS	.	DP	39	22	30	50	19	32	33	37	35	42	34	24	33	42	28	18	41	32	40	29	49	39	24	29	33	20	42	38	44	24	27	16	27	19	14	28	27	18	18	21	18	24	22	20	25	31	24	39	44	25	26	29	31	35	24	38	35	19	35	27	28	40	37	27	31	29	35	21	23	20	35	30	25	32	36	43	36	34	31	23	39	20	29	42	43	32	39	23	31	33	50	32	38	35	39	34	39	32	32	25	29	32	24	32	37	31	26	37	36	36	37	32	30	50	32	32	29	32	40	35	31	42	26	41	18	38	20	26	31	51	30	32	15	32	39	28	36	21	30	35	29	30	30	44	41	38	41	47	43	31	49	45	39	22	25	29	28	23	35	43	45	49	38	43	20	43	33	15	20	42	18	39	28	42	30	31	24	16	19	31	35	22	38	39	34	17	25	26	38	22	31	45	40	30	22	32	44	50	38	29	45	56	35	39	43	28	28	37	45	30	21	31	29	30	31	29	23	30	24	36	29	46	16	25	25	32	21	33	22	46	30	28	34	24	18	35	13	12	32	20	17	21	38	34	34	36	36	32	32	19
Chr1	10260005	.	G	A	942.62	PASS	.	DP	11	7	6	3	17	16	9	11	8	12	8	7	10	9	9	7	13	18	5	3	8	10	4	8	9	3	7	14	10	7	5	9	8	9	8	10	3	6	7	15	3	7	5	6	15	6	15	13	18	14	16	16	16	21	16	15	18	12	12	8	8	8	7	14	14	20	15	5	6	18	5	9	4	6	6	3	5	10	2	11	14	10	8	6	13	9	13	7	9	11	26	5	10	13	9	11	10	8	11	7	14	10	12	9	8	26	11	14	16	14	3	8	13	16	15	15	15	14	19	16	10	11	13	10	13	16	16	12	11	17	6	11	6	10	8	11	15	15	20	14	18	21	14	16	19	23	21	24	25	11	6	13	13	4	14	6	9	12	24	18	19	27	11	12	10	16	18	6	12	20	7	38	7	15	8	13	14	5	5	10	16	12	13	9	17	13	6	10	10	9	21	6	21	8	22	29	32	37	19	15	14	40	9	22	31	13	37	29	11	19	19	22	19	5	8	6	12	12	10	10	22	40	9	31	28	33	4	26	13	20	13	31	38	9	19	28	15	12	11	10	6	9	31	12	11	16	16	20	20	12
Chr1	10302208	.	A	C	254453	PASS	.	DP	40	29	36	35	24	45	44	34	37	43	31	28	27	41	38	26	31	46	36	31	43	44	40	47	35	17	30	36	24	19	17	28	19	23	20	15	18	14	18	25	14	29	25	22	38	27	38	29	34	44	32	26	28	32	31	30	28	19	41	19	30	36	24	30	24	35	31	20	23	37	22	17	33	29	31	38	32	32	34	38	61	21	33	20	46	29	28	24	34	26	53	36	33	43	31	35	47	32	35	23	37	41	41	31	43	46	30	41	32	53	24	37	27	35	41	38	33	39	34	50	36	38	24	44	24	33	31	40	29	47	30	32	27	38	29	38	33	47	33	32	31	54	40	33	40	34	48	43	55	44	39	50	49	28	38	26	32	36	35	42	40	54	37	36	21	49	38	29	18	34	23	45	33	28	20	36	28	31	24	27	32	33	28	29	33	34	30	37	42	14	31	49	40	30	29	38	39	45	36	42	45	56	37	39	45	30	36	28	38	31	25	39	41	23	37	31	27	36	32	31	22	46	27	38	27	39	21	29	40	21	24	44	28	51	22	27	27	24	25	37	15	29	66	30	29	33	33	20	19	35
Chr1	10330440	.	G	A	255.28	PASS	.	DP	32	21	27	32	20	44	40	33	36	34	36	34	28	40	30	33	38	42	1	33	50	40	35	38	39	29	37	32	38	22	17	26	16	23	20	14	35	30	25	32	24	28	24	22	30	32	39	25	33	42	33	34	33	35	35	2	36	4	38	32	36	31	28	.	21	24	1	36	.	.	33	41	39	26	35	50	28	39	25	28	47	19	34	40	45	23	50	23	50	31	34	50	39	38	36	38	44	19	35	26	45	40	33	24	39	44	40	40	43	45	41	41	42	34	52	33	31	33	29	39	44	45	31	33	35	41	38	40	35	53	40	37	33	37	32	42	50	28	44	34	41	30	25	50	41	40	42	33	32	30	31	49	38	28	29	30	29	26	29	36	39	42	44	41	19	42	32	20	21	41	29	45	37	30	25	40	36	36	16	36	47	32	39	42	44	41	40	33	33	17	37	40	41	30	35	43	47	33	46	32	42	54	28	45	43	30	46	43	31	40	44	31	32	22	41	20	41	35	30	38	37	35	24	52	35	39	36	37	33	37	22	45	37	44	28	44	12	30	39	1	5	37	33	1	.	36	36	24	24	45
Chr1	10350457	.	T	G	960.39	PASS	.	DP	34	22	27	40	20	38	33	32	41	47	34	38	31	44	36	37	62	39	32	22	29	33	26	34	20	23	47	42	44	33	28	25	27	17	27	19	34	40	35	26	19	30	25	19	27	27	33	31	31	31	29	25	22	29	25	32	37	24	45	33	41	34	31	26	19	25	26	34	30	39	39	35	40	25	31	48	26	34	35	33	44	26	42	34	33	35	50	31	25	22	53	37	31	32	38	27	37	28	26	22	36	37	28	39	26	42	29	30	25	50	28	46	42	37	37	43	36	34	36	33	39	44	30	41	39	34	26	24	29	40	41	36	23	38	37	35	34	38	32	33	29	35	30	33	39	42	32	36	52	30	45	30	28	31	32	36	35	31	45	37	39	34	30	27	14	44	32	15	26	23	23	41	32	32	32	25	39	28	21	30	33	30	26	52	29	16	23	29	38	19	38	38	35	39	30	40	37	39	33	28	44	43	34	24	29	21	44	34	30	37	45	25	30	19	21	24	31	17	38	19	14	40	29	31	22	43	38	17	39	35	22	27	30	37	26	38	22	10	19	27	22	23	38	42	42	45	45	23	23	38
Chr1	10372205	.	G	A	10668.1	PASS	.	DP	39	37	44	31	19	39	30	31	40	39	27	29	35	30	10	32	48	40	40	32	37	38	43	14	21	29	31	57	37	23	12	19	22	23	25	21	26	20	30	24	23	25	21	22	19	22	38	30	13	33	33	39	34	10	25	33	33	30	25	24	15	45	16	18	11	23	34	30	28	44	29	23	27	27	36	47	34	20	30	30	53	32	23	45	48	33	33	31	45	29	45	46	31	30	26	38	40	32	25	24	30	40	24	29	46	44	34	46	21	48	34	37	34	33	30	32	28	30	25	35	20	33	36	32	34	42	27	25	37	37	39	25	17	37	33	32	42	29	44	29	28	43	30	38	49	27	48	44	39	32	25	40	36	22	25	33	37	40	33	35	44	52	34	24	16	37	19	19	27	32	19	36	25	34	19	28	28	22	32	37	26	23	30	37	40	27	37	27	37	20	28	42	41	20	37	35	44	32	41	31	49	42	29	38	26	20	38	31	37	29	32	29	44	23	34	20	23	24	32	30	26	48	19	30	31	41	29	31	26	29	20	45	31	37	41	40	25	19	33	35	22	21	47	26	26	33	33	38	38	31
Chr1	10436472	.	A	G	148997	PASS	.	DP	16	13	15	10	7	25	18	13	24	21	22	19	19	16	18	18	22	23	21	14	15	22	11	23	26	11	23	21	26	16	14	9	9	18	7	18	14	12	16	23	18	11	14	25	11	13	24	20	21	24	25	23	20	16	17	13	17	11	19	10	31	29	24	20	20	12	11	13	10	20	19	18	16	22	18	13	21	19	21	16	15	16	13	13	19	12	22	20	20	22	27	27	28	29	25	9	16	17	24	17	19	23	17	15	20	28	25	21	27	24	17	19	17	18	19	24	16	11	29	19	24	27	14	27	17	26	17	21	16	29	21	14	11	21	8	24	25	21	19	23	12	14	19	12	16	17	28	23	20	16	29	32	25	16	18	20	14	16	24	20	23	25	15	15	12	24	24	13	9	14	14	26	24	23	19	16	9	10	11	12	15	16	19	23	23	10	19	18	19	7	14	28	18	18	16	26	21	18	20	28	28	30	17	23	19	13	19	17	15	27	21	21	16	16	21	14	18	12	18	16	18	27	14	20	15	17	18	20	18	21	10	38	22	21	22	10	16	11	15	8	10	8	24	16	16	24	24	14	14	27
Chr1	10451202	.	T	C	4060.8	PASS	.	DP	30	17	16	31	18	35	17	35	32	33	29	30	44	34	38	27	48	30	32	33	39	25	30	33	31	21	25	36	29	17	19	18	24	13	21	20	26	20	20	20	14	31	19	21	32	23	33	25	36	32	34	19	34	46	20	29	26	24	31	27	36	39	33	18	25	26	26	23	22	26	27	20	23	18	28	34	29	41	27	19	46	19	30	21	44	29	38	27	38	30	36	49	34	29	23	34	30	35	30	21	35	38	40	24	32	28	31	33	43	37	32	31	36	39	29	33	30	41	35	42	30	37	32	39	34	33	23	32	27	45	45	25	18	27	37	36	42	23	34	30	37	52	35	28	40	32	54	29	42	28	32	26	35	27	32	28	22	26	32	42	35	38	29	30	15	37	22	18	21	37	23	35	42	30	20	37	32	35	29	35	24	28	33	35	29	30	27	32	39	24	29	47	20	28	27	31	29	32	30	35	46	32	21	33	36	21	43	31	29	24	16	30	39	13	27	25	20	12	28	30	26	32	25	39	26	26	24	24	22	28	15	38	29	36	24	22	22	19	28	22	15	25	41	27	27	32	32	23	23	27
Chr1	10551797	.	A	C	235005	PASS	.	DP	29	20	33	29	20	40	36	34	35	37	41	21	34	29	38	35	57	43	58	27	41	51	34	42	26	26	41	54	37	22	29	23	32	18	14	23	26	22	33	34	24	24	33	35	36	35	45	45	35	28	39	30	20	30	32	39	46	31	27	29	55	41	27	32	40	34	34	24	25	40	34	42	27	30	28	29	31	36	38	43	45	23	28	31	49	30	29	19	30	35	36	46	28	44	22	27	34	28	36	27	35	35	26	29	38	42	34	33	30	35	27	34	31	36	31	23	36	41	34	34	38	30	33	31	43	30	38	39	42	27	34	35	34	34	17	43	36	34	38	24	29	34	42	25	45	36	46	43	28	37	39	41	39	35	25	33	32	26	33	44	57	46	23	27	19	40	19	20	19	29	23	39	35	41	25	29	29	33	32	27	38	39	37	29	37	29	31	26	29	25	28	47	40	30	28	46	42	42	36	30	37	45	27	26	42	17	40	39	45	45	37	42	31	20	30	18	21	22	27	23	25	44	24	26	23	32	35	29	28	39	31	32	33	29	29	21	31	26	37	28	33	34	56	29	29	38	38	25	25	33
Chr1	10560076	.	T	C	1779.01	PASS	.	DP	12	10	6	18	18	19	12	13	14	24	11	12	11	22	7	18	34	12	20	15	6	4	6	7	15	6	17	26	8	2	13	4	5	27	16	21	17	15	31	22	20	34	25	21	23	25	20	19	24	21	25	19	30	20	25	24	24	14	14	18	19	16	17	20	20	31	24	9	19	25	18	30	25	12	12	10	14	26	9	12	30	10	12	13	19	17	10	21	15	18	33	25	23	15	10	18	13	9	24	11	23	24	10	16	14	36	18	22	21	16	21	14	12	20	22	24	21	20	30	26	15	27	12	9	27	19	20	19	20	22	27	9	14	25	15	27	28	28	23	26	16	16	19	13	35	28	29	31	22	27	18	17	22	14	22	17	11	12	13	19	29	13	19	22	10	45	28	8	17	16	16	40	40	22	18	18	17	16	14	12	15	21	26	23	18	13	11	21	12	16	43	38	25	19	23	34	43	19	25	30	23	37	15	38	35	22	36	26	35	24	19	23	15	8	27	9	15	14	22	21	18	28	14	30	22	31	23	26	17	39	7	29	33	20	20	22	26	15	8	22	22	14	48	21	21	18	18	39	39	25
Chr1	10611040	.	T	A	2514.25	PASS	.	DP	40	33	30	32	25	53	41	38	51	47	44	37	38	36	37	24	61	33	44	27	32	17	35	42	23	29	35	57	33	32	21	21	24	37	36	28	51	40	27	35	22	33	25	29	45	31	56	32	42	43	42	23	23	33	23	49	45	24	30	27	26	42	38	30	17	25	36	31	37	44	40	29	25	28	33	44	26	26	33	30	55	11	35	28	58	43	39	18	37	38	53	46	32	36	32	51	28	38	30	38	35	28	30	30	39	43	36	41	46	42	35	45	29	39	29	35	43	35	32	41	30	44	28	39	48	45	39	36	31	40	30	23	19	34	38	44	31	31	43	38	32	29	30	34	53	35	43	35	42	47	47	32	38	15	35	24	22	32	43	28	61	50	36	31	13	47	30	24	29	33	25	51	41	27	33	43	32	39	15	31	32	25	32	38	39	40	42	37	40	21	59	64	45	36	35	48	42	36	46	16	62	57	36	29	47	33	45	37	34	38	31	42	36	31	32	30	29	20	25	42	32	34	19	39	45	46	23	30	35	30	28	45	41	27	28	32	33	25	43	42	28	29	44	38	38	43	43	37	37	39
Chr1	10638941	.	C	T	1255.37	PASS	.	DP	10	9	10	14	13	19	6	21	13	13	15	13	7	18	5	11	11	20	12	5	15	10	10	13	11	7	17	17	9	7	10	3	7	9	5	6	7	9	7	11	6	12	12	11	19	13	18	18	31	12	17	15	21	14	15	22	12	10	10	7	7	19	9	18	26	16	23	7	9	18	18	10	12	7	11	16	12	14	16	15	24	6	13	18	23	16	17	12	13	13	24	18	11	15	9	12	22	20	16	14	15	16	15	14	14	34	7	15	20	25	18	23	17	19	10	24	24	18	25	23	16	12	15	16	14	21	19	30	32	16	14	23	9	22	13	18	21	18	24	25	25	23	18	15	23	25	27	33	19	18	22	20	11	6	23	14	10	11	24	29	33	32	19	29	9	25	20	16	4	21	21	26	5	10	14	15	17	12	13	16	15	16	14	15	21	9	8	13	19	10	20	14	26	13	28	32	42	35	33	17	30	41	18	21	38	17	32	34	12	25	20	15	19	11	27	14	11	17	18	24	23	39	3	43	25	29	10	24	8	19	9	36	27	15	11	28	14	19	17	19	7	17	34	22	22	22	22	16	16	12
Chr1	10639867	.	T	C	425.37	PASS	.	DP	42	24	41	39	24	46	34	39	44	42	33	33	27	25	36	34	54	40	57	30	51	37	40	36	42	26	24	42	33	32	26	23	24	33	31	21	33	24	29	38	36	27	22	39	39	37	52	39	34	33	43	34	25	37	21	36	38	24	31	23	31	38	40	31	33	26	27	32	28	38	30	26	35	37	35	53	38	41	32	52	47	25	36	33	44	36	45	26	41	40	38	61	33	35	29	36	40	41	42	35	29	41	36	41	52	44	31	45	38	55	31	45	39	49	31	30	48	39	36	50	42	61	37	36	37	45	30	30	34	43	40	34	15	39	33	34	47	36	52	41	45	44	46	52	58	38	64	60	47	42	44	49	42	46	37	37	27	42	42	60	57	44	28	30	23	43	24	22	29	42	27	50	29	38	29	36	25	36	29	41	41	29	41	40	32	32	46	36	40	16	43	45	50	38	36	36	43	40	32	46	46	67	31	41	49	28	41	47	37	32	44	32	42	26	32	32	38	38	38	39	38	55	18	50	30	43	27	33	35	29	30	44	29	60	42	34	20	39	40	29	32	40	54	35	35	46	46	27	27	40
Chr1	10643131	.	T	C	3906.14	PASS	.	DP	19	21	29	32	15	41	27	48	32	37	34	31	33	30	39	26	37	35	33	19	32	38	37	27	24	19	31	44	27	20	21	17	16	22	24	23	20	36	16	26	26	24	24	24	35	25	40	26	22	38	22	25	30	33	17	35	42	24	21	29	41	39	26	22	21	20	30	17	26	29	26	31	29	24	49	35	18	44	30	35	49	26	27	29	45	35	44	31	28	25	31	44	30	34	23	21	29	31	23	32	29	32	34	27	37	38	28	35	34	37	20	31	38	36	32	34	30	41	42	48	32	34	26	27	35	33	37	26	34	39	43	29	23	33	30	31	39	27	30	30	24	33	29	25	40	33	35	39	34	36	42	36	40	24	34	30	17	23	28	29	37	39	27	22	20	46	20	27	30	22	26	40	39	23	30	41	21	26	28	29	40	32	31	36	40	22	30	27	44	22	33	31	32	28	23	22	36	23	30	30	23	36	28	32	45	22	30	25	37	20	28	19	26	16	19	22	24	33	22	18	13	25	16	19	27	27	18	26	24	25	12	35	14	34	12	26	27	14	20	25	19	16	47	19	19	27	27	26	26	28
Chr1	10663704	.	C	T	414.37	PASS	.	DP	41	31	26	38	15	49	35	37	43	27	47	33	21	41	44	23	49	50	50	38	39	34	25	39	36	27	30	36	32	18	11	18	26	29	31	24	23	28	28	19	20	26	25	20	28	28	34	37	31	40	32	39	35	35	36	39	29	22	42	18	35	39	27	18	23	32	32	25	26	37	38	37	23	31	29	44	26	37	30	37	55	28	35	38	51	40	37	18	38	42	35	42	37	33	33	41	43	43	29	33	39	46	36	36	47	58	39	51	46	49	37	45	28	38	48	38	32	42	33	45	38	41	22	41	28	58	35	35	33	41	41	25	21	43	39	40	44	31	42	44	30	42	31	35	50	31	46	41	40	33	44	48	38	32	41	30	29	34	35	28	42	44	32	24	10	43	29	20	30	34	29	43	26	31	22	34	27	33	30	34	40	35	35	26	32	29	31	34	43	12	44	37	43	32	46	41	40	43	26	37	38	39	44	51	41	26	34	35	36	36	41	37	45	17	41	31	25	21	40	44	32	45	13	38	32	26	34	39	25	32	26	39	41	39	33	36	21	35	38	28	32	42	40	29	29	42	42	41	41	44
Chr1	10763584	.	C	T	3099.45	PASS	.	DP	31	27	19	35	20	45	17	36	40	32	42	25	28	47	26	14	47	39	28	16	23	26	24	22	24	34	26	45	26	23	20	26	30	23	33	26	28	31	26	34	24	21	18	26	30	17	29	31	40	26	32	26	30	36	15	36	37	20	47	19	30	33	28	24	36	32	23	27	29	39	25	31	31	31	34	37	38	33	40	28	36	25	32	30	33	22	23	23	34	28	47	36	30	33	24	23	32	30	21	32	26	34	31	33	27	31	22	41	32	34	28	30	27	36	24	35	28	32	27	36	35	38	19	29	23	39	25	30	33	38	34	26	17	14	22	26	32	21	21	15	19	28	34	18	39	24	36	44	42	31	31	39	32	24	35	22	32	27	22	33	39	29	25	30	11	43	27	25	27	29	23	37	36	40	36	37	26	26	25	25	33	20	32	26	35	27	33	26	29	19	28	32	35	23	29	31	38	26	37	35	33	44	13	20	34	27	41	38	24	30	35	21	40	19	26	20	29	26	33	23	19	38	20	34	27	48	16	24	31	29	14	22	26	32	21	25	33	16	26	27	23	18	40	28	28	27	27	27	27	30
Chr1	10828351	.	C	G	3920.73	PASS	.	DP	27	21	21	39	16	36	40	30	39	38	32	24	19	34	31	29	38	38	36	29	41	31	31	42	35	37	26	36	33	28	24	24	24	25	19	23	31	28	23	33	32	29	25	30	35	37	31	26	15	33	33	40	28	29	21	34	36	21	38	22	38	45	28	32	36	25	37	31	18	30	25	29	38	34	32	46	27	38	26	35	38	23	29	35	44	21	42	30	25	32	44	42	36	34	29	30	39	28	38	17	34	32	35	33	27	40	29	38	26	40	35	42	37	39	30	31	31	42	35	52	43	41	27	37	29	42	37	43	34	32	43	32	22	33	29	40	37	25	29	35	25	31	24	31	40	30	38	44	28	37	49	34	33	24	36	32	20	26	37	30	43	49	27	30	15	46	37	23	28	33	29	43	36	28	30	29	32	34	24	29	28	31	41	33	25	27	32	28	42	24	24	42	36	29	31	42	37	34	31	47	49	68	29	36	33	26	40	34	28	27	38	27	33	25	39	17	44	21	18	19	26	33	16	39	30	39	32	36	31	33	12	40	29	27	33	23	30	26	30	33	18	31	53	22	22	37	37	36	36	40
Chr1	10879379	.	A	T	85066.5	PASS	.	DP	17	14	10	15	5	18	10	25	23	13	7	19	13	18	16	16	18	18	29	11	14	16	20	15	11	10	11	9	10	6	11	10	10	8	6	8	7	10	11	4	13	12	8	7	8	10	14	14	16	13	11	16	14	13	9	18	10	9	15	9	12	11	8	7	9	16	7	7	6	13	5	6	12	15	7	12	7	15	9	8	16	5	3	15	17	11	13	11	8	9	15	10	15	6	10	3	11	5	8	4	13	15	11	10	17	9	8	15	13	14	6	17	14	10	15	9	14	5	11	8	9	10	10	10	15	12	8	11	7	12	13	8	4	10	10	13	10	7	12	13	7	12	12	11	15	12	15	16	16	8	13	10	13	9	7	10	10	9	7	16	10	17	13	11	7	11	8	5	12	10	12	15	10	9	11	10	13	6	10	12	10	14	14	7	11	13	10	7	8	8	17	14	8	10	8	11	12	7	11	9	11	4	12	10	19	8	7	9	3	8	8	7	5	6	5	5	4	8	8	2	4	7	7	7	9	7	13	4	12	11	8	10	8	15	9	5	3	8	8	10	7	6	16	9	9	28	28	14	13	13
Chr1	10899190	.	A	G	112239	PASS	.	DP	20	11	12	19	8	17	8	18	20	26	21	19	17	27	20	16	20	23	22	15	14	16	17	17	16	22	25	34	22	13	18	13	17	16	18	10	19	21	10	26	13	19	19	15	23	22	22	24	17	20	22	16	21	26	15	20	29	8	23	16	16	22	16	13	19	18	17	19	15	23	22	23	31	19	25	20	20	22	14	29	24	11	18	19	28	18	23	16	16	12	29	22	18	16	12	26	16	16	26	12	23	25	16	16	19	28	12	24	20	15	17	26	23	22	33	13	20	15	29	22	22	25	19	19	13	32	21	25	16	20	23	15	10	18	22	33	23	16	20	22	14	25	19	27	29	23	29	19	21	22	20	21	14	13	19	13	8	17	18	22	31	29	11	16	13	25	22	16	14	7	16	28	28	19	9	12	21	15	16	17	13	26	19	10	15	16	18	16	17	12	28	22	10	16	24	27	27	21	20	20	23	31	16	10	17	14	27	19	14	22	19	24	17	17	16	18	16	13	19	18	13	26	21	24	26	24	20	21	12	21	16	21	18	14	6	13	12	7	12	21	11	16	23	14	14	16	16	22	22	23
Chr1	10901338	.	G	A	5908.45	PASS	.	DP	25	10	20	20	10	26	16	30	29	24	15	22	23	25	11	18	25	20	19	18	26	26	20	17	18	12	27	25	26	17	13	19	17	19	13	21	12	16	23	18	14	19	12	16	24	14	34	30	19	21	21	18	17	27	21	20	17	20	25	15	20	30	19	17	18	12	27	15	19	20	18	19	20	27	16	30	8	23	25	19	33	18	18	17	21	17	23	28	26	17	24	25	20	26	25	16	26	13	17	16	25	13	21	17	30	23	15	28	15	26	24	27	21	29	22	23	16	26	24	17	25	22	26	19	27	33	20	18	26	25	33	26	15	22	22	21	25	22	12	24	16	31	28	17	24	24	36	21	15	27	18	20	18	18	22	32	24	25	23	21	36	28	31	22	11	33	20	15	18	26	20	38	19	30	12	24	21	19	17	19	24	19	28	24	25	18	14	13	29	13	22	24	20	23	18	26	29	24	20	24	23	36	23	31	29	16	30	21	27	20	18	22	24	16	18	14	11	17	17	13	13	21	11	34	22	19	20	22	24	22	8	28	25	16	15	17	19	22	14	17	18	17	26	26	26	18	18	16	16	29
Chr1	10907457	.	T	C	175585	PASS	.	DP	21	23	19	28	26	46	26	40	45	40	27	33	39	36	26	25	34	27	32	17	28	37	26	37	33	30	23	40	23	25	21	27	29	24	25	27	26	20	18	20	24	23	23	15	38	37	35	29	39	31	33	36	47	31	29	41	30	18	48	28	36	33	36	21	26	21	35	30	26	31	40	21	29	27	33	47	31	50	25	30	46	18	29	31	35	25	40	25	30	36	42	43	18	24	19	24	37	14	30	27	36	32	17	28	45	30	30	38	38	44	32	31	33	34	34	37	35	35	31	40	28	29	29	26	28	36	33	46	36	34	23	33	18	19	29	37	45	39	31	26	33	37	37	30	49	30	51	37	32	34	33	43	33	24	16	19	25	27	38	37	41	38	29	34	19	44	21	25	27	32	26	54	38	28	16	31	36	27	31	25	27	24	24	21	30	19	31	30	35	22	43	34	34	25	21	26	52	38	37	30	36	40	32	24	45	20	23	42	24	32	29	32	34	19	22	33	23	15	25	24	24	27	29	42	25	32	26	31	30	29	15	29	34	31	16	32	21	17	21	18	12	25	38	24	24	32	32	38	38	48
Chr1	10910211	.	T	C	189863	PASS	.	DP	12	20	22	25	9	21	20	21	27	24	28	23	22	23	25	29	22	21	28	18	22	23	21	21	25	14	21	28	27	11	13	19	16	14	18	20	20	19	24	27	24	22	18	18	18	25	29	26	22	26	12	28	26	22	15	25	29	17	26	24	27	34	28	19	14	22	17	16	17	38	29	16	26	20	19	24	22	25	25	23	26	15	25	25	34	20	26	17	32	20	34	25	23	15	21	9	16	24	14	23	28	24	22	35	19	39	17	28	15	23	27	30	28	25	20	28	15	21	30	27	17	27	23	23	16	34	24	24	25	33	21	25	28	21	22	29	34	31	13	24	22	29	23	19	30	21	22	32	24	20	21	24	25	25	16	20	18	16	19	16	22	37	22	14	11	19	17	24	21	22	13	26	32	21	18	19	30	28	19	19	20	25	20	24	14	24	23	13	24	17	23	16	33	21	22	19	32	29	32	28	41	33	19	26	24	11	24	17	28	29	22	27	27	17	15	16	18	10	17	17	17	36	13	24	22	24	21	20	16	23	7	23	17	22	19	23	20	10	25	26	15	15	35	21	21	22	21	23	22	25
Chr1	10945510	.	G	A	1335.17	PASS	.	DP	12	8	1	9	8	11	5	8	9	9	4	10	7	7	9	11	17	9	2	5	11	3	5	7	6	3	14	18	7	5	6	6	6	6	7	4	4	7	5	8	7	9	8	9	12	8	3	14	13	10	8	10	13	11	9	16	16	8	7	8	10	6	10	10	7	15	12	7	9	13	13	15	6	7	.	10	7	19	12	13	18	7	9	2	6	11	13	11	9	4	14	14	6	13	9	9	11	6	8	10	12	7	9	9	10	17	9	13	9	10	7	9	6	9	7	13	13	7	3	12	7	10	8	13	17	9	13	14	12	7	10	17	9	14	4	10	8	10	3	7	9	10	14	13	15	9	16	11	15	10	9	13	11	5	6	9	7	8	15	10	10	15	10	7	6	17	7	3	7	13	7	12	8	4	12	14	11	14	8	3	8	10	5	14	8	4	4	12	9	6	12	9	14	11	12	29	14	19	9	8	17	18	5	12	13	6	12	12	9	15	15	9	5	2	7	7	5	4	6	7	8	11	5	12	12	15	7	6	4	5	7	19	14	7	7	8	12	5	9	10	3	5	20	6	6	6	7	7	7	12
Chr1	10974781	.	G	A	7901.46	PASS	.	DP	32	31	29	33	26	57	41	41	42	35	48	45	45	35	42	28	68	44	50	28	53	21	42	41	29	31	42	56	59	35	31	20	23	25	31	13	30	33	27	35	30	34	27	36	36	34	50	35	37	38	39	43	21	43	38	49	42	21	38	33	41	44	36	26	31	27	26	27	35	53	35	30	36	39	41	51	30	51	41	39	42	26	47	55	45	36	54	32	49	47	52	53	39	32	32	36	42	37	38	36	39	34	39	36	27	39	26	43	45	51	33	55	32	45	44	42	37	34	21	48	46	53	32	42	33	55	43	45	35	54	33	38	20	33	35	31	44	26	38	32	37	41	32	36	42	39	62	37	60	47	49	35	40	43	38	31	28	37	44	38	54	49	45	32	21	48	19	17	20	51	26	35	42	34	30	25	25	40	35	43	48	29	42	37	52	30	46	39	41	28	41	48	43	47	43	42	53	29	44	32	46	58	54	44	42	38	40	46	40	39	38	47	32	28	36	45	42	30	42	33	43	48	28	42	45	52	34	40	40	43	35	42	32	42	23	35	34	26	46	19	28	41	56	46	46	46	46	43	43	38
Chr1	11002052	.	C	T	2960.25	PASS	.	DP	37	22	29	34	18	52	35	32	32	48	34	40	33	31	34	34	54	40	26	29	29	32	39	33	31	32	38	44	29	30	17	26	20	24	29	22	35	23	34	50	30	29	30	26	37	31	44	32	30	42	28	25	37	36	22	35	50	24	39	26	53	40	32	28	21	26	24	24	41	34	39	36	20	27	29	48	29	43	31	33	44	25	35	29	34	39	33	31	43	31	43	49	33	44	29	35	37	33	28	28	29	35	38	35	41	36	36	39	39	52	27	29	47	44	37	38	45	41	39	42	48	36	32	38	31	31	26	29	45	46	31	35	26	32	34	37	41	29	28	23	42	38	24	38	45	29	39	35	47	27	37	39	43	27	31	24	24	32	37	37	43	60	29	24	24	44	30	21	33	26	27	34	41	27	36	37	38	24	25	28	24	36	39	43	40	35	35	23	41	24	43	50	32	36	48	38	41	38	41	41	41	47	24	53	57	22	53	29	39	36	28	37	40	26	33	29	35	26	29	38	25	44	16	32	41	41	26	29	22	41	29	37	38	41	28	25	29	25	29	25	19	29	43	46	46	39	39	35	35	40
Chr1	11015617	.	C	T	3648.25	PASS	.	DP	47	20	28	50	33	55	30	35	45	41	55	38	43	45	45	32	54	47	46	24	30	25	33	36	46	28	46	64	47	32	35	33	23	36	31	34	35	52	29	52	28	47	31	45	36	46	54	41	38	38	44	31	29	41	31	25	50	31	41	35	48	46	41	26	28	26	27	29	41	56	43	34	25	35	41	46	43	42	37	36	51	23	41	34	37	24	43	43	47	36	65	44	48	39	32	32	33	29	40	28	52	41	41	37	41	52	27	42	54	43	42	50	48	50	31	47	33	37	47	50	36	42	47	52	48	53	29	35	33	49	47	41	24	41	36	47	34	34	56	33	34	37	40	32	46	30	54	35	45	38	45	45	51	34	33	37	18	32	43	46	62	59	36	43	27	52	21	24	30	32	23	47	37	44	37	38	30	31	29	26	48	30	35	42	46	45	30	31	41	29	50	46	35	43	49	41	43	38	36	50	46	54	31	46	43	44	37	38	27	41	35	29	47	22	24	24	33	36	27	38	39	52	21	55	39	42	38	36	33	55	29	42	30	42	27	40	26	19	32	31	35	30	35	36	36	52	52	38	38	36
Chr1	11017558	.	G	A	2078.76	PASS	.	DP	41	16	25	35	21	33	31	29	35	41	34	38	47	33	30	38	42	39	39	34	31	26	37	34	26	29	50	46	56	24	22	24	26	26	21	33	28	42	21	49	33	34	20	32	40	40	51	44	30	37	44	28	25	36	24	46	35	19	34	36	32	53	33	39	30	24	25	33	36	34	41	48	28	33	31	48	43	41	36	37	59	32	30	43	39	28	46	28	38	30	43	38	31	34	34	30	19	28	21	37	28	39	31	33	40	44	34	45	41	41	33	39	46	32	26	52	36	36	36	46	26	28	26	38	44	48	36	42	45	54	32	38	21	36	31	28	42	30	44	27	25	42	33	39	39	27	34	36	43	32	30	45	29	29	19	30	25	26	29	32	57	39	34	42	20	28	19	23	20	35	24	39	32	31	40	37	29	34	18	32	37	32	42	42	37	42	31	24	33	18	43	35	53	39	38	40	31	33	46	38	32	47	32	38	42	28	38	30	25	43	38	28	36	18	29	22	35	16	31	22	25	36	41	39	46	45	25	44	24	32	26	37	50	37	33	27	39	29	30	31	29	35	47	37	36	45	45	20	20	34
Chr1	11080814	.	C	T	8491.9	PASS	.	DP	21	16	14	12	7	22	19	19	23	25	16	21	18	16	22	21	23	24	30	11	22	13	14	22	20	10	25	21	22	10	10	11	16	13	9	13	11	15	16	20	13	13	14	6	12	18	19	13	22	19	20	23	23	22	25	30	15	12	20	15	19	25	26	15	28	25	19	16	18	30	15	11	8	16	20	19	12	23	18	32	31	24	16	12	25	22	25	10	22	22	26	36	24	23	20	18	16	20	24	11	20	25	29	26	23	23	28	21	19	22	10	14	13	21	19	26	21	15	24	28	20	24	24	30	18	28	25	19	17	24	22	20	9	17	24	27	24	20	27	23	15	15	24	19	24	21	31	31	25	25	27	28	27	20	26	28	9	24	20	31	25	29	29	21	5	23	22	14	12	16	14	30	11	23	21	21	28	15	14	21	23	25	21	20	23	18	16	20	26	13	18	12	11	20	14	30	25	24	19	24	23	40	15	18	28	21	23	23	20	21	14	20	21	12	18	18	15	17	18	27	21	20	14	39	9	27	19	23	20	13	17	31	24	26	23	10	13	10	28	10	11	15	32	16	16	30	28	23	23	12
Chr1	11158787	.	C	A	12806.1	PASS	.	DP	29	33	22	36	21	36	29	30	33	37	33	27	28	37	41	28	56	32	30	26	30	25	35	24	27	27	31	39	37	27	23	22	20	24	26	20	27	32	27	32	26	28	30	25	30	24	31	31	34	27	33	27	34	41	24	27	33	26	28	26	25	42	33	28	32	26	23	26	26	32	26	32	25	30	36	44	47	26	32	31	52	21	36	24	35	38	48	23	41	21	40	35	34	46	30	29	34	29	22	24	31	39	30	25	38	41	25	33	33	47	24	43	36	35	25	39	31	38	29	42	34	30	30	45	32	33	32	41	43	40	30	29	20	30	32	32	39	30	28	34	27	27	40	32	42	32	26	42	43	23	34	25	34	21	29	40	19	31	39	30	60	39	33	18	21	45	27	24	28	37	22	47	42	21	23	26	34	28	24	27	30	28	30	34	35	28	19	37	39	19	32	43	27	26	38	35	31	30	39	27	46	38	33	36	37	25	33	47	34	36	28	39	32	19	29	15	30	20	24	23	20	45	17	41	37	34	25	37	20	40	14	28	25	34	27	27	31	21	31	29	27	38	40	25	25	35	35	34	34	23
Chr1	11162323	.	C	T	7020.43	PASS	.	DP	20	19	17	18	22	28	19	21	29	32	27	25	13	30	21	18	15	25	28	17	19	14	26	26	16	14	28	29	26	22	19	10	14	16	17	13	10	19	14	22	9	22	16	28	29	27	20	25	29	28	22	18	22	23	20	23	24	22	32	17	24	26	36	23	23	21	27	20	16	21	26	29	19	35	18	28	20	34	23	26	31	21	20	24	26	19	38	11	20	27	34	31	22	25	19	23	19	17	25	19	23	31	23	15	32	21	26	31	32	37	32	27	26	27	17	26	24	31	26	34	16	20	24	20	17	28	24	27	35	31	33	16	26	33	18	37	39	25	27	35	24	26	34	29	35	25	32	28	36	25	34	32	26	24	28	16	15	31	26	24	35	41	27	38	16	27	23	16	20	19	22	45	29	29	25	30	23	25	15	20	26	27	30	20	37	25	39	23	17	17	31	24	34	29	33	39	39	31	27	25	29	28	31	24	37	15	28	20	31	27	31	22	33	19	22	23	21	21	22	27	12	31	17	27	27	34	25	26	21	28	23	47	20	24	25	21	22	18	23	19	16	21	37	21	21	19	19	13	13	19
Chr1	11173993	.	C	T	10270.8	PASS	.	DP	16	19	12	26	19	34	17	14	25	27	22	29	18	23	12	19	27	16	25	14	22	23	19	26	23	15	20	27	19	20	9	14	20	16	14	14	20	11	7	24	20	17	17	20	22	23	24	24	29	30	30	26	24	28	18	30	24	12	28	20	22	35	18	18	18	28	24	19	28	31	23	15	24	25	26	28	36	26	24	24	34	15	26	19	22	17	28	20	32	18	31	21	35	23	20	25	22	23	16	17	35	33	26	24	27	41	24	26	22	28	18	25	27	26	39	18	24	30	28	35	22	30	32	21	19	25	38	24	33	32	28	18	19	19	14	13	23	29	25	29	31	27	24	31	31	27	34	33	29	40	28	23	15	23	10	30	24	17	18	35	36	30	17	25	21	29	21	9	14	26	15	30	30	34	21	25	25	27	14	22	11	24	25	22	20	27	19	17	21	12	30	30	22	24	27	27	31	29	23	29	31	36	24	30	25	15	30	23	18	31	28	29	27	23	17	12	24	20	15	13	22	30	15	17	16	25	16	16	17	20	6	31	22	33	14	20	24	4	19	21	16	14	29	20	20	21	21	22	22	25
Chr1	11235469	.	G	T	47008	PASS	.	DP	3	6	6	8	8	2	6	6	4	11	5	3	3	6	8	5	13	10	8	3	11	9	8	10	5	4	6	6	8	3	2	4	5	4	2	3	5	5	8	10	4	3	4	5	13	4	7	10	4	6	8	6	5	4	6	3	5	4	6	4	2	7	8	3	6	2	1	2	5	8	3	9	4	13	7	8	8	5	7	8	10	4	11	9	11	14	12	11	7	6	4	12	3	11	6	12	5	8	10	6	7	6	11	8	7	11	6	8	8	13	3	3	8	9	3	9	5	3	8	5	11	7	5	11	6	8	9	6	7	7	5	7	5	6	5	7	11	8	7	11	7	11	9	10	4	1	5	3	9	10	4	5	8	5	7	5	4	7	8	1	7	10	7	5	2	14	8	4	10	6	3	10	10	8	3	6	5	5	2	4	9	5	8	7	6	7	7	5	4	2	9	13	10	11	8	9	11	14	11	7	10	16	11	6	6	7	11	9	20	15	11	6	12	6	13	10	9	6	3	9	8	7	3	9	9	11	6	12	2	8	5	10	2	5	15	4	5	1	5	14	8	10	16	8	8	8	8	8	8	4
Chr1	11341931	.	C	G	1753.72	PASS	.	DP	13	13	7	17	7	11	9	9	23	21	20	10	16	14	13	15	18	22	15	9	14	16	11	13	12	15	8	16	13	6	8	10	5	1	2	7	6	6	8	14	6	6	11	9	10	9	8	11	16	11	15	9	10	12	6	17	11	14	21	4	5	18	10	17	14	6	14	9	8	10	20	11	9	14	11	18	12	9	18	17	16	11	20	17	14	19	13	14	5	20	11	13	17	14	15	16	12	12	13	8	13	17	14	8	20	23	12	15	22	22	10	18	13	13	17	18	17	20	19	14	11	18	5	20	19	25	8	9	12	22	16	14	5	15	12	6	15	17	15	16	11	17	18	8	17	13	21	16	17	18	32	16	13	15	15	16	10	16	19	13	18	18	20	20	6	13	13	7	3	16	10	20	31	10	21	16	13	15	10	17	13	11	13	9	19	19	21	10	19	10	16	19	14	13	17	19	16	14	13	12	16	23	9	12	11	8	14	9	22	9	16	10	18	8	3	11	7	8	13	6	6	20	6	14	11	11	12	10	6	17	3	12	19	6	6	11	9	6	11	12	6	6	16	11	11	18	18	5	4	11
Chr1	11357203	.	G	A	17560.6	PASS	.	DP	40	19	26	42	23	54	26	38	29	40	26	32	42	35	27	21	41	32	41	31	40	38	34	37	31	44	46	45	43	31	28	27	21	20	9	26	23	37	12	30	28	26	14	14	45	35	27	37	34	47	45	27	28	34	16	36	37	19	20	31	38	53	43	16	33	34	14	31	19	41	41	46	34	32	35	38	27	53	29	44	52	34	56	35	66	46	57	34	34	28	50	36	36	34	46	23	35	30	30	17	26	42	42	48	43	39	31	43	34	47	27	55	34	38	26	35	35	38	34	53	35	37	28	45	38	51	40	30	38	42	44	29	.	30	39	43	30	34	47	32	54	.	31	32	55	39	48	34	43	43	40	40	45	27	23	38	29	39	44	40	40	50	31	30	24	40	28	19	18	36	35	54	41	30	32	32	37	33	34	30	23	41	34	45	25	36	24	41	44	21	.	42	53	33	38	43	27	44	41	42	48	53	33	53	55	27	45	40	39	47	36	24	42	20	34	21	30	26	35	39	33	39	22	30	50	42	25	32	31	20	24	35	26	25	33	28	29	21	23	10	31	24	37	20	20	43	42	37	37	25
Chr1	11386103	.	G	T	420.41	PASS	.	DP	26	22	21	27	30	38	26	26	39	43	35	21	39	39	36	18	44	40	39	27	35	20	34	33	32	15	30	36	26	29	27	19	26	25	24	23	24	34	24	31	32	39	40	25	40	36	35	32	28	41	36	35	20	31	27	39	30	24	34	31	48	45	35	27	22	36	26	25	28	41	37	25	47	37	41	43	27	43	39	23	45	21	31	39	42	27	53	20	38	37	33	39	31	36	39	26	28	29	35	30	38	40	34	43	42	46	31	33	34	42	30	44	31	43	32	35	33	42	34	39	30	31	21	35	37	46	25	37	30	51	37	34	13	42	38	43	38	36	37	42	20	13	30	40	43	35	39	48	46	38	36	48	28	25	33	37	17	28	41	22	32	35	35	32	26	46	36	27	21	33	23	41	42	37	21	43	40	24	27	26	30	42	30	25	28	29	19	36	27	24	9	34	46	40	38	38	43	37	33	30	37	38	28	33	51	15	38	45	23	33	27	22	34	14	24	21	20	22	24	19	25	39	13	35	33	30	21	34	29	38	15	39	37	29	21	31	23	15	26	20	26	20	34	27	27	26	26	22	22	34
Chr1	11392934	.	C	T	210.26	PASS	.	DP	18	13	15	17	11	24	20	19	14	23	15	13	20	19	12	13	21	25	30	11	23	27	15	17	24	15	28	20	22	18	10	15	8	14	7	12	15	17	12	23	11	18	10	12	19	16	14	18	23	20	17	15	24	23	10	23	33	14	26	15	20	22	17	18	3	19	25	14	14	19	16	17	22	19	15	31	15	26	20	23	21	19	14	17	23	19	21	26	19	21	31	24	12	25	14	13	14	12	18	21	20	28	16	24	22	21	16	24	16	19	26	25	31	31	21	21	25	30	15	23	15	22	13	12	14	23	19	25	18	24	21	33	.	20	17	18	19	18	19	30	16	.	18	26	34	18	28	17	35	24	22	21	24	12	15	25	22	19	14	14	35	28	14	19	14	27	24	15	17	19	22	35	18	24	22	21	20	17	23	14	26	20	20	18	23	20	18	19	26	17	.	31	31	33	23	25	18	17	26	26	25	27	12	15	22	17	27	23	22	24	25	29	14	6	18	12	17	9	18	30	13	27	13	18	27	20	17	23	12	30	7	19	27	10	21	19	20	11	13	19	9	7	34	21	21	23	22	26	25	27
Chr1	11496980	.	C	T	14647	PASS	.	DP	25	27	28	26	12	42	25	27	26	30	45	27	33	40	33	30	44	31	41	21	36	29	22	45	37	23	32	29	31	19	18	22	23	22	17	17	24	13	19	9	16	16	23	24	25	22	50	35	33	25	26	28	27	35	23	30	34	16	41	28	24	31	24	15	24	27	25	21	15	41	16	18	21	25	25	23	26	20	26	30	51	15	23	33	30	26	24	24	31	34	26	37	22	25	38	22	40	37	39	32	22	31	26	41	26	29	34	33	32	45	27	27	28	27	37	18	24	20	31	37	17	33	16	21	30	36	31	26	26	35	27	36	13	30	28	30	37	26	37	31	19	31	28	32	32	28	33	38	32	26	32	44	25	24	31	30	23	32	30	36	39	51	38	28	18	32	11	15	20	31	20	39	21	37	25	47	37	26	22	18	26	25	25	24	39	29	23	15	34	10	36	37	43	34	30	36	44	51	41	33	39	53	26	28	34	24	30	26	23	25	25	28	41	21	27	24	20	18	22	27	24	37	22	30	24	29	36	29	30	36	27	32	30	43	24	17	17	34	37	22	18	45	50	38	38	45	45	31	30	26
Chr1	11498227	.	G	A	29858.6	PASS	.	DP	26	26	22	26	26	31	24	24	25	28	26	25	28	22	19	31	19	24	32	15	19	16	17	18	30	23	32	48	24	22	8	15	23	13	21	16	25	21	12	26	25	19	22	22	23	27	26	29	35	39	22	36	20	31	25	31	27	17	26	30	28	32	21	21	23	18	32	21	24	44	37	26	23	22	25	35	26	37	23	41	44	28	18	18	40	29	33	22	29	19	37	43	32	24	20	18	17	17	25	19	20	32	35	27	31	46	23	24	31	25	41	33	27	35	37	32	34	33	34	32	42	30	31	31	16	24	18	20	32	28	31	26	19	26	27	31	30	40	25	19	17	25	24	33	35	21	37	35	31	20	25	31	25	30	20	23	19	24	21	26	50	45	27	30	15	31	22	18	20	36	22	26	33	34	19	18	28	27	20	28	21	29	25	24	23	31	26	24	25	24	44	30	43	28	21	27	41	36	36	27	45	46	20	30	40	23	34	35	34	28	40	35	29	28	15	25	20	21	12	23	26	41	14	35	23	38	33	31	14	42	5	37	23	18	21	26	17	16	34	17	15	18	38	17	16	11	11	26	26	25
Chr1	11514304	.	G	A	1014.39	PASS	.	DP	25	31	20	30	19	40	26	24	28	38	40	35	34	28	19	15	28	35	34	24	22	30	23	29	24	22	30	30	23	12	19	23	19	22	14	24	28	29	17	34	20	31	24	24	30	38	32	21	30	29	30	14	25	25	16	17	38	14	26	20	27	29	22	24	24	25	18	31	22	33	33	36	27	24	34	32	31	41	20	20	43	23	29	21	37	22	35	28	22	27	47	31	31	25	24	21	19	27	15	21	29	27	21	33	24	41	27	33	21	27	20	28	25	38	30	22	23	23	27	39	21	28	21	34	29	34	34	25	32	39	44	24	19	38	21	35	25	30	38	26	23	40	23	17	39	27	31	34	38	24	25	24	24	23	24	24	20	25	34	23	34	39	28	22	18	31	32	17	25	22	22	39	33	19	25	29	31	28	20	24	20	30	34	23	23	24	30	27	37	13	41	33	41	42	30	48	29	25	24	36	40	40	35	30	25	26	41	35	28	34	28	24	24	13	22	26	15	16	17	21	25	28	18	38	40	30	36	32	22	31	16	32	29	26	15	22	22	13	23	25	31	31	42	20	20	24	24	24	24	31
Chr1	11559424	.	G	A	3428.74	PASS	.	DP	29	22	18	30	15	29	13	28	32	34	32	23	23	31	18	19	25	24	26	16	27	29	29	28	19	19	32	23	25	25	17	24	9	24	12	17	19	24	12	21	22	26	18	22	20	36	30	25	26	32	27	26	10	22	27	32	33	23	36	16	23	28	31	22	15	25	30	18	35	31	31	21	31	26	24	32	23	23	25	29	48	16	25	36	33	15	23	17	29	18	42	31	19	27	16	27	20	16	23	20	30	29	23	18	25	41	27	32	24	30	20	24	26	31	23	27	24	21	21	41	26	28	23	23	23	29	25	40	28	40	34	21	15	29	23	33	24	24	15	19	14	21	30	33	33	17	32	22	31	26	24	18	23	18	23	23	27	25	25	28	36	34	20	26	5	33	26	17	25	21	23	38	24	26	25	33	23	33	24	21	33	26	28	33	20	18	30	16	35	14	28	30	31	18	23	26	31	19	34	26	39	36	17	26	24	16	36	25	29	29	37	24	29	16	13	21	17	11	22	19	20	34	13	16	27	27	18	25	26	22	10	17	25	27	18	22	19	16	17	21	14	22	53	22	22	32	32	19	19	24
Chr1	11605730	.	G	T	282662	PASS	.	DP	22	42	30	31	17	53	25	33	44	37	24	25	28	36	52	18	35	41	43	33	52	27	37	20	37	28	49	50	38	20	25	29	26	21	16	29	18	14	23	30	20	13	19	23	33	21	27	26	37	39	24	27	27	32	17	40	28	11	42	23	40	34	32	35	24	45	30	26	29	30	38	21	40	36	44	52	44	35	41	41	47	19	31	44	52	31	46	24	51	29	41	48	31	42	39	42	46	26	31	32	47	43	45	36	49	34	47	34	35	53	28	34	41	38	36	45	31	38	38	46	35	42	43	31	13	47	34	45	42	29	42	40	13	44	37	31	46	34	29	43	29	34	47	44	59	34	39	52	43	36	49	36	40	36	31	31	24	37	32	53	38	35	32	29	21	53	26	26	29	45	22	29	50	37	30	43	33	32	26	35	25	39	33	25	32	31	26	31	31	18	32	47	43	31	30	28	44	32	33	40	47	56	37	38	44	25	35	36	37	33	34	35	34	22	36	28	29	25	38	31	23	31	14	33	38	40	30	35	45	21	29	34	28	39	24	29	28	24	34	27	35	40	28	36	36	37	37	29	29	41
Chr1	11643485	.	A	G	10055.2	PASS	.	DP	32	28	27	22	22	37	25	29	30	45	33	28	30	33	22	15	42	38	38	21	44	28	22	25	33	30	39	26	43	25	20	15	20	35	20	27	34	29	24	34	30	39	27	26	32	22	38	42	39	41	36	30	32	27	26	33	37	18	34	31	38	45	31	39	29	33	30	26	19	40	32	22	29	28	31	33	29	39	36	27	48	21	38	25	35	19	49	24	24	29	40	50	26	28	28	30	38	30	34	32	28	36	38	40	42	35	26	34	32	34	24	25	26	40	28	29	35	39	35	40	28	36	17	36	21	34	31	21	31	45	32	32	17	37	27	32	33	32	42	34	30	47	34	21	37	25	42	28	40	37	28	34	31	31	33	23	28	25	34	32	34	43	27	22	22	41	31	22	21	22	28	51	32	34	34	32	29	32	37	34	33	33	24	31	40	18	15	35	40	22	51	39	25	29	30	33	24	30	36	37	35	38	28	34	43	27	35	35	29	40	34	29	37	12	30	37	26	19	26	30	20	37	9	32	30	41	20	29	37	31	27	28	24	39	20	32	20	29	30	25	18	32	42	25	25	37	37	30	30	30
Chr1	11654181	.	A	G	14038.6	PASS	.	DP	32	24	29	35	20	53	45	37	23	56	45	39	42	31	29	34	51	.	34	28	1	29	26	36	25	26	26	32	43	20	16	17	.	25	21	24	.	.	19	29	21	37	34	30	35	19	.	28	35	32	25	28	29	26	25	39	40	15	36	23	28	45	30	22	24	30	32	31	21	40	34	21	22	30	20	45	43	27	29	29	48	21	38	45	47	34	33	27	28	22	46	60	36	30	31	26	32	25	34	42	38	37	38	51	40	43	32	31	43	56	38	43	31	37	48	36	37	33	36	44	34	56	34	31	34	67	32	33	32	39	28	27	18	39	29	33	32	33	56	38	25	47	29	31	49	42	45	50	33	43	43	42	37	36	31	28	17	27	36	39	47	35	25	26	17	41	26	18	21	33	19	51	29	32	28	39	24	43	32	35	31	33	37	55	36	35	28	36	49	21	27	48	44	46	36	37	48	27	50	41	35	43	37	45	43	27	33	46	30	28	36	38	39	21	30	29	28	45	37	37	25	53	17	36	30	35	25	51	37	40	18	39	47	39	24	39	22	35	46	27	35	.	1	33	33	45	45	33	33	42
Chr1	11717710	.	C	A	11165	PASS	.	DP	40	25	27	25	23	29	23	35	38	54	26	23	31	35	32	34	45	35	36	18	35	27	31	36	37	32	35	46	33	35	14	29	33	26	40	23	38	41	25	36	36	33	34	38	29	29	34	20	33	29	28	25	37	29	17	25	40	28	32	40	31	42	42	25	31	35	34	24	26	53	34	36	35	37	31	36	38	27	28	36	54	19	33	32	46	26	47	18	26	28	52	44	45	22	20	25	35	18	26	20	26	49	30	29	29	48	27	31	42	32	20	25	29	43	27	33	41	24	29	36	30	49	30	35	28	47	30	34	37	48	45	37	21	32	26	35	41	25	29	42	29	19	28	32	44	42	33	30	42	23	31	39	33	26	25	19	15	18	30	47	37	45	31	23	27	40	22	24	30	31	23	48	29	31	18	33	31	32	29	33	23	28	22	40	41	33	27	24	31	21	51	54	36	42	34	46	45	55	40	32	49	48	29	41	33	31	48	27	25	44	29	49	40	20	35	26	24	22	20	21	24	41	16	40	52	53	35	30	18	40	18	33	37	28	34	40	27	10	20	29	21	16	44	39	39	32	32	23	23	40
Chr1	11726823	.	C	G	844.39	PASS	.	DP	32	36	23	25	32	32	22	35	39	41	39	28	41	37	39	24	49	30	30	25	43	36	19	30	21	27	45	40	30	21	24	14	25	27	24	21	28	36	24	35	24	19	18	27	27	29	38	30	36	44	44	26	34	36	21	36	37	22	32	29	35	34	34	23	29	26	33	26	32	45	35	41	35	26	30	39	34	29	31	26	35	12	30	25	34	26	39	31	40	35	34	30	38	31	30	32	33	28	31	22	34	32	33	35	34	34	33	30	29	32	36	48	37	35	41	30	27	35	46	31	39	51	39	36	33	48	31	32	29	37	38	31	24	28	37	37	29	23	34	22	16	45	32	31	32	38	34	30	41	27	36	35	39	22	32	31	38	32	42	32	39	57	27	33	24	32	35	18	28	28	19	44	31	27	33	22	36	33	22	34	21	32	31	35	38	25	38	23	36	24	42	36	46	34	38	39	34	21	47	38	34	49	37	28	45	29	37	55	30	30	38	43	30	19	30	18	32	36	19	41	37	45	20	34	38	61	23	33	30	44	24	29	32	42	29	36	33	23	30	26	17	22	61	28	28	44	44	40	38	25
Chr1	11747256	.	G	A	26788	PASS	.	DP	33	37	40	27	25	43	37	48	41	48	37	25	39	39	35	40	52	31	38	23	29	43	39	29	35	36	38	51	38	33	26	25	27	35	29	24	33	43	32	28	31	22	25	40	34	26	38	22	37	47	40	31	29	37	23	31	35	21	27	26	51	53	37	25	25	25	33	35	29	33	41	36	42	30	25	38	23	31	32	30	28	22	33	38	53	35	52	26	36	28	35	34	33	43	25	17	27	20	24	33	35	31	31	39	38	44	38	31	37	34	30	50	40	30	25	38	46	38	31	42	45	40	20	40	38	40	33	46	37	44	25	21	27	32	25	27	41	27	50	29	29	46	33	32	41	45	49	45	36	35	32	21	43	25	27	30	23	35	23	27	47	47	30	42	21	45	22	29	32	24	25	41	34	28	36	29	33	25	34	28	38	43	39	41	34	25	27	34	24	10	45	47	34	44	29	48	43	29	36	43	35	40	31	45	26	31	41	35	25	30	39	34	37	22	38	24	24	18	24	30	25	45	23	52	33	44	19	30	17	31	21	41	39	37	39	33	18	28	44	23	23	27	36	41	41	49	49	45	45	29
Chr1	11769384	.	G	A	17239.2	PASS	.	DP	36	40	24	34	26	57	29	31	30	40	36	44	25	35	30	42	45	42	54	33	34	36	21	43	14	20	26	28	26	19	11	13	18	16	13	21	24	24	14	27	15	12	16	16	25	33	26	34	33	29	24	30	22	15	14	16	23	14	23	20	20	28	18	13	9	24	23	17	17	34	20	10	17	20	23	30	21	19	17	19	44	23	13	50	44	28	26	17	31	18	16	58	18	28	28	38	40	33	45	32	32	46	36	37	29	45	21	27	36	43	28	34	15	37	40	21	28	31	26	42	26	35	21	29	35	36	20	38	38	35	14	14	15	27	32	37	42	36	50	30	37	33	49	40	51	33	48	43	47	50	40	46	42	40	38	35	18	36	35	31	56	47	23	18	19	33	21	11	18	38	31	51	13	32	31	43	34	35	40	27	33	53	36	42	34	30	32	33	40	21	43	44	41	40	32	50	41	46	32	49	56	43	48	38	28	33	34	33	29	31	46	40	38	27	40	27	14	31	25	41	24	38	26	45	30	49	38	35	30	35	32	33	43	34	36	24	19	25	29	26	16	40	50	44	44	51	51	40	40	35
Chr1	11791826	.	C	T	371.4	PASS	.	DP	33	29	31	33	25	44	29	45	47	50	47	38	40	47	31	23	38	34	37	28	37	23	44	40	29	38	28	48	35	34	25	30	31	24	26	22	27	38	36	27	29	27	45	25	47	29	48	27	33	41	36	24	34	36	23	39	27	33	21	33	25	58	41	41	33	39	39	27	26	42	28	38	32	38	27	49	28	30	37	29	53	25	24	22	49	35	49	31	33	32	43	48	37	46	31	33	20	32	30	23	42	43	31	44	29	60	41	41	34	54	24	33	46	39	28	31	38	41	34	40	31	38	20	30	39	45	32	51	38	50	41	41	30	45	26	36	44	33	46	31	25	39	37	36	47	41	33	32	42	31	42	34	33	21	29	32	26	25	41	24	58	36	35	25	22	49	31	17	35	31	30	42	37	35	33	34	32	31	22	31	27	28	24	35	39	30	25	24	27	21	45	34	46	32	36	41	32	26	37	48	46	54	26	35	40	34	46	48	33	38	38	29	47	23	30	21	38	27	28	34	43	46	22	37	41	38	33	19	28	34	22	35	36	33	27	20	30	15	33	26	29	30	46	26	26	38	37	28	27	40
Chr1	11793984	.	C	T	16055.1	PASS	.	DP	23	15	28	14	16	23	17	13	19	17	38	22	23	29	19	11	41	22	29	7	11	23	17	19	11	10	12	20	17	8	6	13	12	14	12	16	11	17	20	22	16	23	15	23	14	17	10	16	23	24	16	21	10	21	12	13	25	10	30	13	28	18	16	9	17	18	30	13	14	7	19	13	17	19	18	19	24	25	20	30	17	17	13	17	31	13	21	13	18	16	13	32	22	10	14	15	17	7	19	16	18	20	32	19	15	18	10	15	22	20	14	18	16	23	24	16	13	21	22	27	13	16	18	10	15	20	14	15	16	10	20	18	13	14	13	20	14	10	15	18	11	14	20	14	15	12	18	22	31	17	18	27	23	11	18	22	12	16	16	18	25	29	19	20	7	13	14	12	3	17	7	30	19	20	20	18	20	21	14	21	10	17	16	21	15	17	17	13	17	16	17	29	17	11	21	18	16	16	11	20	18	17	13	24	23	12	19	20	24	8	14	13	13	9	8	9	6	4	9	11	12	17	8	11	10	21	13	17	13	18	10	24	21	18	11	11	12	6	12	14	12	7	28	17	17	12	11	12	12	24
Chr1	11832006	.	C	T	6316.02	PASS	.	DP	30	20	23	35	23	45	35	46	32	43	33	41	43	24	27	38	42	47	32	31	31	24	34	37	29	18	43	41	34	25	31	20	25	33	32	22	32	45	35	16	19	34	30	18	28	29	35	33	24	36	29	27	31	34	27	34	26	22	44	26	32	36	26	34	29	23	38	26	29	42	20	32	29	20	33	32	35	31	31	33	34	13	30	26	34	23	38	33	29	31	44	26	30	22	22	21	26	31	28	19	24	38	36	21	40	38	24	25	39	42	17	31	40	37	37	33	39	30	32	43	27	32	34	34	32	35	32	37	29	26	32	27	8	33	29	36	25	26	31	33	24	38	37	28	43	25	35	29	29	32	31	26	28	22	26	27	23	31	27	24	35	37	23	31	21	34	25	16	27	23	32	31	45	32	38	29	24	30	20	32	34	26	20	34	37	28	28	34	35	21	37	27	32	40	33	32	31	26	31	33	43	36	31	29	43	21	30	36	27	20	24	22	34	23	23	24	22	14	27	30	32	42	18	31	31	34	16	28	19	25	19	30	32	35	23	31	28	21	27	33	34	18	49	33	33	28	28	29	29	21
Chr1	11874767	.	A	G	1681.39	PASS	.	DP	29	21	25	26	22	46	37	37	53	33	44	31	20	34	40	33	39	46	57	36	56	31	24	41	31	32	31	29	44	21	21	22	23	25	22	19	20	18	39	35	24	28	23	10	46	29	38	24	36	56	36	37	29	17	25	43	41	18	40	20	24	43	23	24	22	25	27	23	32	43	30	28	24	41	37	35	25	48	35	35	54	22	38	43	56	48	38	33	33	31	45	44	33	26	31	35	35	32	35	43	36	30	38	36	42	49	39	42	37	38	38	37	28	36	32	28	32	33	38	55	17	39	36	37	36	59	36	35	40	40	26	28	23	31	34	37	44	37	42	40	29	45	36	42	40	35	48	41	47	39	37	37	45	26	38	27	33	29	41	42	44	47	43	25	24	33	22	15	28	21	20	49	21	28	24	40	27	27	30	26	32	47	33	42	34	34	29	27	21	16	37	48	39	40	46	39	36	26	43	45	48	52	47	36	43	22	35	38	32	28	36	26	44	15	30	19	32	30	26	39	29	45	20	33	34	46	22	38	33	30	24	41	36	49	23	21	24	20	29	34	33	29	48	32	32	33	33	40	40	43
Chr1	11877129	.	G	A	37232.2	PASS	.	DP	43	23	30	33	23	63	44	38	37	54	39	30	33	38	40	31	52	46	42	36	44	40	39	40	32	34	48	38	59	25	22	21	25	29	29	26	29	33	34	26	25	37	27	28	34	34	48	43	39	36	39	29	54	43	29	58	30	26	42	28	30	53	33	33	35	36	24	28	33	39	32	29	35	36	27	50	39	42	21	35	63	24	34	.	68	37	46	35	42	42	44	50	39	37	44	46	35	32	39	41	49	32	37	46	29	48	39	46	40	35	45	48	38	41	23	37	36	42	40	66	49	55	44	50	44	55	36	32	39	47	36	39	21	40	44	43	44	33	52	43	31	53	50	42	53	44	58	41	52	32	40	48	60	45	32	33	24	35	49	.	52	51	31	26	24	42	27	19	25	36	28	41	42	35	30	43	20	37	36	32	39	36	33	38	33	38	36	51	36	12	54	46	30	31	36	39	56	46	44	44	44	47	42	36	42	27	46	41	39	35	34	43	55	21	48	33	41	36	45	54	30	58	27	45	44	63	30	36	43	37	21	39	37	46	30	41	21	37	44	25	27	36	47	33	33	61	61	46	46	37
Chr1	11893712	.	C	G	3155.77	PASS	.	DP	31	14	15	37	23	36	18	20	28	32	19	31	27	29	30	21	25	33	31	28	28	23	23	21	21	20	25	39	37	18	14	21	18	17	13	20	27	20	16	21	21	18	24	14	35	25	34	21	21	34	29	33	24	36	32	31	33	21	33	25	29	36	28	28	25	25	38	29	25	35	32	17	28	33	30	33	33	36	40	25	37	24	32	23	35	23	37	17	38	32	39	38	23	26	27	22	32	19	30	36	28	35	23	26	20	30	38	38	42	39	14	25	35	34	33	32	30	30	34	39	31	31	22	42	22	27	31	34	30	30	43	31	21	37	41	29	40	35	23	26	21	50	32	31	47	20	44	27	37	36	29	41	23	23	27	22	21	28	25	44	38	32	22	26	18	34	32	19	31	36	30	35	40	22	26	27	39	32	24	32	20	25	31	30	31	28	19	22	34	14	44	31	45	23	26	34	29	33	37	34	31	42	16	43	27	19	33	29	40	35	35	32	27	14	31	21	24	11	20	11	14	36	11	25	17	24	16	26	18	27	12	32	24	20	23	24	14	18	25	21	14	20	29	23	23	20	20	16	16	27
Chr1	11921871	.	A	C	185828	PASS	.	DP	14	16	23	31	20	28	30	21	17	24	31	20	20	31	27	24	24	32	43	26	26	24	22	37	35	25	25	23	20	27	15	19	17	8	17	11	17	18	17	25	18	19	21	14	30	17	30	28	31	31	24	33	20	20	19	16	28	16	27	24	21	22	25	25	24	24	20	22	20	26	22	23	18	35	34	39	25	18	21	26	34	20	25	22	35	23	33	24	22	21	38	42	18	32	21	34	24	23	29	26	26	22	27	22	30	34	27	27	23	31	13	31	29	25	33	29	21	19	18	24	28	37	24	32	31	36	29	21	24	38	33	24	12	31	33	26	31	22	30	26	17	27	28	19	36	27	30	32	22	25	21	28	34	22	21	26	19	27	21	25	27	28	21	15	14	27	23	18	22	19	20	30	31	18	26	28	30	27	29	16	24	25	26	31	33	25	30	27	33	13	35	43	26	23	35	30	23	24	25	36	30	39	33	35	27	20	27	25	32	34	31	30	25	15	27	20	17	21	26	28	19	24	14	39	29	36	24	27	37	26	27	26	30	38	23	25	15	27	24	20	24	39	35	19	17	38	37	18	18	26
Chr1	11927889	.	C	A	99859.2	PASS	.	DP	31	34	35	27	13	34	34	34	21	37	36	39	29	28	34	11	38	19	28	16	23	36	36	26	22	17	25	38	35	7	11	10	7	19	24	20	9	7	16	18	20	17	8	11	32	17	23	31	31	40	44	26	26	24	33	24	21	12	27	22	40	30	15	10	25	34	22	18	23	23	24	30	22	29	16	40	28	27	28	32	35	17	20	34	31	26	37	30	30	27	32	30	28	24	36	21	31	21	28	25	36	31	28	28	39	48	30	29	36	35	30	30	29	29	27	33	16	27	24	37	30	48	23	12	32	35	37	36	29	36	35	33	18	30	31	30	40	31	32	30	19	42	33	28	44	36	43	30	32	36	29	29	34	37	17	30	17	22	44	37	39	34	32	25	16	33	13	10	23	24	32	28	24	27	32	26	29	26	25	23	32	26	35	26	31	20	29	17	31	13	35	55	40	30	20	36	30	36	32	35	42	42	24	24	31	22	34	39	28	30	36	19	31	23	24	33	16	24	28	38	19	42	15	29	33	29	23	31	22	29	29	24	42	40	28	32	15	17	32	18	23	22	20	26	26	25	25	22	22	26
Chr1	11959134	.	G	A	1880.25	PASS	.	DP	25	24	26	24	13	43	26	29	29	36	33	24	27	33	26	19	45	33	31	20	30	31	27	25	32	20	27	41	43	33	15	22	20	22	10	20	28	25	24	20	15	30	22	27	29	33	30	28	30	38	34	23	28	29	17	24	23	19	28	15	21	42	23	20	23	19	18	18	21	40	26	30	18	20	26	38	33	34	27	26	30	14	23	26	36	22	35	30	33	26	35	40	41	20	33	20	32	29	21	21	26	35	32	32	37	40	22	22	23	31	30	18	27	25	43	30	39	26	43	45	32	35	31	41	33	27	23	36	30	36	33	30	19	21	29	28	31	22	21	28	17	33	29	39	38	29	17	23	38	24	36	27	29	19	31	26	24	30	29	27	36	54	26	31	20	32	20	15	23	19	29	42	30	29	24	34	33	18	23	35	36	31	24	33	24	26	20	32	25	18	35	32	38	33	24	52	29	38	31	32	31	35	16	35	33	29	30	26	29	25	38	31	27	17	25	20	19	26	22	21	23	34	18	24	28	41	25	27	16	34	9	43	36	27	23	24	28	13	17	17	14	33	39	26	26	25	25	31	31	18
Chr1	11965986	.	C	A	3392.64	PASS	.	DP	30	22	18	28	23	53	32	37	33	36	36	26	24	37	26	22	37	30	52	27	29	27	16	34	25	20	18	24	28	18	18	12	22	26	12	24	18	21	15	32	16	19	22	17	33	14	33	28	34	31	34	34	22	28	27	26	30	12	23	22	20	37	20	9	20	32	30	19	21	14	21	19	16	22	28	32	19	22	19	23	29	21	31	32	39	31	35	19	27	24	34	43	24	23	27	30	28	22	33	32	28	23	19	32	35	30	35	36	36	34	33	34	34	24	31	30	27	21	23	23	20	37	21	28	30	26	25	45	31	35	30	30	20	33	31	31	45	29	30	17	28	31	28	31	39	31	29	29	34	25	29	40	25	17	23	28	24	24	34	34	29	35	18	21	23	44	25	17	23	22	23	36	28	28	25	21	31	30	30	23	17	30	31	25	35	30	21	22	36	17	36	43	31	32	24	30	29	42	24	24	32	35	31	30	32	24	19	23	28	26	37	23	40	23	31	16	31	29	27	23	24	28	16	22	23	26	24	23	24	25	24	21	32	26	25	27	26	19	22	20	20	25	26	27	27	31	31	22	22	28
Chr1	12091922	.	T	C	140474	PASS	.	DP	17	3	13	10	11	14	6	14	15	21	10	16	10	15	5	6	10	15	18	3	6	15	10	6	5	5	10	17	12	10	9	7	9	10	5	22	8	11	5	11	11	13	6	18	23	16	20	22	23	29	16	33	15	23	15	19	29	13	24	10	25	19	12	15	17	22	28	8	9	22	19	14	6	8	8	23	16	21	21	19	22	10	13	12	26	11	27	15	15	18	23	14	18	18	15	8	4	3	8	9	10	19	16	10	20	21	13	17	23	14	24	19	11	12	14	31	18	24	24	33	10	18	16	21	14	18	11	11	9	11	11	19	13	8	14	19	24	10	10	32	14	19	20	20	23	27	26	24	18	14	20	24	18	8	16	18	11	13	30	25	27	25	27	20	10	32	13	7	12	17	16	25	12	21	9	25	16	12	7	13	31	19	28	21	10	14	16	13	18	7	26	17	23	17	20	31	36	45	13	20	29	27	12	17	23	10	25	22	14	16	22	15	13	12	17	11	14	3	7	10	14	21	5	20	15	23	13	16	6	12	5	19	17	12	11	18	9	3	19	11	12	6	31	8	8	25	25	26	26	14
Chr1	12130370	.	C	T	784.43	PASS	.	DP	20	18	21	26	17	22	22	26	25	31	32	22	30	33	21	18	26	20	15	17	33	16	15	16	20	17	24	44	30	27	15	18	20	16	20	22	20	30	22	23	18	36	24	25	20	23	12	30	28	34	35	24	22	27	22	29	25	23	29	26	34	37	28	24	26	17	27	12	29	34	30	24	25	22	21	36	24	20	25	31	43	18	19	26	25	24	26	21	30	26	29	35	32	33	14	17	22	18	20	14	34	22	22	23	17	22	15	22	24	31	26	31	33	29	22	26	26	23	27	24	19	24	28	29	26	23	18	34	25	30	31	27	27	24	24	21	29	26	27	25	15	30	26	16	27	22	31	23	23	23	28	25	28	17	14	21	8	26	25	22	30	41	22	20	16	33	23	25	22	17	20	33	27	23	31	24	27	25	19	18	23	23	26	29	34	18	24	27	20	15	23	27	36	22	17	27	27	30	26	24	30	41	13	29	33	15	27	29	26	34	26	23	17	14	18	11	21	2	21	14	12	32	20	22	21	32	30	26	7	39	1	27	37	19	20	25	16	12	18	21	18	5	29	18	18	20	20	22	22	19
Chr1	12158494	.	G	A	5455.22	PASS	.	DP	17	8	24	16	15	15	13	21	19	31	28	18	30	25	13	22	24	25	20	11	24	15	11	6	20	11	29	27	20	14	14	16	20	16	10	23	8	22	25	14	14	17	19	15	19	15	29	13	25	22	26	27	16	17	22	26	18	13	20	18	23	23	18	25	26	15	20	16	18	21	27	29	23	18	17	20	22	24	23	22	21	5	18	13	27	12	14	18	16	26	30	30	17	14	18	11	17	13	10	15	15	25	16	21	10	21	16	26	17	22	27	16	16	15	25	27	16	23	23	36	14	23	13	33	23	14	19	26	20	24	20	16	9	23	21	14	27	16	15	29	9	20	22	33	27	21	20	21	29	26	24	25	19	14	16	22	14	16	20	11	29	33	14	28	11	34	20	15	18	18	17	28	25	12	26	20	20	21	17	26	29	15	21	24	17	14	22	12	19	17	23	27	18	21	23	22	38	25	25	21	26	29	17	21	43	13	24	20	22	16	20	14	18	11	13	11	15	10	19	21	13	32	13	15	20	11	13	19	17	25	4	30	24	8	9	17	12	4	12	12	12	6	26	8	8	15	15	20	20	13
Chr1	12184283	.	C	T	1148.39	PASS	.	DP	33	25	23	29	15	33	24	32	35	40	43	30	23	31	29	34	38	34	39	26	36	26	29	38	23	25	28	33	32	21	32	18	26	21	30	22	19	25	19	23	17	24	26	23	39	26	34	37	37	37	50	22	40	34	29	40	39	19	40	25	39	50	24	27	25	34	19	31	19	38	36	29	17	32	18	35	23	36	34	25	41	17	25	30	51	30	43	26	34	26	41	37	38	33	27	29	32	29	29	23	28	46	22	26	35	34	24	36	33	35	32	34	31	34	27	33	24	31	30	43	22	37	22	36	29	34	23	43	36	53	40	27	23	34	22	42	35	34	40	36	25	42	35	24	38	35	31	28	37	33	32	32	41	33	34	33	28	20	34	26	49	28	29	17	22	33	22	16	22	35	15	51	30	30	30	32	28	33	30	27	34	26	27	32	30	19	30	28	28	22	44	45	47	32	39	50	41	28	36	25	34	51	33	25	33	28	39	31	30	36	35	27	45	18	25	17	31	17	29	41	36	35	25	29	37	35	25	35	24	41	20	32	42	35	28	26	31	23	30	26	26	28	46	33	33	30	30	26	26	33
Chr1	12229659	.	A	G	296010	PASS	.	DP	27	24	36	26	24	41	28	47	24	50	33	32	39	38	38	35	44	28	40	30	30	34	23	36	29	18	29	42	36	16	14	21	19	21	21	28	26	21	30	36	20	27	24	32	28	29	36	38	24	32	47	30	30	39	21	31	35	18	27	29	32	35	26	21	19	24	25	21	23	36	34	30	22	36	35	33	30	38	31	24	41	17	34	30	35	32	29	36	40	30	44	30	30	25	40	24	38	27	33	26	32	30	34	46	37	44	31	42	33	32	20	41	35	40	29	23	36	32	33	41	28	39	23	34	35	33	23	25	34	47	35	31	21	26	30	35	40	36	32	29	33	36	26	39	30	29	29	37	38	33	42	50	31	33	29	40	30	33	34	40	59	38	32	19	21	34	25	18	13	21	23	41	17	20	29	35	37	24	23	38	35	43	25	41	47	30	33	19	42	17	38	49	33	35	16	45	35	28	43	39	39	48	25	38	34	33	40	37	44	35	48	29	26	21	27	26	33	11	24	27	40	45	25	32	29	41	20	23	24	35	18	38	36	37	30	23	29	19	29	24	27	26	67	20	20	36	36	36	36	29
Chr1	12310408	.	T	C	878.22	PASS	.	DP	26	23	41	19	20	47	25	25	20	23	25	35	23	27	20	21	38	36	34	25	34	17	27	33	17	11	23	31	19	11	4	7	8	4	8	5	14	10	10	11	16	8	9	12	28	13	25	12	27	19	24	27	9	23	13	15	22	14	20	17	26	21	16	13	17	19	15	13	6	20	17	10	15	16	22	21	28	23	27	15	31	15	19	27	41	27	21	10	28	23	25	40	15	34	27	23	38	26	20	18	22	22	26	36	34	33	14	24	22	19	18	25	23	26	24	21	20	27	26	26	11	29	19	14	23	30	25	23	19	15	19	20	6	23	24	30	39	29	33	24	41	50	31	30	32	37	42	37	33	35	21	36	27	27	25	20	20	19	26	27	35	30	21	17	11	54	14	10	12	23	26	35	18	14	25	20	30	18	32	29	19	26	18	32	21	22	23	29	33	12	24	33	30	26	29	28	22	12	36	29	45	28	18	27	28	24	12	24	24	13	24	34	27	14	25	22	22	9	21	26	12	13	14	15	20	16	23	28	22	24	16	23	24	23	14	19	13	8	19	13	12	17	18	26	26	41	41	29	29	17
Chr1	12324088	.	A	G	7635.92	PASS	.	DP	30	32	22	33	22	28	22	22	28	37	32	28	26	28	33	23	32	47	41	27	36	21	39	20	25	24	24	34	25	19	8	22	23	21	15	15	25	14	35	18	19	21	22	16	37	25	37	28	27	24	31	25	22	30	20	30	27	28	32	22	32	44	29	24	17	21	26	29	30	31	30	24	23	40	34	36	29	26	31	24	32	23	30	23	39	28	40	29	38	28	35	42	33	26	25	28	34	30	21	25	23	31	21	34	30	37	31	42	31	40	23	31	27	32	38	31	25	42	33	34	22	33	37	28	21	41	33	37	36	36	36	22	17	39	34	28	38	25	27	29	26	41	22	38	44	39	40	35	34	28	32	33	37	28	27	26	25	38	35	30	30	30	33	25	22	34	18	18	26	27	23	32	36	29	27	30	19	22	28	24	28	25	30	45	39	16	32	37	39	14	32	44	39	34	26	36	40	53	33	37	37	39	34	25	41	28	29	35	34	34	36	32	40	22	29	30	27	38	17	31	22	44	25	21	16	45	15	37	35	26	21	30	16	48	20	25	16	20	32	19	24	21	45	25	25	37	37	29	29	35
Chr1	12330714	.	A	G	7565.78	PASS	.	DP	40	32	32	42	23	47	40	43	33	35	38	32	35	37	35	28	62	44	57	33	37	47	34	38	32	30	26	59	48	35	34	30	36	25	30	18	35	37	27	35	28	36	20	27	37	27	51	40	45	53	34	36	39	47	29	41	45	33	37	27	55	54	35	28	40	32	29	39	33	48	47	34	38	45	40	38	31	40	31	44	52	23	29	35	49	32	48	37	35	42	51	69	34	35	44	41	41	28	48	35	37	40	52	38	52	46	41	49	41	56	40	45	32	40	42	34	43	42	47	57	58	50	34	54	44	53	34	45	47	51	33	37	31	48	34	42	48	32	43	33	27	37	50	43	55	61	49	39	34	52	44	44	53	33	35	36	31	49	40	46	46	40	26	47	23	53	26	25	28	43	29	59	53	30	31	38	34	34	35	31	34	43	53	27	42	31	37	29	48	17	46	40	47	45	35	33	41	44	39	39	55	56	37	52	35	26	36	40	40	44	33	38	40	22	39	34	30	27	29	38	31	36	26	37	37	41	34	35	38	36	26	48	40	44	23	37	24	36	32	33	36	46	54	33	33	51	51	48	48	38
Chr1	12358748	.	C	A	1023.39	PASS	.	DP	40	28	22	35	33	49	26	38	33	29	36	22	30	37	24	29	44	44	45	42	43	35	29	42	39	21	27	37	30	26	18	18	23	18	12	18	24	26	29	22	19	24	24	25	40	32	31	36	33	30	27	30	23	23	21	31	37	18	22	23	39	37	25	25	23	28	18	24	21	30	29	16	30	27	40	35	36	38	24	29	39	30	19	50	46	27	31	19	30	33	29	56	30	26	32	35	45	37	28	30	33	46	34	26	29	45	34	43	33	61	36	37	35	34	23	30	41	33	30	46	38	41	31	44	36	32	34	41	38	28	34	16	21	35	40	32	44	38	50	32	28	44	33	38	45	41	44	30	33	41	31	46	37	43	23	29	25	41	43	41	56	43	31	37	25	41	26	20	24	30	22	39	38	31	22	27	28	25	25	30	27	44	27	34	42	38	40	36	42	27	48	43	46	25	42	39	30	41	29	41	48	46	39	34	36	20	40	31	29	33	35	32	48	28	34	38	23	29	29	37	32	43	30	41	33	37	37	38	44	33	28	42	29	36	28	23	23	33	35	26	35	24	58	35	35	51	51	36	36	39
Chr1	12382554	.	T	C	4292.39	PASS	.	DP	40	29	39	37	24	47	38	33	44	1	44	30	33	38	.	28	50	35	43	28	32	2	.	.	35	3	32	48	38	28	25	21	27	39	26	22	27	1	.	.	15	34	29	31	2	27	39	23	40	1	42	26	21	34	32	2	43	38	41	34	2	3	2	33	27	19	25	22	33	43	44	42	23	28	41	46	33	50	49	30	51	18	32	45	44	43	36	39	44	32	54	51	44	30	49	18	34	33	30	24	38	46	36	34	33	41	40	29	29	33	31	33	41	51	34	34	40	33	38	48	34	55	29	39	35	42	45	44	35	47	40	46	24	39	46	42	43	35	44	36	28	39	44	40	43	38	42	33	45	46	44	42	29	26	64	27	26	33	32	33	42	45	37	35	19	41	33	15	27	39	29	37	44	33	28	39	36	36	36	29	39	35	41	39	46	30	44	34	29	12	41	43	45	41	34	51	47	39	41	31	57	47	29	48	36	47	50	34	31	44	29	31	33	21	30	27	36	36	32	36	40	45	21	41	41	47	23	41	36	37	27	41	41	41	34	30	40	2	41	29	24	.	1	53	52	43	43	35	35	43
Chr1	12387373	.	A	T	38140.2	PASS	.	DP	30	21	25	25	34	38	19	33	38	28	31	25	38	47	29	27	33	28	30	23	30	29	20	30	27	26	34	48	30	21	17	25	20	15	33	28	26	24	24	22	20	32	23	21	43	34	39	35	34	36	31	35	37	32	27	42	44	24	30	41	40	42	24	29	31	29	28	26	21	31	36	33	29	28	26	45	35	40	31	30	44	33	33	26	38	25	42	20	16	34	47	25	34	27	24	21	23	26	26	21	29	35	28	44	36	42	26	35	37	36	20	39	32	32	26	35	35	25	39	27	31	33	24	31	35	31	27	27	36	43	35	36	25	35	29	25	38	30	31	26	36	30	35	29	58	35	34	27	39	26	34	18	35	23	54	25	16	27	24	27	28	36	28	27	17	39	41	14	19	37	26	39	35	18	28	25	25	27	29	18	21	40	21	32	44	30	36	36	28	20	37	37	21	30	25	33	29	35	23	24	36	49	30	34	28	23	27	25	31	29	25	33	34	16	22	23	33	27	35	22	19	20	22	27	28	22	25	31	22	26	7	32	33	25	27	27	39	23	32	21	29	29	42	34	34	41	41	31	31	38
Chr1	12392549	.	T	A	25417.1	PASS	.	DP	29	15	21	33	32	48	41	45	32	44	56	33	44	46	43	32	43	33	39	20	29	43	28	31	32	34	33	39	21	17	21	25	21	35	16	20	27	28	28	40	13	18	30	33	37	32	24	17	23	26	35	23	28	17	13	30	25	32	27	24	29	38	27	35	20	26	28	23	34	36	35	31	34	42	33	49	42	33	44	56	51	27	29	46	60	39	47	26	42	28	42	58	45	36	46	44	37	26	34	30	44	41	36	48	42	50	30	39	33	45	33	39	42	32	36	41	47	39	53	42	31	41	35	43	40	44	27	47	38	59	45	46	29	49	28	29	59	37	53	40	30	51	45	36	58	26	35	50	46	46	32	47	37	27	30	48	26	37	41	27	35	55	34	40	18	47	25	26	34	33	38	50	42	29	32	34	26	27	27	41	38	33	41	50	59	30	27	40	38	27	38	46	43	53	30	50	44	26	38	28	42	57	41	44	55	30	36	35	30	42	35	27	44	16	24	20	38	39	37	35	40	39	26	38	32	31	30	42	50	40	33	30	36	28	35	26	19	32	27	42	29	34	57	33	31	51	51	41	41	32
Chr1	12429394	.	T	C	1128.89	PASS	.	DP	36	1	18	31	25	45	29	46	31	32	37	42	23	38	38	40	52	4	46	.	2	28	27	37	1	27	2	1	3	16	14	3	2	16	1	3	9	33	19	25	1	1	16	27	33	33	1	1	2	25	1	9	16	1	1	23	1	15	.	2	19	40	27	33	2	7	17	.	27	2	27	21	30	20	32	30	28	30	15	34	36	25	25	34	37	36	33	18	36	23	36	46	36	39	28	35	34	30	26	33	25	40	35	38	39	33	29	39	27	40	27	32	27	41	42	32	37	36	42	34	34	41	18	36	25	43	23	30	31	44	26	14	17	39	42	30	50	30	39	26	37	54	28	29	32	39	50	44	34	27	41	51	51	36	.	31	22	41	41	42	40	41	29	17	14	42	24	12	15	24	22	41	19	20	30	35	34	35	22	43	32	37	32	29	46	28	29	35	30	16	32	47	57	42	25	45	36	33	43	31	37	53	31	35	30	30	32	43	40	43	23	30	24	19	33	24	28	19	33	47	26	50	14	40	27	45	32	31	25	29	26	29	46	3	24	24	8	24	2	26	27	39	48	1	1	46	46	43	42	3
Chr1	12494660	.	C	T	39114.5	PASS	.	DP	21	19	26	20	24	28	18	40	23	24	38	20	22	32	25	21	43	23	18	15	24	16	22	27	21	11	19	24	19	16	18	13	11	15	15	22	20	24	23	18	16	22	16	20	26	32	25	21	20	32	31	21	30	20	26	24	20	16	20	24	25	28	13	20	25	18	23	25	18	26	21	24	23	20	24	29	21	25	18	33	38	16	23	24	35	23	32	14	25	25	37	33	14	29	24	19	25	27	28	27	29	33	32	13	32	26	28	21	22	28	18	25	29	31	27	29	31	20	42	33	27	21	22	29	32	29	29	21	31	24	29	28	29	29	20	35	36	21	22	30	12	26	23	23	35	27	24	27	29	34	27	17	30	25	22	18	17	33	19	27	39	37	34	21	17	46	26	20	26	22	18	35	24	23	15	28	32	21	21	19	26	24	18	32	36	29	22	29	29	17	31	28	36	26	27	42	39	28	23	22	44	35	16	25	26	13	32	39	19	37	15	26	24	16	21	17	21	14	23	18	21	35	15	21	28	33	19	39	16	25	10	33	27	25	16	26	13	11	16	22	29	4	31	17	15	20	20	21	21	27
Chr1	12519909	.	C	T	4452.58	PASS	.	DP	29	6	21	28	28	43	4	21	30	5	27	29	7	32	8	29	42	38	24	16	5	4	5	7	6	9	3	6	21	24	13	25	32	23	2	3	30	6	7	4	3	1	12	27	10	17	37	6	34	9	6	7	5	7	5	7	3	31	6	4	4	8	3	29	8	8	34	23	22	4	30	26	28	20	23	41	25	31	24	23	39	17	24	31	38	34	31	30	28	33	38	41	30	27	25	30	28	29	31	15	34	37	31	21	36	42	19	47	25	45	29	29	26	28	28	31	29	34	40	33	27	10	26	35	24	33	28	39	30	44	47	27	16	37	24	31	37	35	39	24	29	30	38	34	38	31	37	46	29	31	36	43	34	23	7	29	19	34	29	39	35	42	31	29	17	38	24	15	18	25	24	44	39	33	31	24	32	30	16	34	42	34	36	45	25	18	26	27	40	15	35	34	34	37	18	23	42	40	36	37	29	55	23	24	36	12	34	26	26	37	36	33	33	20	26	19	28	17	29	31	20	30	21	23	17	29	25	31	24	30	22	32	32	4	20	25	13	3	2	21	18	12	15	33	33	22	22	27	27	7
Chr1	12621612	.	T	C	201.39	PASS	.	DP	25	12	9	33	16	48	18	19	18	28	19	30	15	27	16	28	24	30	30	20	25	23	25	34	25	19	29	47	25	18	14	9	20	10	26	23	19	15	16	24	26	34	12	18	17	33	39	20	35	25	33	27	29	30	21	32	29	16	43	21	29	47	25	17	24	30	17	17	25	33	29	21	23	25	24	38	40	24	24	24	42	16	22	32	31	19	40	22	22	26	35	43	28	30	25	23	30	13	34	24	24	26	27	27	28	31	29	38	28	44	23	29	37	17	21	24	33	41	31	33	22	29	30	36	26	25	27	26	25	31	36	24	20	22	23	23	30	24	24	36	19	33	24	28	37	27	48	41	36	24	35	30	21	23	27	27	15	20	29	29	44	42	33	25	12	37	28	24	24	30	26	43	36	22	28	40	21	29	26	20	21	30	22	29	33	30	22	29	23	12	21	34	34	23	22	30	34	23	28	37	39	34	29	23	34	27	27	34	26	25	24	31	28	16	27	16	16	17	20	17	19	36	17	28	21	24	23	33	19	31	16	35	23	19	18	11	19	27	14	21	18	14	35	22	22	25	25	21	21	23
Chr1	12646431	.	C	G	523.46	PASS	.	DP	18	14	18	11	14	31	17	23	22	28	31	17	20	32	20	12	24	23	26	19	27	20	18	14	27	9	16	21	18	20	12	16	15	11	11	22	12	11	17	13	10	25	13	23	27	18	24	28	24	28	27	21	17	23	17	16	25	15	21	32	34	34	29	14	19	17	27	22	27	31	16	25	25	18	25	18	20	19	19	12	25	10	10	18	23	14	28	14	23	19	19	22	26	21	22	14	29	21	21	24	27	20	22	12	24	20	18	30	30	25	17	18	26	32	16	15	22	13	23	28	20	20	22	24	17	27	20	19	16	36	21	13	15	24	25	25	29	23	18	27	23	35	31	23	24	18	35	22	24	19	26	17	12	14	22	18	13	16	21	20	22	31	26	32	22	28	14	14	25	19	19	35	24	20	13	33	25	11	22	21	15	23	16	19	19	15	17	23	15	18	30	22	30	19	18	27	41	32	21	30	24	47	24	21	28	14	32	23	17	20	18	29	31	8	24	10	17	13	18	14	23	22	13	31	21	30	20	23	13	29	4	27	20	21	24	9	16	7	12	22	24	11	27	20	20	15	15	21	21	12
Chr1	12650027	.	A	C	124052	PASS	.	DP	14	11	10	13	12	22	11	24	15	26	10	9	16	18	9	11	20	16	14	9	12	8	16	16	11	16	19	21	19	19	12	22	10	16	15	10	13	16	15	10	15	16	6	12	15	14	18	9	22	26	25	18	19	24	15	23	16	9	15	7	15	20	24	17	13	12	9	15	17	18	16	13	12	5	13	20	17	17	12	21	21	14	17	18	17	11	14	17	12	21	15	26	10	14	11	12	12	16	15	15	16	10	10	12	12	20	7	15	14	23	10	8	16	14	5	12	14	19	14	17	19	18	24	15	16	27	14	27	15	25	17	18	10	20	16	10	27	22	18	22	12	21	12	9	25	14	13	17	9	13	9	14	14	13	9	9	14	16	7	11	20	17	16	20	7	19	12	14	7	9	8	22	22	12	15	13	8	22	15	11	12	13	15	15	11	12	15	23	18	8	19	22	29	17	17	18	36	12	27	24	19	22	15	24	14	14	18	20	24	18	17	23	16	19	22	17	13	6	12	20	11	28	10	21	27	24	25	23	19	22	20	17	18	18	22	13	11	10	18	14	11	9	13	15	14	17	16	16	15	13
Chr1	12683034	.	A	G	2109.25	PASS	.	DP	28	25	15	20	10	36	20	26	31	37	35	35	17	16	32	24	35	37	27	27	29	23	28	23	28	22	36	28	29	27	24	20	26	25	19	22	33	26	23	14	26	29	22	34	24	31	31	23	27	27	20	29	23	37	24	31	32	17	32	33	28	36	29	19	32	29	22	28	16	28	31	25	30	19	15	34	23	41	37	32	38	19	23	20	25	21	32	19	34	35	29	26	34	31	27	21	27	30	24	22	28	36	25	21	33	31	19	32	31	34	23	30	27	36	42	25	27	28	19	36	31	26	30	31	35	35	29	29	32	32	38	27	19	23	23	19	23	27	31	24	26	29	24	24	36	19	35	20	45	22	22	30	30	17	27	19	20	17	30	25	32	33	29	28	16	32	22	26	31	21	16	36	32	33	28	23	24	25	28	35	24	29	22	26	24	37	27	21	28	18	30	31	40	27	28	45	43	33	33	31	45	50	20	31	27	24	33	37	21	34	37	19	36	12	22	24	19	11	16	18	24	38	20	27	27	33	22	23	9	31	9	36	34	21	18	21	19	11	14	23	20	9	35	32	32	18	18	27	27	20
Chr1	12728074	.	G	T	83109.8	PASS	.	DP	34	23	36	40	19	46	36	34	36	38	39	39	39	39	38	30	44	38	50	25	42	27	43	52	37	31	27	41	38	29	26	23	20	33	23	24	24	31	26	27	36	33	36	31	39	36	40	37	28	36	43	26	27	38	27	38	40	26	29	24	50	53	43	21	34	25	30	30	28	47	38	42	31	34	28	58	46	38	35	39	57	17	30	32	45	34	60	39	50	42	50	46	38	30	37	39	34	40	32	40	40	34	44	36	31	38	36	49	36	49	34	52	35	39	43	44	43	44	58	50	37	51	44	47	45	47	40	37	46	40	57	47	21	41	46	52	46	39	42	38	36	44	41	28	48	41	55	34	39	37	38	45	41	31	44	45	34	28	34	32	56	43	37	35	20	38	26	27	36	49	27	63	50	49	30	30	25	38	31	45	28	33	46	38	31	25	35	29	39	23	47	46	42	38	40	38	30	50	32	36	43	49	42	50	42	33	50	41	43	35	39	37	48	21	35	41	30	38	35	42	42	35	26	37	38	37	30	37	35	35	30	49	35	51	24	44	19	35	32	31	33	37	43	37	37	50	50	33	33	38
Chr1	12731863	.	A	G	164051	PASS	.	DP	35	20	23	30	28	32	23	25	24	26	29	25	25	24	36	31	35	33	38	19	33	26	25	23	26	21	38	47	25	28	21	18	15	19	21	24	24	29	17	28	19	26	19	30	21	29	24	34	21	38	29	24	18	32	27	40	25	28	32	26	35	54	30	21	25	16	29	28	32	29	29	22	38	42	33	35	41	41	28	22	38	18	31	20	36	26	28	23	37	22	35	39	35	23	31	26	32	25	40	31	24	24	35	45	37	41	21	44	24	39	24	24	39	37	24	31	37	30	29	36	29	22	24	31	25	37	24	35	25	30	34	32	28	33	25	31	29	22	27	39	36	38	28	34	43	34	31	35	36	39	34	40	26	24	26	23	20	32	40	27	37	31	27	34	14	35	31	12	25	36	25	33	33	20	41	37	34	26	19	22	29	30	25	23	29	34	11	42	29	19	28	30	39	32	20	35	29	36	33	30	40	43	25	12	25	16	33	38	40	35	33	25	37	22	26	21	34	26	22	27	21	36	24	34	31	34	19	31	20	30	16	39	27	15	16	32	14	19	26	22	13	15	42	30	30	31	31	29	29	34
Chr1	12746044	.	C	A	1009.46	PASS	.	DP	15	9	7	17	15	24	10	22	12	24	17	19	22	24	9	9	21	17	13	14	21	12	8	18	15	9	8	25	13	5	8	16	16	16	20	15	10	11	15	20	11	20	21	23	21	27	18	15	19	31	26	16	22	23	19	21	16	12	24	20	10	24	14	17	20	21	10	12	15	23	18	20	13	12	8	20	13	19	23	15	26	13	14	15	16	9	17	17	28	22	19	18	12	21	15	13	5	19	21	14	17	17	19	9	29	32	9	15	8	6	8	15	22	16	10	13	20	16	17	17	20	16	10	17	12	17	19	23	12	22	25	19	14	12	17	19	13	12	18	17	11	17	13	12	21	18	22	22	16	13	18	18	14	11	16	7	11	16	13	22	22	29	18	22	9	31	23	10	14	7	7	19	17	20	21	14	22	10	7	20	14	11	16	22	15	14	13	9	15	11	18	24	23	23	23	14	24	31	25	23	28	41	8	11	27	18	32	21	15	27	16	18	16	11	28	10	8	3	4	19	23	33	9	30	34	27	20	21	4	21	5	30	36	11	19	25	20	9	13	17	9	2	28	14	14	14	14	24	24	12
Chr1	12757386	.	G	A	883.39	PASS	.	DP	22	16	9	18	19	25	23	28	20	21	16	18	21	26	11	14	31	31	35	19	31	13	16	14	28	17	21	26	26	19	18	18	17	25	22	19	14	18	15	27	20	23	14	19	27	24	34	23	27	40	31	35	24	27	10	23	29	29	19	13	37	32	26	16	22	25	23	22	33	35	35	35	21	28	22	19	21	39	23	32	35	17	17	20	27	18	25	25	27	23	34	34	21	24	21	10	25	14	23	26	30	35	24	37	17	39	33	29	37	36	19	25	25	31	30	35	33	28	34	42	21	38	26	23	22	28	20	38	23	29	27	33	22	26	25	18	33	31	24	28	29	29	24	29	45	28	43	28	33	35	20	25	35	21	12	39	20	23	26	35	20	37	27	28	14	28	18	12	28	29	28	36	43	30	21	26	20	28	16	25	33	26	25	29	26	18	19	23	28	19	31	40	25	28	37	34	37	41	34	34	39	45	26	46	37	19	30	44	16	48	17	26	20	16	25	22	31	10	23	28	25	43	18	42	35	46	18	19	29	25	12	34	38	17	18	22	22	20	16	23	22	16	47	30	29	22	22	30	29	17
Chr1	12761828	.	A	T	1218.27	PASS	.	DP	11	7	7	7	12	15	9	17	19	15	11	8	11	21	4	2	15	6	15	8	6	6	10	9	7	5	4	9	12	3	4	3	2	6	5	11	5	.	12	5	4	18	5	8	17	15	8	18	21	12	14	17	11	15	8	6	18	9	20	3	11	10	17	12	5	11	9	9	6	8	12	8	8	11	8	12	21	6	11	10	20	10	5	15	13	6	18	9	17	10	21	15	16	26	8	10	7	9	9	13	22	15	11	11	12	15	10	18	11	15	13	10	15	13	17	18	17	15	21	24	7	14	13	9	8	16	13	14	14	11	8	18	11	10	13	20	11	8	17	6	15	11	14	15	21	20	17	16	17	19	11	11	14	6	12	8	17	16	14	17	20	15	21	22	6	14	14	9	12	14	12	25	11	13	15	16	11	16	6	7	12	13	11	10	15	11	9	14	15	16	19	19	10	14	27	17	25	29	12	16	13	30	10	22	16	13	17	19	22	17	13	15	11	13	15	9	14	18	16	9	10	13	12	14	7	14	12	15	7	24	12	13	13	15	12	14	7	9	13	5	2	6	22	6	6	11	11	6	6	16
Chr1	12766420	.	C	T	3905.73	PASS	.	DP	21	25	22	22	16	37	25	18	27	30	34	25	24	26	22	23	31	32	27	13	35	29	22	25	21	11	24	37	31	13	14	23	18	18	15	18	16	23	23	22	23	28	27	28	28	29	24	19	24	38	26	24	23	24	15	27	34	16	28	21	29	33	37	18	27	26	35	17	24	36	31	25	23	25	22	29	28	29	23	22	54	20	25	23	37	22	29	17	26	21	31	31	28	18	24	29	22	25	12	19	21	29	29	14	25	38	20	31	27	31	22	34	27	22	24	28	29	19	31	25	26	21	29	29	19	32	31	37	24	39	35	25	18	30	26	29	35	23	15	23	15	32	24	36	35	34	30	21	32	28	24	23	26	16	27	21	34	19	27	20	41	48	33	22	12	24	26	27	18	24	28	31	30	29	14	29	28	20	24	23	18	17	25	20	26	17	20	22	26	27	21	29	41	16	24	28	34	20	39	31	27	40	20	24	31	16	36	31	24	25	23	20	21	9	31	11	14	16	16	16	14	38	16	27	20	21	19	30	16	15	10	33	25	23	12	23	15	8	19	30	14	16	51	26	26	15	15	13	13	18
Chr1	12768921	.	C	T	11568.9	PASS	.	DP	25	18	15	36	22	24	36	25	34	28	29	38	31	33	27	29	40	35	47	25	32	24	31	20	25	18	21	26	33	25	12	19	24	23	20	19	25	30	19	29	27	25	20	24	22	34	30	25	28	41	26	29	35	33	21	35	35	21	34	28	27	37	23	21	21	17	24	21	37	34	40	30	18	26	27	42	36	39	39	37	43	23	27	32	33	25	40	30	39	37	45	43	29	37	30	25	33	33	28	24	37	36	26	27	35	44	21	35	34	42	31	41	36	39	19	41	29	31	41	39	32	38	23	38	25	29	29	41	33	28	40	35	18	27	26	27	42	21	32	30	23	34	31	37	37	28	38	36	37	29	38	37	38	23	38	25	20	29	36	42	49	51	37	29	20	40	23	19	23	31	14	40	39	20	35	35	26	21	25	29	24	32	32	31	32	34	23	33	40	22	27	37	49	28	33	44	38	38	41	40	40	53	29	43	35	27	38	40	33	42	28	27	34	15	21	17	31	12	20	35	27	28	20	18	29	32	25	28	26	23	18	33	28	35	25	30	21	17	24	27	21	26	31	31	31	20	20	31	31	28
Chr1	12774101	.	G	A	290.37	PASS	.	DP	22	16	22	18	14	34	29	21	30	32	31	30	27	36	14	25	45	38	28	21	32	33	34	29	24	19	20	31	34	18	17	20	22	25	18	21	20	23	25	28	16	23	22	19	25	21	32	18	28	33	33	27	25	26	22	19	34	18	26	23	38	50	32	30	41	28	32	21	23	29	24	19	31	28	29	39	24	23	26	29	44	23	38	28	33	17	38	27	28	29	39	37	29	33	29	33	24	20	27	23	35	29	26	22	33	27	11	40	39	36	22	29	26	35	25	38	27	24	31	39	25	38	21	44	30	38	17	38	26	25	31	36	22	28	36	30	20	34	25	21	22	41	23	27	39	30	40	31	51	36	37	33	34	27	24	27	33	21	25	36	52	38	26	25	15	32	25	16	24	25	23	34	34	18	30	24	28	14	26	29	38	24	29	33	28	19	18	26	32	20	43	30	37	23	25	27	32	21	22	33	31	45	26	27	30	19	38	25	29	31	27	21	27	19	25	18	21	17	23	20	19	36	16	21	23	38	20	23	20	17	13	33	21	21	28	27	15	17	21	19	22	15	45	32	32	19	19	17	17	26
Chr1	12869441	.	C	T	103299	PASS	.	DP	34	23	22	42	24	44	41	28	44	39	35	46	42	47	33	30	40	36	49	38	42	34	28	37	22	14	32	39	32	16	17	18	19	27	24	20	26	27	28	32	20	19	17	27	38	32	42	27	43	21	41	27	24	38	29	42	32	11	29	18	33	31	13	31	21	27	13	18	14	33	25	19	20	20	27	43	31	28	27	24	52	17	19	46	48	33	34	21	35	29	37	43	23	37	29	37	39	39	41	41	40	35	41	48	32	55	38	31	41	42	34	47	33	46	23	36	40	23	37	65	26	32	34	32	44	45	29	39	45	45	33	20	17	47	44	37	46	28	57	39	48	37	45	39	38	45	35	32	39	30	35	40	57	32	35	32	24	31	37	33	68	44	42	29	25	41	25	11	29	35	28	48	21	21	33	42	28	36	35	41	33	26	51	48	46	36	27	24	36	23	39	39	38	43	31	40	38	48	42	37	45	49	35	32	42	20	31	53	56	33	26	32	48	19	32	31	33	23	24	44	29	38	32	30	30	42	30	21	33	33	26	36	28	37	19	40	30	29	22	21	19	27	44	40	39	45	45	29	29	25
Chr1	13223792	.	A	G	107485	PASS	.	DP	22	20	17	31	21	40	25	31	25	34	26	25	26	43	27	20	41	22	33	16	28	23	24	11	26	23	27	39	30	27	25	17	25	18	20	18	25	36	31	29	16	26	22	16	22	23	35	19	22	28	28	19	25	39	17	29	39	18	22	17	41	29	28	23	21	26	19	26	18	37	27	27	21	24	32	27	25	30	22	16	29	17	17	20	33	19	26	22	28	21	39	20	17	19	25	17	23	17	20	17	25	34	24	18	24	37	22	30	16	23	18	24	26	32	24	27	18	24	27	18	22	31	27	26	26	32	23	18	23	27	23	33	13	27	24	28	32	26	23	23	16	34	17	25	28	22	29	33	28	25	25	22	16	10	29	16	18	25	28	18	34	31	22	19	19	38	23	19	13	18	21	31	35	21	25	23	27	26	18	26	22	20	17	28	29	12	25	26	26	20	46	22	26	18	25	31	23	28	22	27	33	28	30	28	30	12	27	22	22	26	20	15	25	13	23	24	15	18	14	16	17	26	17	32	21	25	14	15	16	28	9	32	34	23	18	32	25	16	26	28	18	21	46	33	33	30	30	20	20	19
Chr1	13238266	.	A	G	351.9	PASS	.	DP	22	16	18	23	18	24	25	20	25	29	18	27	26	25	24	17	17	27	29	16	24	24	24	26	25	18	18	44	29	19	31	15	16	13	13	12	19	24	17	15	12	13	21	12	21	23	20	21	32	21	29	23	20	36	9	31	18	20	22	20	32	30	19	20	24	17	26	19	18	24	28	34	17	27	18	26	27	26	23	32	27	18	25	17	27	17	28	19	29	26	42	16	24	32	16	29	26	19	25	14	21	24	21	32	21	28	30	26	38	34	23	28	34	28	21	24	31	27	24	31	17	29	20	38	20	30	15	19	26	27	33	36	11	29	27	20	38	24	13	22	21	32	23	33	37	22	24	22	29	23	28	38	26	21	25	26	26	20	34	30	29	27	26	23	11	21	16	13	15	19	21	46	22	11	23	27	21	19	17	17	24	23	25	26	32	23	29	14	29	12	11	28	16	21	13	16	29	31	17	24	18	29	23	29	21	14	21	14	17	16	27	17	27	15	15	20	27	25	10	12	17	20	13	16	20	25	16	16	25	26	17	20	13	38	13	20	13	12	5	16	17	13	38	26	26	21	21	19	19	28
Chr1	13239885	.	C	A	216221	PASS	.	DP	18	22	20	18	17	30	18	18	22	20	34	19	22	24	31	12	17	27	20	15	18	25	21	16	19	20	29	24	27	11	16	14	22	19	22	27	11	12	16	32	17	22	16	25	20	23	23	21	33	22	23	22	19	28	24	26	33	19	22	17	35	52	28	18	16	19	26	25	22	34	25	24	21	27	21	28	23	34	22	37	25	22	21	20	25	19	26	20	20	22	44	27	35	24	14	11	35	17	25	14	23	29	34	21	26	31	21	36	29	33	19	29	26	39	23	30	40	26	42	33	20	37	20	31	23	28	26	25	21	29	35	20	22	14	31	35	28	27	11	27	29	33	26	19	35	28	29	33	37	28	27	32	23	10	19	19	19	29	26	28	31	33	34	27	24	24	25	20	20	21	20	22	20	21	15	24	23	32	30	23	21	25	22	19	24	25	24	29	29	16	9	19	26	21	18	26	26	23	17	23	23	48	18	22	40	11	33	18	23	26	12	26	23	16	15	13	8	13	15	13	14	19	16	31	17	14	18	25	10	25	6	25	11	19	14	22	19	11	20	23	13	6	33	29	29	18	18	23	23	21
Chr1	13303889	.	G	T	2012.26	PASS	.	DP	33	32	17	31	19	45	42	40	45	43	38	33	45	34	46	35	49	61	50	38	46	34	43	46	35	31	26	52	46	31	19	30	28	27	27	34	24	32	25	42	42	37	33	26	55	29	48	40	28	46	40	28	27	42	28	57	36	27	49	23	37	54	44	33	32	26	31	31	25	49	32	39	41	34	34	52	52	35	31	36	51	29	43	35	33	36	34	32	43	46	42	53	31	36	33	38	39	35	33	34	41	42	36	38	37	30	56	48	39	52	40	51	45	53	28	45	44	32	35	34	46	43	31	29	50	57	27	33	31	44	41	38	15	34	44	44	58	39	52	53	32	46	37	36	52	35	42	44	48	36	35	52	50	42	36	35	32	41	34	50	35	40	31	30	21	41	17	22	41	46	24	48	48	38	28	33	31	26	35	31	42	27	36	35	41	30	30	27	31	20	50	56	35	48	40	57	33	29	38	46	42	53	33	37	53	31	26	34	32	42	41	37	46	22	32	48	39	26	32	45	36	51	31	36	32	34	36	33	32	31	34	43	37	42	34	33	25	19	42	33	28	26	50	49	49	42	42	34	34	26
Chr1	13325104	.	G	A	182766	PASS	.	DP	22	14	13	26	22	21	15	22	8	29	23	19	22	23	21	19	29	25	25	19	22	20	11	29	19	13	28	29	17	12	7	12	14	14	15	15	22	17	14	23	17	22	22	20	25	18	25	27	23	40	31	24	28	19	20	26	26	18	31	18	12	28	29	23	12	24	23	15	24	28	28	24	19	20	12	29	24	28	19	19	32	10	18	19	25	15	15	24	22	19	32	26	29	23	26	14	23	13	17	18	27	23	26	17	25	35	17	22	16	28	23	15	23	37	29	26	29	31	30	24	23	25	25	36	37	27	20	16	24	28	21	17	23	21	20	28	28	19	24	22	17	28	30	37	49	22	29	38	21	25	27	30	26	14	26	20	17	23	30	27	45	33	21	34	20	45	23	16	21	23	23	42	22	20	19	17	24	20	17	22	19	29	24	29	22	22	21	22	24	15	23	28	29	20	31	40	22	30	34	18	31	44	32	26	27	19	34	23	24	29	24	34	21	18	26	22	15	16	16	30	13	30	17	25	27	41	16	25	14	26	9	27	35	22	14	20	23	14	13	17	22	18	29	24	23	17	17	28	28	29
Chr1	13332869	.	G	A	13204.7	PASS	.	DP	26	25	20	36	18	50	25	42	34	37	30	25	28	37	48	22	51	45	34	41	37	25	40	44	32	20	39	35	34	15	17	14	29	25	24	17	18	20	18	27	17	27	15	25	27	28	38	31	43	37	31	28	28	33	23	30	34	20	26	35	28	38	32	18	22	22	42	20	19	44	30	37	20	32	34	36	33	31	25	35	42	26	25	31	34	29	34	30	29	39	29	40	31	37	29	40	30	24	27	28	33	36	32	40	33	27	20	38	28	39	27	28	28	37	25	30	35	37	29	36	29	36	25	39	27	34	23	27	21	42	31	36	15	40	40	40	32	34	33	24	28	32	33	32	47	45	32	49	26	37	31	22	25	32	28	37	22	29	27	32	35	37	23	31	14	46	21	8	18	34	23	31	25	29	25	23	17	31	23	27	24	29	32	32	28	31	26	42	31	15	37	38	45	38	36	41	46	35	34	36	44	49	27	35	32	33	41	37	34	34	39	27	33	18	36	37	23	33	24	38	35	44	21	35	38	49	33	44	27	24	22	40	40	40	27	38	17	35	36	39	36	25	49	43	43	38	38	26	25	28
Chr1	13362993	.	C	T	923.18	PASS	.	DP	7	13	15	18	6	22	17	11	16	22	15	22	11	16	17	13	17	17	18	18	28	15	10	18	10	10	14	16	15	13	8	10	11	13	7	5	14	10	7	19	11	10	8	9	11	11	26	15	13	16	12	6	16	12	13	15	24	10	12	12	13	15	9	14	12	17	11	10	19	18	15	8	11	10	10	25	16	8	16	19	22	14	22	17	17	16	19	7	17	10	18	20	9	19	17	14	16	19	19	14	16	14	14	15	25	31	11	20	19	26	13	20	12	16	21	13	19	22	15	17	19	18	15	15	8	16	19	19	12	19	13	14	16	15	22	22	23	20	23	9	14	22	22	19	23	13	17	21	11	10	13	21	23	12	14	17	10	17	21	13	22	24	18	21	11	14	12	12	13	16	18	30	17	16	10	14	13	13	10	16	20	11	16	12	21	10	19	18	12	6	25	25	21	20	28	20	19	17	19	24	24	37	12	18	23	14	14	27	13	22	23	13	26	15	17	18	16	9	10	20	17	18	11	20	25	26	14	10	27	23	14	24	16	20	8	18	7	11	17	15	15	11	17	19	19	25	24	20	20	20
Chr1	13374237	.	C	T	1236.52	PASS	.	DP	11	16	11	15	18	25	15	29	21	32	33	20	22	31	17	12	21	15	18	26	15	13	16	14	12	16	21	22	13	23	15	22	8	26	19	19	20	17	18	16	14	25	22	26	28	13	19	28	36	28	20	20	26	20	20	25	21	16	19	21	27	13	21	20	19	17	27	11	20	31	21	22	27	16	18	26	15	25	21	20	25	19	11	19	21	24	18	17	22	13	25	27	26	28	18	12	19	11	17	15	26	21	17	12	23	20	20	24	26	18	18	20	17	21	15	18	24	28	18	19	32	22	19	25	17	24	14	27	24	31	20	21	17	14	20	16	12	13	18	20	16	20	20	17	16	28	27	31	27	28	21	28	21	15	19	9	12	15	20	33	29	28	22	30	11	24	21	9	12	22	10	17	29	19	17	19	24	19	12	22	22	12	16	16	17	16	11	13	26	17	26	39	37	31	28	29	38	37	25	22	31	28	8	25	30	22	30	23	17	31	16	18	18	12	18	20	18	9	15	15	16	34	13	32	29	31	20	28	16	18	5	24	21	12	17	21	18	9	11	19	15	5	23	9	9	15	15	26	26	21
Chr1	13411419	.	C	T	187512	PASS	.	DP	29	33	16	30	17	34	27	31	35	27	22	39	33	23	23	25	33	23	31	15	34	35	20	23	31	34	26	42	34	21	13	20	30	17	37	23	21	32	29	27	21	36	32	18	17	18	28	17	25	36	32	35	23	16	28	30	30	26	32	26	39	46	41	22	35	23	34	21	33	43	49	32	29	22	21	35	20	30	20	29	31	18	29	29	37	19	34	24	31	18	41	40	35	24	27	25	23	39	27	16	23	25	24	31	33	37	19	24	36	31	24	36	33	29	33	32	28	39	26	40	23	43	26	40	33	43	25	36	31	42	35	41	20	34	25	38	24	22	29	29	20	29	23	30	29	28	38	28	37	27	31	38	26	30	24	31	20	26	32	14	40	37	28	30	12	34	24	20	22	21	16	49	28	18	27	25	30	19	23	28	31	26	38	41	27	29	25	21	30	21	28	42	32	31	31	45	30	19	26	23	27	27	24	22	24	21	32	27	18	22	29	20	35	12	21	10	27	15	19	21	12	42	24	20	29	21	20	35	22	29	21	45	38	21	17	24	11	16	22	29	32	13	42	20	19	27	27	23	23	20
Chr1	13432084	.	A	G	66829.1	PASS	.	DP	11	6	5	9	5	14	2	10	8	9	10	12	8	9	10	5	10	9	5	2	8	2	8	7	10	6	11	11	10	5	5	4	7	4	1	2	5	5	5	1	7	7	8	8	8	6	8	6	11	6	6	9	7	9	8	6	10	7	13	5	12	10	7	5	6	12	6	4	4	8	9	7	6	5	12	13	7	10	10	7	10	4	4	7	9	7	10	8	10	14	13	9	14	11	8	2	5	4	7	8	7	7	7	10	7	12	7	14	10	10	11	16	14	11	11	13	3	7	17	13	8	12	12	12	11	7	10	16	6	6	9	9	10	11	7	11	8	8	16	5	5	5	6	10	17	12	4	11	12	13	16	7	10	8	10	2	4	12	11	6	19	11	10	16	8	9	10	5	28	14	9	18	5	8	12	6	10	8	11	4	10	14	9	10	15	14	14	10	5	4	8	9	4	7	4	8	16	4	4	6	8	9	8	7	10	6	9	3	10	10	7	1	13	8	6	4	2	7	5	3	4	3	4	10	4	8	8	7	4	8	4	11	11	3	3	5	3	4	3	6	6	3	6	10	10	15	14	4	4	10
Chr1	13486754	.	A	T	205370	PASS	.	DP	25	18	27	31	20	45	25	30	43	40	42	30	40	32	18	17	30	37	34	15	21	21	30	20	19	11	22	28	24	28	20	21	20	23	27	11	24	33	10	26	19	28	11	23	16	25	37	20	16	16	27	21	12	43	16	32	32	17	37	22	27	33	22	25	18	19	25	14	25	29	31	34	23	25	29	28	26	28	24	31	37	17	33	23	34	22	46	17	21	24	43	35	22	31	22	15	25	20	19	24	33	31	27	23	28	37	25	26	29	34	23	26	34	31	37	46	35	30	36	33	21	41	31	22	33	30	27	26	25	40	37	40	23	27	15	30	26	19	31	24	27	15	26	29	44	24	40	38	35	35	19	36	27	23	28	17	24	23	28	23	37	47	22	28	17	19	14	11	23	22	25	35	44	24	24	21	20	25	20	25	31	29	32	45	32	27	20	33	36	10	32	32	36	35	35	34	32	28	29	41	37	31	26	36	31	19	38	34	27	33	26	16	38	16	24	23	26	21	25	24	25	28	21	33	21	37	20	19	28	39	15	32	38	32	15	25	29	15	9	22	25	40	23	30	29	47	47	26	26	27
Chr1	13507299	.	C	T	1033.39	PASS	.	DP	27	15	15	22	13	22	22	21	23	19	23	14	13	29	26	21	29	28	18	28	30	36	22	26	36	26	37	55	45	32	16	11	29	12	13	22	19	26	17	34	22	23	25	17	33	17	38	44	41	40	20	38	25	29	21	35	45	25	22	16	23	47	24	29	37	38	15	17	11	39	28	19	17	15	14	28	23	19	20	24	36	16	22	12	26	31	25	21	25	26	41	38	27	21	18	18	19	23	19	14	24	19	27	31	27	37	23	38	22	43	21	38	25	31	21	30	37	28	28	43	21	31	31	38	28	31	16	29	27	34	34	23	23	21	22	33	57	34	39	33	29	31	36	33	38	36	53	35	23	18	37	29	22	12	23	25	28	27	19	25	31	33	24	25	20	20	27	17	22	33	22	42	36	20	23	19	23	14	19	22	22	32	23	30	40	16	24	29	20	17	44	34	48	31	34	56	35	47	38	33	46	58	24	36	48	12	47	28	31	46	17	28	16	24	30	25	28	30	27	27	35	39	12	37	26	56	21	29	19	23	30	34	46	30	24	38	34	27	29	28	26	22	53	34	34	41	40	30	30	26
Chr1	13513249	.	T	C	157064	PASS	.	DP	27	13	15	15	18	27	29	23	25	21	31	25	20	17	21	14	19	23	19	13	19	14	16	14	21	12	25	27	16	18	12	12	15	11	15	17	11	12	23	18	10	15	15	30	23	23	23	21	25	25	25	26	18	23	18	23	23	15	18	20	16	30	21	6	21	24	20	12	13	23	13	21	24	13	9	19	14	25	15	25	30	11	25	23	28	19	25	19	18	22	28	39	25	13	18	19	26	15	16	23	18	28	16	23	22	38	18	30	28	20	17	22	36	22	25	28	27	22	21	25	24	29	20	27	17	22	32	22	25	26	23	26	13	22	21	22	30	19	26	29	19	29	26	23	27	28	25	30	25	21	33	14	35	20	29	18	14	11	26	20	36	36	19	23	17	31	19	12	17	22	21	28	26	25	21	27	16	22	20	18	18	30	19	29	27	19	22	21	20	9	18	23	33	25	27	30	26	26	28	28	25	25	15	27	18	12	31	36	25	23	27	20	19	15	16	13	21	11	14	21	19	25	18	19	29	28	21	23	15	38	6	33	25	25	14	13	19	13	20	18	10	14	27	23	23	24	23	24	24	22
Chr1	13542185	.	C	T	417.66	PASS	.	DP	19	14	19	24	10	21	21	27	19	32	23	24	16	17	8	22	27	19	18	15	16	17	17	26	16	9	13	29	24	18	22	12	18	19	15	10	22	15	20	26	19	29	17	13	20	23	18	30	26	23	16	20	23	23	10	18	22	19	27	20	31	34	18	14	21	20	19	15	22	18	15	20	13	23	26	27	18	20	15	24	24	11	14	13	21	13	19	17	24	24	18	19	15	22	21	10	23	19	10	9	15	35	19	12	20	20	26	23	21	23	19	26	20	17	15	25	25	16	26	31	16	24	11	24	17	22	18	9	17	24	24	18	18	16	21	20	23	14	27	18	19	26	14	22	35	18	25	20	23	23	28	27	20	20	20	23	11	7	28	12	26	31	17	19	9	23	13	9	14	21	12	29	23	20	18	18	21	27	14	18	18	16	15	22	17	15	15	17	25	11	23	34	34	21	24	28	30	13	22	25	31	24	19	15	28	20	23	19	19	20	26	17	20	15	21	19	17	19	20	19	19	31	22	24	15	16	22	21	15	32	14	27	24	24	21	19	14	16	20	19	24	23	38	18	16	30	23	19	14	22
Chr1	13790102	.	C	G	492.37	PASS	.	DP	27	27	31	35	36	37	36	33	28	28	28	32	23	32	26	31	40	34	43	25	31	28	37	18	38	26	31	43	42	28	32	23	27	23	18	30	19	27	28	31	33	29	30	30	29	26	36	26	33	33	41	40	31	34	26	40	37	23	35	27	38	45	31	26	30	25	27	28	32	49	28	30	28	36	35	39	39	37	39	33	62	25	30	29	35	29	45	37	27	30	34	44	30	39	33	27	40	23	26	28	35	40	32	41	39	35	21	38	38	28	36	34	35	38	23	43	26	29	30	39	36	53	35	44	43	46	26	35	33	39	40	35	24	21	51	31	32	21	36	29	32	39	25	42	37	32	40	32	33	25	46	41	33	19	24	32	30	25	20	37	52	51	32	41	19	42	25	23	19	33	16	48	38	42	25	31	31	32	42	47	36	33	24	40	30	28	25	23	45	25	45	46	47	37	43	67	29	32	37	34	49	45	30	26	38	24	37	36	35	37	33	25	39	11	41	21	27	25	19	22	26	38	26	31	41	31	20	36	35	41	14	36	36	22	33	19	21	19	29	27	27	22	55	33	33	34	34	20	20	23
Chr1	13889335	.	G	C	28718.7	PASS	.	DP	36	31	30	36	24	44	32	46	38	47	40	34	32	47	38	29	46	36	47	31	37	34	43	31	40	30	37	33	35	40	27	24	33	28	28	22	33	25	28	25	18	35	25	24	30	24	33	39	40	37	35	21	39	34	28	36	39	25	33	30	48	44	45	24	49	20	25	25	30	42	39	26	33	30	32	48	42	28	27	33	51	25	32	25	39	33	45	30	29	30	50	52	29	28	38	28	36	32	35	27	33	40	32	36	44	53	35	35	32	46	35	36	35	50	36	32	38	31	42	57	38	40	30	32	50	39	45	41	25	46	44	37	19	34	24	34	26	39	52	38	35	44	32	27	41	38	44	47	44	44	39	46	34	46	28	31	30	33	30	30	49	54	41	31	18	45	36	25	20	28	19	55	34	49	33	37	44	36	36	29	42	40	23	24	32	27	34	36	41	21	36	53	56	42	35	50	36	38	37	26	28	43	25	35	34	32	56	37	38	51	39	34	42	23	28	19	36	33	28	28	26	42	23	38	34	35	25	28	30	36	32	36	42	53	44	28	32	32	33	30	27	37	34	40	39	45	45	35	35	38
Chr1	13890948	.	C	T	157542	PASS	.	DP	38	23	40	34	15	57	29	48	46	47	43	36	29	26	32	32	48	34	38	25	42	36	31	43	33	32	31	44	36	20	25	23	26	33	22	25	32	43	34	27	33	31	25	35	36	27	44	35	28	36	40	27	22	30	32	37	35	25	38	24	42	51	36	29	34	34	23	36	36	39	40	33	37	41	42	59	37	45	38	39	36	27	46	39	46	19	52	33	41	48	56	46	45	35	59	40	40	33	26	34	45	45	29	43	37	46	30	51	31	34	29	42	39	38	33	40	34	51	47	43	41	41	34	28	35	41	41	39	44	46	50	31	18	27	30	35	40	37	43	23	35	30	29	34	40	43	43	32	28	42	36	37	39	41	26	30	29	38	41	34	60	34	44	22	21	30	35	35	25	37	29	55	34	41	28	33	46	27	42	36	29	31	36	36	30	40	34	29	37	18	35	37	56	34	28	49	43	30	41	39	34	48	45	35	39	32	37	41	47	26	40	32	38	20	32	43	29	40	29	34	27	51	18	39	37	39	27	41	39	41	31	32	39	38	28	20	22	32	31	43	24	32	38	40	40	38	38	37	37	38
Chr1	13896008	.	G	A	112447	PASS	.	DP	32	28	17	26	19	30	28	37	33	35	26	36	33	45	23	25	43	36	41	31	41	27	30	33	26	20	31	37	37	32	22	22	27	20	34	25	26	22	19	26	28	37	21	20	34	35	30	37	33	43	36	28	24	37	27	39	36	21	18	22	34	40	30	25	36	36	23	34	19	39	38	44	22	27	27	45	29	41	37	31	42	21	26	24	47	29	32	28	39	38	36	49	35	36	29	34	32	32	29	25	35	27	25	24	26	32	31	38	32	51	25	25	41	29	35	34	31	42	47	42	39	32	22	33	35	39	31	28	31	31	38	25	20	30	38	31	23	30	33	27	24	39	32	39	49	28	37	31	29	28	30	33	34	20	29	22	24	17	37	30	47	39	39	36	19	41	23	14	34	31	26	39	34	24	31	28	35	25	25	35	41	23	30	25	40	33	29	32	32	16	41	40	34	29	26	29	43	28	37	36	42	43	26	38	37	31	44	36	22	45	36	28	35	15	28	29	35	11	28	29	25	42	17	41	21	43	30	26	32	42	16	45	29	31	30	34	34	21	30	19	16	19	44	23	22	30	30	24	24	32
Chr1	13914792	.	A	T	43136.4	PASS	.	DP	5	2	9	4	6	5	5	6	2	16	10	3	8	10	3	5	4	8	5	4	8	9	7	7	7	4	7	6	3	4	2	5	2	6	2	6	2	2	5	7	5	5	2	6	7	7	6	10	12	4	4	8	8	3	6	5	8	3	5	6	7	7	4	7	2	8	4	3	4	4	3	11	4	6	5	8	6	2	7	5	2	7	7	7	10	10	6	3	6	9	8	4	9	5	9	7	3	3	6	5	8	7	12	9	10	7	4	9	6	7	6	5	5	2	11	8	4	8	6	6	6	12	9	8	4	7	3	5	5	8	5	4	4	5	4	5	12	7	4	8	6	5	6	5	10	5	13	9	6	8	9	7	4	6	4	7	4	3	3	5	4	9	7	6	1	8	6	4	3	8	9	4	9	2	8	6	6	7	7	10	13	6	12	8	7	6	11	1	10	4	8	3	7	2	2	6	3	10	4	6	4	10	2	7	3	2	6	7	8	7	13	4	8	4	3	4	3	4	1	1	.	5	2	7	3	2	2	4	3	5	3	11	3	4	4	3	2	.	6	4	5	.	9	6	6	9	8	7	7	8
Chr1	13939860	.	G	A	1245.84	PASS	.	DP	26	27	28	21	20	39	35	27	33	38	41	48	38	25	35	28	49	39	28	25	42	36	32	42	30	20	22	39	35	26	20	19	24	21	26	17	34	28	25	28	16	22	21	24	31	14	34	30	31	30	30	34	28	29	24	31	30	22	27	35	43	36	30	26	28	24	31	21	24	27	32	35	25	26	35	39	33	47	28	39	36	15	35	33	41	34	34	26	28	32	50	37	28	23	29	18	28	25	33	29	20	26	24	31	32	29	32	28	30	32	31	44	34	31	27	39	24	36	32	48	24	35	30	31	30	38	28	35	22	38	41	35	17	34	30	48	36	28	34	24	22	38	38	31	43	39	45	35	39	39	34	46	33	24	44	40	31	32	39	42	58	38	42	34	9	29	30	14	24	32	26	33	34	23	24	28	35	27	21	42	34	46	36	47	29	33	35	27	27	21	34	38	32	22	21	32	37	23	44	37	24	44	35	28	35	25	28	31	40	35	32	31	20	17	29	23	29	21	21	30	26	36	18	24	23	38	22	23	26	41	17	34	30	24	21	25	21	20	22	19	22	38	46	29	29	46	43	37	36	30
Chr1	13941687	.	A	G	301940	PASS	.	DP	40	35	23	28	26	42	32	49	42	54	34	44	51	48	24	35	42	43	47	24	30	35	29	33	31	29	40	48	38	45	23	27	33	30	36	37	31	34	36	48	25	40	28	41	36	38	62	39	31	50	32	28	24	45	29	39	45	25	38	43	46	41	28	25	34	29	35	28	27	43	42	35	17	30	30	36	44	41	33	44	40	22	33	29	60	31	49	28	38	34	44	49	38	34	31	36	27	25	27	32	33	47	37	25	42	39	28	36	52	44	26	47	32	36	37	38	45	41	38	61	36	31	33	39	37	47	34	23	36	51	47	25	21	36	33	26	37	26	44	36	32	43	31	30	57	39	31	27	37	32	39	31	34	35	27	33	21	35	39	36	38	42	34	32	22	47	35	30	35	41	24	38	39	40	25	41	44	33	34	33	39	33	19	39	29	32	34	40	26	20	55	35	53	46	37	41	38	38	36	47	47	53	33	36	35	21	46	31	30	60	45	38	37	16	21	37	26	26	27	43	37	54	20	63	60	43	26	35	31	45	18	29	39	32	38	30	33	26	31	31	14	31	44	34	34	35	35	22	22	45
Chr1	14025186	.	T	C	217252	PASS	.	DP	36	26	30	17	22	41	25	45	33	39	39	44	35	32	26	23	39	30	39	25	54	25	22	21	7	11	33	32	20	11	14	21	20	19	23	24	13	23	11	28	15	15	14	21	39	21	42	25	29	25	34	18	23	24	15	22	29	21	34	.	16	32	21	12	17	4	28	18	20	38	19	15	15	23	24	19	19	25	21	25	41	22	26	25	30	28	33	9	25	29	45	37	29	28	32	31	34	33	26	37	24	23	30	34	27	36	23	29	23	35	25	26	31	25	19	12	20	28	21	17	22	29	27	43	23	.	29	19	27	37	21	15	8	14	22	22	32	26	39	40	27	43	41	28	42	33	27	26	50	28	26	38	40	36	37	31	20	22	30	46	33	51	38	14	17	35	19	11	18	36	26	44	13	33	28	31	24	32	31	23	25	27	44	33	29	25	37	31	32	21	28	39	45	30	41	41	36	38	30	26	38	51	40	30	27	26	32	38	25	34	40	40	36	15	32	22	24	29	26	39	38	42	25	38	19	33	25	34	33	33	19	20	34	30	21	29	25	34	29	35	19	26	46	28	28	43	42	29	29	25
Chr1	14040509	.	A	G	1740.39	PASS	.	DP	37	24	28	24	24	37	29	32	32	39	34	35	32	44	32	26	49	37	36	27	41	40	40	34	34	26	40	51	37	26	27	33	24	33	30	28	24	33	26	42	30	36	23	25	42	29	52	42	49	52	30	34	37	31	17	38	44	26	30	22	30	51	30	30	30	34	31	29	38	51	31	29	41	34	28	40	35	35	50	36	38	24	39	41	40	32	42	35	37	42	46	54	32	38	31	39	38	28	32	29	36	34	41	33	40	44	22	40	34	55	23	40	28	39	49	36	50	43	28	32	32	33	47	46	40	34	25	37	31	63	43	43	28	40	36	47	42	34	57	32	36	37	34	38	44	22	48	40	46	35	41	32	38	23	33	39	23	42	43	40	53	46	36	28	19	46	33	21	33	32	23	33	51	35	27	34	38	33	38	26	36	30	44	28	38	29	41	16	39	21	43	45	51	24	35	39	47	36	42	29	40	53	29	32	34	32	41	33	31	43	37	33	40	24	40	32	27	24	32	42	37	48	19	29	36	42	25	40	29	55	18	39	41	34	23	27	25	17	34	33	32	27	40	45	45	32	32	32	32	36
Chr1	14071776	.	G	A	664.39	PASS	.	DP	33	28	36	38	31	39	32	43	40	33	35	35	39	38	26	49	43	26	36	26	37	38	45	40	31	30	30	49	40	26	19	21	20	41	21	21	23	39	29	21	22	20	19	25	41	36	33	35	40	33	39	22	33	36	22	29	40	26	30	22	37	43	41	30	27	26	26	25	21	29	35	29	25	39	35	45	36	28	29	34	57	25	39	42	48	24	43	26	31	40	47	65	38	28	31	32	30	29	38	22	41	33	30	44	34	54	29	35	32	54	22	45	35	43	34	40	59	37	47	37	36	40	25	37	37	36	33	38	35	54	37	35	20	34	35	44	44	31	43	34	31	45	34	30	44	43	53	45	54	49	40	44	36	39	39	33	30	44	39	37	48	44	25	25	18	36	23	20	17	45	26	62	44	32	34	39	36	37	37	36	36	38	38	42	33	38	35	39	29	20	42	54	55	37	37	50	33	34	44	46	59	56	32	36	30	31	34	35	41	30	38	24	33	21	33	26	30	35	22	26	40	40	29	37	51	46	26	31	44	28	28	35	63	45	26	35	31	36	33	28	22	42	48	28	28	46	46	39	39	37
Chr1	14076125	.	C	T	150227	PASS	.	DP	22	19	27	27	23	31	21	39	46	48	32	30	33	29	19	21	32	32	33	17	35	15	22	29	24	18	33	40	28	21	12	12	23	21	17	21	20	27	27	22	12	28	13	22	30	35	34	40	31	32	36	32	28	35	26	18	25	21	27	26	28	32	17	36	29	26	26	20	19	31	25	31	26	20	25	39	24	16	19	23	41	20	23	26	33	32	40	16	18	26	35	26	23	16	25	15	31	21	17	15	19	30	21	14	25	35	20	33	29	24	19	29	35	20	25	22	25	22	19	19	19	24	28	20	26	28	24	21	18	35	17	21	17	29	21	29	30	25	26	28	29	23	26	24	36	28	36	31	25	20	26	23	28	17	24	22	17	28	26	25	31	33	19	24	10	37	15	21	18	25	18	28	27	27	18	37	23	19	16	21	28	26	19	19	24	11	22	26	27	14	37	26	36	25	29	39	32	31	32	22	35	43	15	40	32	31	27	18	27	38	21	21	24	6	32	11	29	26	16	21	22	31	22	18	22	32	23	34	15	32	16	33	22	27	14	20	18	19	19	26	28	20	46	33	33	38	38	21	19	24
Chr1	14083333	.	G	A	42036.2	PASS	.	DP	38	26	27	22	39	45	27	34	35	40	29	30	27	32	20	29	45	24	41	21	34	31	29	32	27	25	35	27	39	20	30	20	22	23	15	16	26	32	25	27	26	29	30	17	31	27	35	28	31	24	29	25	22	39	22	32	37	27	29	22	23	33	30	21	27	29	25	24	29	33	28	36	32	36	31	42	33	34	34	28	45	15	35	23	36	22	36	22	30	37	50	40	30	24	31	17	36	24	32	20	26	42	34	27	33	49	28	25	35	36	21	28	29	37	28	28	38	34	28	34	22	38	23	34	44	38	29	25	35	47	36	23	19	47	30	43	35	34	46	35	17	39	31	33	43	36	28	33	34	20	33	29	36	21	20	37	22	31	26	34	29	39	27	24	14	36	23	25	19	23	23	45	43	42	22	36	45	26	23	23	39	27	30	37	44	30	30	24	37	21	39	41	43	30	25	55	26	38	37	37	43	31	28	35	37	27	34	26	29	37	45	42	43	15	32	37	20	35	18	28	35	42	26	30	37	49	26	23	30	34	11	37	34	32	25	29	21	22	24	23	25	25	35	25	25	41	40	25	25	34
Chr1	14104037	.	C	A	167452	PASS	.	DP	34	33	49	33	16	39	28	31	49	45	33	39	38	34	23	27	36	30	61	32	36	37	32	36	28	25	22	38	26	26	15	.	22	34	24	15	20	16	17	28	12	25	16	24	36	22	36	40	43	23	23	26	24	22	17	30	30	20	20	24	20	20	13	24	16	18	26	17	21	39	21	23	20	29	19	33	22	21	20	33	27	18	29	38	39	18	34	17	23	24	33	50	17	18	29	22	34	19	31	23	29	25	19	22	22	30	19	38	27	28	29	33	25	29	27	26	30	23	28	36	25	24	25	28	23	31	19	20	25	37	14	20	16	30	39	28	28	17	24	26	24	31	28	29	32	17	37	35	26	40	32	30	35	35	23	29	21	43	34	17	32	46	31	39	12	32	17	15	12	26	20	44	18	17	18	27	26	32	24	27	30	32	19	31	31	20	28	26	27	10	28	32	27	28	31	32	33	33	37	41	24	50	31	31	31	19	23	21	36	34	32	30	24	14	25	19	19	31	16	29	21	46	22	17	28	21	24	19	24	24	15	29	30	44	30	24	7	27	28	29	24	34	29	42	42	60	60	24	23	36
Chr1	14109030	.	C	G	142916	PASS	.	DP	30	32	42	26	24	44	27	37	30	27	37	36	24	27	37	26	41	36	41	31	31	20	19	33	24	23	30	22	23	13	15	12	15	15	25	12	18	14	8	23	14	21	17	14	31	17	25	18	33	36	25	19	16	25	17	21	23	12	29	15	23	25	22	11	23	21	30	16	16	36	24	30	20	21	34	34	20	19	29	23	35	20	19	26	47	28	38	18	30	29	37	48	34	29	33	24	34	28	28	24	26	25	41	40	31	40	30	32	37	25	23	29	27	19	25	28	25	21	42	40	23	30	23	30	30	32	28	29	23	36	25	24	20	24	35	33	37	52	55	33	31	43	42	30	30	38	47	36	38	36	35	42	40	25	32	17	30	36	40	37	43	36	26	29	16	38	19	15	29	27	28	51	21	25	13	36	32	32	32	31	30	42	34	36	31	31	31	35	31	16	36	29	36	29	36	40	41	41	41	26	48	39	32	40	34	19	30	22	31	30	44	32	33	16	39	17	19	27	25	28	11	29	16	30	20	39	28	36	20	31	18	26	30	28	16	18	17	16	25	26	14	31	45	44	44	50	50	31	31	24
Chr1	14222121	.	A	T	291.41	PASS	.	DP	24	24	20	35	26	35	32	25	31	27	25	21	35	22	41	17	47	26	35	14	41	34	36	28	33	27	25	49	42	23	23	18	19	25	25	17	38	21	22	34	31	32	17	19	32	17	36	28	27	36	35	31	26	36	26	32	40	21	29	24	34	52	26	18	25	27	36	23	29	35	31	28	33	44	26	47	35	36	33	35	45	13	32	33	35	30	34	25	43	29	50	45	32	25	29	32	25	25	28	31	20	33	37	37	30	35	29	51	36	43	26	38	33	32	31	28	21	37	27	37	16	46	27	46	31	41	39	39	31	42	46	26	18	30	29	39	36	43	45	32	27	35	41	36	68	22	31	34	42	35	49	39	61	25	29	26	27	40	31	37	43	41	41	26	30	44	30	25	27	26	18	48	42	27	25	36	27	29	28	30	33	29	37	38	31	44	26	25	40	18	41	45	39	39	20	39	41	44	28	37	28	44	26	26	48	26	29	28	32	36	34	31	42	19	30	29	33	23	26	33	21	48	21	34	31	34	21	24	24	36	29	32	35	50	24	33	20	17	24	29	37	36	32	30	30	35	35	23	23	45
Chr1	14235235	.	C	A	11707.1	PASS	.	DP	28	21	31	30	22	32	29	40	26	35	23	23	32	29	32	27	33	37	42	28	45	17	19	34	32	27	33	40	42	19	12	20	30	18	24	15	37	25	24	27	24	22	25	26	32	18	37	28	23	36	30	27	30	31	24	25	28	23	31	20	35	44	27	23	39	14	21	14	19	39	32	38	30	23	30	45	42	31	27	29	40	21	23	37	27	29	38	24	31	34	34	26	29	30	24	23	28	15	15	34	31	29	30	23	24	32	31	35	33	34	17	32	25	41	29	31	25	30	38	41	30	47	29	34	22	35	20	33	39	27	39	27	19	27	28	31	34	27	40	21	22	28	26	20	47	41	40	30	31	26	43	29	37	19	27	27	28	34	31	36	30	46	28	32	15	38	20	19	18	25	21	49	30	22	23	27	24	26	28	24	26	21	29	29	36	21	30	20	44	17	32	38	29	26	42	44	26	37	20	31	27	40	29	25	28	22	38	23	27	27	27	33	26	19	27	24	26	30	27	26	24	41	20	33	19	23	33	28	30	31	14	30	24	33	29	22	24	20	33	18	23	20	38	35	35	32	32	31	31	41
Chr1	14237105	.	G	A	129804	PASS	.	DP	18	10	9	11	13	16	11	9	18	18	18	16	11	23	8	12	13	23	12	7	16	15	14	13	24	6	17	24	21	4	13	6	17	11	8	17	18	9	14	14	13	13	16	20	14	21	26	30	24	30	17	24	15	19	4	16	25	14	21	12	16	20	24	18	15	23	14	11	11	18	21	18	20	13	6	21	19	34	23	22	24	16	10	16	26	17	15	17	13	10	36	23	19	11	21	11	9	18	15	16	28	30	31	16	18	20	18	25	17	19	19	13	18	22	19	26	14	17	12	29	19	14	19	23	24	21	25	25	19	19	18	20	12	11	14	22	26	16	19	31	12	12	24	16	25	17	20	32	24	18	16	23	23	19	19	11	20	17	17	21	33	27	23	21	13	14	19	15	9	23	13	27	18	12	21	24	23	17	17	22	16	20	10	22	12	13	13	15	22	8	31	23	23	25	20	26	18	20	25	27	30	34	8	22	28	10	27	21	21	27	14	13	10	15	14	10	15	12	7	12	13	14	13	22	17	18	13	18	13	11	7	22	22	9	17	14	15	7	13	18	9	6	38	10	10	16	16	4	3	16
Chr1	14256861	.	G	T	2606.25	PASS	.	DP	30	27	31	50	23	58	36	34	31	54	27	43	35	39	42	34	50	55	42	39	50	32	42	39	40	25	37	42	37	28	24	29	22	47	23	23	33	24	26	20	31	33	22	19	43	37	42	37	46	40	38	35	33	35	30	50	35	28	36	20	43	57	37	35	38	23	31	41	24	38	39	37	34	51	28	50	42	47	40	34	62	28	34	47	42	39	35	28	42	37	55	56	28	45	41	32	34	32	44	36	31	44	48	37	49	51	35	41	51	60	27	39	36	38	38	36	42	44	35	47	46	52	36	43	46	47	32	45	35	62	43	39	30	40	38	37	53	45	57	49	39	59	29	34	53	37	50	28	44	47	35	51	43	45	37	38	36	46	52	31	40	43	35	35	23	45	22	26	37	43	26	43	38	37	31	36	36	35	32	29	37	36	32	34	42	32	22	38	44	28	49	46	65	36	39	42	52	37	42	43	49	52	39	43	43	33	53	32	37	53	48	44	59	24	45	37	29	27	35	40	32	60	27	39	46	52	31	44	34	43	41	33	33	56	35	24	25	45	46	31	27	40	59	33	33	59	59	40	40	37
Chr1	14305613	.	T	G	473.44	PASS	.	DP	27	14	25	23	21	21	20	22	18	24	24	32	24	17	25	18	25	15	49	23	27	22	10	22	10	10	14	17	11	10	7	10	10	6	12	9	9	11	7	10	7	4	13	16	16	17	26	15	15	24	20	29	19	17	12	23	22	2	20	16	15	5	7	3	5	18	9	6	9	23	8	5	11	12	9	11	10	12	14	8	30	10	6	21	34	23	6	7	12	16	13	29	6	19	21	28	32	26	37	28	27	30	19	36	21	25	22	21	24	23	24	26	19	14	15	20	16	12	13	27	21	29	16	18	23	29	13	17	35	29	8	13	6	29	28	27	38	19	30	18	28	30	18	27	32	23	34	18	29	25	30	19	31	20	21	20	24	16	23	28	26	33	24	7	21	33	19	6	14	25	18	27	10	27	20	35	20	25	19	33	27	20	26	36	21	17	21	26	33	10	33	36	37	38	32	34	37	30	26	30	35	25	21	19	24	15	24	24	25	25	20	29	30	11	28	16	22	17	10	19	21	34	8	24	14	25	20	27	16	26	17	24	21	16	19	22	21	11	18	18	18	21	26	24	23	26	26	21	21	22
Chr1	14314354	.	T	A	1194.39	PASS	.	DP	38	33	30	22	32	51	33	30	40	36	32	36	39	42	39	44	50	51	35	33	47	29	46	40	25	29	36	55	45	33	25	18	32	36	39	24	42	40	31	34	30	39	26	33	38	33	40	34	44	50	38	33	32	29	21	46	43	30	25	24	47	43	24	40	31	26	16	34	31	44	38	44	36	40	43	41	31	38	32	34	58	26	33	33	50	36	54	22	50	38	47	63	41	35	36	41	28	31	39	34	39	44	47	40	38	46	28	46	40	39	45	48	29	47	31	29	38	39	31	48	44	39	35	41	34	48	33	38	27	41	52	39	22	37	42	46	36	30	45	41	30	46	42	43	46	28	32	44	57	37	36	46	29	30	28	40	30	40	42	33	41	36	28	23	20	39	30	29	21	34	32	50	65	28	27	31	28	31	31	38	36	32	29	38	44	30	36	36	42	22	39	44	46	26	38	41	34	39	41	47	57	42	33	38	23	41	40	41	29	47	42	32	55	20	27	30	37	34	20	39	31	48	27	41	42	48	29	30	47	34	24	31	32	38	24	32	33	32	35	25	18	30	48	32	32	40	40	42	42	39
Chr1	14363666	.	T	C	130456	PASS	.	DP	28	25	19	44	30	41	31	28	33	34	29	28	34	29	37	27	38	38	46	21	44	30	27	29	30	33	35	35	23	22	20	25	24	23	29	26	25	25	21	35	21	27	27	20	37	25	30	27	33	27	31	31	25	36	28	29	25	27	30	25	47	51	31	20	26	28	27	27	23	44	31	49	10	21	41	42	21	36	30	20	37	19	33	34	37	19	34	28	33	37	45	48	31	40	38	29	22	30	25	19	30	37	32	26	37	36	20	37	52	51	34	36	20	42	28	35	29	45	41	33	36	35	35	33	32	37	28	37	40	46	40	32	29	29	33	25	32	33	31	31	21	38	23	30	37	32	40	43	28	38	32	46	34	28	26	24	26	37	31	36	43	58	21	32	25	47	31	22	29	27	28	39	42	31	26	36	34	29	30	20	33	27	30	20	33	28	25	36	27	17	32	33	20	37	30	51	34	45	38	31	46	46	26	35	41	17	31	22	37	42	27	31	37	27	31	21	20	19	26	32	27	44	16	39	27	28	26	36	26	32	20	25	32	19	29	23	16	17	17	29	29	23	38	24	24	26	26	26	26	26
Chr1	14413477	.	A	G	300175	PASS	.	DP	31	42	22	33	33	44	35	38	32	25	32	36	27	42	35	39	37	41	26	36	46	36	22	36	27	24	30	38	30	24	19	21	18	23	19	22	14	18	31	22	22	16	17	24	32	20	25	46	30	32	35	22	16	30	25	43	30	12	25	22	27	34	17	14	24	23	19	23	26	39	20	21	25	30	21	44	17	24	16	23	49	26	29	34	51	31	32	20	21	26	36	49	35	40	42	32	21	37	35	27	19	40	46	32	38	50	37	31	31	47	33	47	40	27	30	41	26	30	30	41	34	41	31	41	37	41	37	32	27	48	29	21	19	26	32	41	48	31	34	32	32	47	22	36	38	45	34	27	27	32	33	41	40	48	31	31	26	31	30	34	39	39	28	37	21	49	30	19	15	37	19	45	23	37	29	29	34	36	29	32	33	23	35	27	27	25	32	41	36	18	42	30	52	35	30	30	39	33	23	47	45	48	39	31	49	33	37	32	38	34	38	37	36	21	37	22	28	43	31	18	32	40	23	26	23	41	27	30	28	27	22	35	32	29	27	34	18	23	31	19	15	27	52	31	31	45	45	42	42	33
Chr1	14429214	.	A	G	1224.39	PASS	.	DP	28	35	26	42	26	46	41	42	34	38	38	21	39	41	49	45	55	46	48	34	61	47	28	26	39	38	34	64	59	23	40	26	25	25	33	22	31	39	30	41	38	35	26	31	51	38	60	48	43	48	52	32	26	41	26	41	41	37	44	28	43	49	29	34	36	24	29	26	37	42	37	37	40	47	42	50	41	36	29	37	41	26	47	40	51	43	44	26	53	38	38	57	39	34	32	45	40	30	39	18	36	44	50	34	40	40	40	47	32	52	34	54	41	49	32	42	34	48	34	42	46	44	41	44	35	49	35	43	47	40	44	29	21	29	40	36	48	31	47	38	43	40	35	44	51	46	60	39	41	39	32	61	40	29	47	31	29	26	38	27	36	45	40	27	21	41	24	11	24	30	24	47	31	40	41	24	31	21	42	30	38	36	37	37	37	31	36	33	38	17	39	49	47	40	57	52	35	31	35	40	62	40	32	37	44	36	54	46	35	42	45	30	48	23	31	28	40	25	35	40	34	45	25	41	38	54	33	46	41	43	25	39	44	47	45	36	34	29	38	31	38	45	42	38	38	45	45	31	31	36
Chr1	14467001	.	G	A	17656.2	PASS	.	DP	14	10	3	9	7	11	14	10	3	21	11	15	6	17	2	3	16	19	14	3	14	15	7	16	4	2	8	4	11	3	7	8	9	3	3	8	3	3	9	11	9	12	5	8	6	7	14	8	18	10	10	13	14	10	11	9	12	10	5	2	9	14	6	13	12	17	20	9	2	29	11	9	13	13	17	14	13	19	22	12	27	8	11	10	16	8	19	11	22	10	14	22	17	8	18	14	5	11	12	11	11	12	27	15	17	16	12	18	14	13	15	11	10	20	12	12	19	15	18	19	15	12	14	18	13	17	15	7	16	23	19	13	7	12	17	15	14	18	20	18	16	19	25	25	17	15	24	17	6	21	17	9	7	11	10	18	8	14	7	24	13	26	22	18	9	21	16	9	12	13	11	21	18	20	12	16	17	19	12	12	20	15	10	18	14	11	12	14	18	7	17	16	20	10	21	18	16	19	17	19	18	19	13	17	24	14	21	16	26	19	26	13	13	6	11	6	18	11	13	13	19	24	11	17	11	21	21	22	20	13	5	19	15	13	10	12	11	14	7	12	7	6	16	12	12	13	13	15	15	10
Chr1	14503556	.	G	C	836.39	PASS	.	DP	26	27	35	33	16	42	29	25	26	35	37	36	28	31	33	30	38	38	44	28	36	27	31	29	32	22	21	30	35	13	19	20	9	24	19	13	21	18	20	18	21	22	18	18	28	19	28	36	30	31	38	35	22	25	18	29	22	17	13	21	21	30	22	12	20	23	23	16	21	35	35	17	32	22	32	28	27	24	28	33	45	28	27	42	45	29	39	12	18	29	54	41	35	31	26	38	30	42	38	24	26	44	34	39	26	49	19	48	41	35	24	45	33	27	39	22	26	43	30	46	35	37	29	43	30	35	33	33	25	31	23	25	19	42	43	35	39	30	36	27	37	46	47	32	37	30	43	46	43	39	44	33	38	26	31	35	28	25	35	29	43	39	29	25	20	39	25	13	27	23	21	59	25	26	39	26	39	21	24	28	25	50	39	25	26	22	38	28	38	21	26	28	49	42	19	28	36	55	40	29	38	50	45	32	33	19	26	39	43	38	33	34	27	24	19	32	27	42	20	26	29	47	20	34	27	44	26	40	36	39	24	40	37	39	32	33	11	28	36	37	23	26	42	40	40	38	38	19	19	20
Chr1	14519604	.	C	T	6502.12	PASS	.	DP	28	13	25	24	19	28	23	39	24	25	28	29	21	35	26	21	35	26	26	18	36	35	27	31	36	20	26	37	28	21	14	23	25	24	17	14	25	22	31	34	22	23	24	25	37	21	34	41	20	41	40	31	40	29	20	31	29	23	31	32	40	42	30	23	27	26	27	33	27	34	30	27	21	25	30	35	23	34	26	36	38	28	29	29	42	26	30	25	32	23	39	48	35	35	20	24	18	26	28	35	31	27	26	25	32	34	23	31	28	32	27	34	32	25	31	33	31	36	35	45	26	37	25	44	21	32	35	40	27	35	40	28	22	23	40	30	31	14	24	36	22	36	25	27	37	34	34	33	46	28	28	34	38	25	26	28	19	21	32	27	47	45	37	39	19	35	27	24	32	27	16	40	38	32	32	40	24	23	18	34	22	23	27	31	24	26	26	33	26	14	33	27	30	35	20	27	36	43	29	43	35	45	28	24	32	25	29	34	32	36	27	19	25	21	27	20	22	20	22	18	26	45	20	34	27	27	40	37	26	24	17	38	29	34	19	29	16	23	21	17	18	18	47	26	26	27	27	24	24	35
Chr1	14520931	.	C	T	4425.24	PASS	.	DP	25	19	27	22	17	34	20	27	26	29	20	24	24	29	32	18	32	22	36	23	38	23	26	21	37	25	29	31	24	17	21	15	16	19	13	20	20	18	22	25	23	19	23	22	32	17	29	22	30	30	30	24	22	21	33	38	24	21	22	22	47	32	33	25	33	25	18	25	19	22	39	20	19	33	40	31	25	39	19	35	34	24	22	32	25	24	34	30	29	26	44	36	24	30	32	14	30	26	26	27	29	39	33	25	28	32	28	46	22	38	21	24	24	18	25	29	25	39	38	46	32	31	20	36	26	26	24	31	34	36	43	20	22	25	22	29	28	23	18	22	33	40	36	26	40	32	32	32	27	35	22	37	24	13	20	21	20	23	32	26	27	36	24	31	11	45	21	27	23	25	13	37	26	27	32	34	36	27	19	25	30	21	28	31	19	21	22	25	29	25	25	32	36	38	29	42	35	21	43	26	45	37	18	35	35	14	35	28	40	27	21	25	31	9	21	20	24	20	25	26	17	33	13	34	13	26	22	30	26	38	12	43	28	28	10	21	17	11	23	31	26	23	37	20	20	30	30	15	15	28
Chr1	14523317	.	A	G	817.39	PASS	.	DP	32	23	28	27	21	45	28	34	22	29	44	32	30	42	35	28	48	37	58	16	52	37	38	36	34	32	32	47	31	26	11	40	21	23	14	27	21	31	30	24	23	27	26	21	29	33	31	22	33	40	31	33	28	26	31	43	35	33	44	21	38	37	28	36	27	32	29	27	20	49	37	22	20	36	36	46	40	33	32	29	56	21	29	22	56	34	42	21	42	36	52	51	35	26	30	40	44	38	23	32	37	36	43	45	47	40	28	57	34	48	44	47	34	40	36	42	37	33	43	38	29	38	32	46	40	43	33	40	29	47	38	27	20	33	40	41	46	38	47	35	38	43	37	46	47	43	39	46	31	56	46	45	47	30	42	35	30	41	43	30	52	53	30	39	13	36	43	28	29	35	23	35	35	39	23	35	30	36	31	27	50	32	29	41	29	30	36	32	34	16	47	59	34	40	43	46	54	37	42	50	51	53	40	39	41	20	28	40	46	37	31	47	34	22	38	33	30	44	40	44	21	29	26	44	31	38	27	43	37	37	26	45	27	43	31	34	15	24	30	40	22	34	53	19	19	34	34	39	39	39
Chr1	14615426	.	C	T	13053.1	PASS	.	DP	27	29	25	38	23	58	39	35	41	44	48	40	25	44	29	36	38	46	47	31	34	36	31	41	34	34	39	56	40	22	22	24	33	20	19	26	21	25	37	27	29	28	38	27	30	32	41	33	32	28	35	21	30	36	27	44	42	24	31	22	45	50	44	30	38	25	25	36	44	43	35	35	36	45	37	39	40	32	35	33	51	25	45	31	53	19	40	31	31	40	30	40	32	36	23	28	34	26	34	40	26	46	43	27	40	33	40	33	33	55	30	42	28	37	34	34	42	50	37	37	44	52	34	30	37	55	37	35	31	42	38	37	18	27	34	42	37	33	38	35	26	39	37	32	54	38	46	39	32	34	48	44	31	34	25	23	25	34	38	30	56	51	34	41	8	53	27	19	34	12	20	41	38	33	29	43	40	38	28	34	29	41	49	39	30	30	26	25	52	12	49	36	40	25	33	48	40	45	44	34	34	51	35	41	44	26	33	43	27	41	39	26	33	22	27	20	23	42	22	26	31	50	23	37	40	37	32	27	28	39	19	28	33	33	30	34	28	24	35	36	31	27	32	43	43	29	29	24	24	33
Chr1	14708442	.	G	A	235600	PASS	.	DP	43	16	26	32	28	40	24	45	50	45	26	41	32	27	20	29	34	38	22	16	18	34	33	30	30	30	33	39	27	27	28	20	26	24	25	21	20	28	28	27	14	37	27	21	24	32	36	41	35	30	32	32	20	30	23	37	32	21	36	28	26	22	33	28	32	29	32	25	24	48	33	22	37	25	31	32	19	28	33	29	44	23	26	20	35	16	34	23	30	24	41	24	27	26	32	25	29	25	28	19	27	31	32	30	28	37	20	26	29	35	17	27	22	27	26	31	40	29	21	36	22	27	26	24	24	27	24	33	23	39	38	26	21	15	23	38	29	25	23	25	19	30	27	21	33	21	29	29	32	28	32	28	18	24	30	28	23	28	25	22	43	33	27	27	20	28	24	19	25	30	20	47	32	23	33	18	23	22	13	34	22	26	26	18	26	30	33	27	29	14	42	34	40	32	26	42	34	23	39	33	39	37	23	35	26	27	34	30	20	36	36	25	28	10	27	21	31	28	24	22	28	41	23	30	37	41	34	23	20	35	13	37	39	22	16	30	23	13	21	25	22	15	41	25	23	23	23	19	19	27
Chr1	14835836	.	G	A	804.31	PASS	.	DP	27	15	15	17	16	31	19	17	20	29	21	23	25	18	22	13	26	19	26	8	17	10	19	25	10	18	31	33	18	16	12	20	18	17	12	22	12	31	19	20	28	25	16	16	27	29	28	23	33	30	23	34	22	33	18	30	25	20	21	20	20	21	33	26	20	23	32	13	17	34	25	24	28	16	23	30	25	31	25	21	32	22	27	23	28	25	25	22	19	22	29	33	30	29	31	19	13	24	21	20	28	39	25	10	32	42	34	34	27	29	17	33	30	27	26	28	45	33	38	28	19	25	20	37	32	30	27	31	33	42	29	26	14	25	27	27	31	31	24	35	26	29	32	21	28	33	46	24	35	28	28	19	24	32	14	15	17	21	27	35	45	40	22	23	15	30	34	17	24	14	20	41	32	34	27	33	24	21	23	19	17	34	22	25	28	21	17	25	21	9	45	14	34	31	47	43	51	46	33	32	30	55	21	46	54	23	38	39	22	55	23	26	27	12	22	13	24	33	11	18	28	38	18	45	48	50	13	41	12	28	15	40	51	25	22	20	30	11	16	17	18	16	43	20	20	11	11	25	25	31
Chr1	14841800	.	C	T	1233.32	PASS	.	DP	26	31	24	45	24	49	33	58	56	39	46	29	36	50	43	29	55	50	37	33	53	22	43	38	41	43	49	50	40	26	29	30	31	42	33	29	30	35	31	47	35	35	24	36	48	45	44	44	38	66	37	31	42	50	29	46	45	32	50	37	44	46	55	45	44	19	43	25	39	49	48	37	43	36	43	49	38	37	54	45	38	36	51	47	43	38	61	40	48	54	50	48	31	42	51	38	42	39	37	40	56	56	38	42	54	53	41	51	41	62	37	50	54	50	42	39	53	42	41	62	37	46	33	47	38	41	35	55	50	42	45	37	38	54	31	28	62	47	35	33	48	56	46	46	54	38	59	63	48	44	52	51	43	33	34	34	43	37	35	38	55	56	51	28	23	59	34	34	35	33	37	58	47	43	37	45	55	47	19	29	44	46	40	59	43	46	33	36	35	24	43	53	57	41	36	60	54	50	42	55	62	73	32	38	54	30	47	32	38	46	40	45	52	20	32	26	41	29	30	17	35	59	30	39	36	40	27	36	33	46	21	56	49	52	31	40	33	28	35	34	24	37	51	39	39	33	33	48	48	29
Chr1	15141613	.	C	T	30714.8	PASS	.	DP	23	13	19	12	20	28	25	31	23	32	15	17	23	18	8	17	30	24	27	13	13	10	17	16	25	17	23	20	16	22	12	14	20	22	18	10	18	17	12	25	16	14	15	13	16	24	21	17	16	16	22	12	17	24	16	26	29	21	3	16	20	18	20	21	11	24	16	17	17	28	27	19	16	23	13	20	22	31	21	12	29	14	19	26	25	18	21	27	20	15	23	28	18	20	14	13	18	13	17	23	15	30	13	19	18	24	20	18	16	22	11	17	14	17	14	26	25	21	18	25	15	43	13	39	29	24	20	26	21	23	15	18	27	17	11	19	37	13	25	23	20	25	17	19	29	19	24	11	16	15	26	27	15	19	17	14	12	21	19	18	18	25	20	14	17	27	22	10	20	24	19	26	19	27	13	24	16	25	19	23	25	13	18	25	28	20	23	20	26	8	22	23	28	19	22	31	18	17	31	16	32	31	10	15	23	10	21	26	12	24	18	12	16	8	16	13	25	16	13	13	14	24	10	24	26	32	22	19	12	24	12	18	31	19	18	27	14	10	14	7	15	8	20	16	15	25	25	26	26	14
Chr1	15144339	.	G	A	3359.12	PASS	.	DP	31	38	39	24	19	40	33	44	42	45	35	43	25	47	28	37	54	39	38	27	44	25	36	43	27	33	37	54	35	31	24	27	25	33	24	33	28	35	30	28	26	30	36	29	34	32	36	41	30	34	47	30	35	40	35	41	29	35	42	39	32	38	34	26	31	16	42	27	37	51	36	35	29	32	42	44	29	38	29	34	46	19	31	45	45	31	47	21	35	37	47	50	29	34	25	25	25	24	23	24	32	33	22	30	45	43	29	30	32	42	25	37	41	40	24	48	46	30	39	49	36	35	43	25	42	53	34	35	26	40	39	42	21	38	29	52	37	32	47	33	40	36	30	37	47	31	43	36	43	44	55	49	26	29	33	33	20	26	25	36	58	57	32	33	21	45	26	22	27	32	18	43	46	34	30	30	39	23	16	30	36	32	21	48	36	32	34	30	39	25	38	43	35	36	40	55	38	44	48	31	41	54	33	37	40	35	47	51	32	38	36	35	40	23	25	26	38	21	38	29	33	60	19	40	57	52	29	35	41	31	30	35	44	32	22	35	32	18	43	30	22	33	41	37	37	35	35	38	38	27
Chr1	15231597	.	C	A	13235.5	PASS	.	DP	19	26	27	28	12	52	28	42	40	35	37	34	32	41	28	42	68	31	55	31	43	31	27	36	26	28	32	33	30	26	23	24	28	20	30	20	25	17	35	23	23	28	18	17	35	31	49	25	29	47	38	25	25	22	21	35	20	18	27	31	32	25	28	13	24	16	20	16	32	43	16	22	14	25	29	46	23	22	25	22	58	17	28	42	46	27	33	19	32	27	48	44	30	30	30	29	39	29	30	31	28	40	34	35	33	42	24	44	31	47	31	44	25	36	30	33	32	32	39	43	29	38	36	40	40	33	28	34	42	22	25	37	16	31	35	41	43	38	36	41	28	46	23	34	47	21	45	40	48	30	38	37	31	27	33	37	20	22	41	39	37	44	33	29	22	36	23	23	25	39	26	43	25	30	28	32	36	27	21	26	27	29	38	29	36	24	30	29	41	14	31	43	45	31	42	42	45	33	35	41	34	53	29	32	40	24	41	32	28	48	30	24	34	20	41	22	35	29	27	31	29	42	17	34	35	35	24	28	32	30	22	40	25	46	23	25	20	21	34	17	22	23	23	35	35	36	35	35	35	35
Chr1	15292263	.	G	A	579.41	PASS	.	DP	30	37	20	29	25	44	33	43	30	50	45	39	55	30	52	32	47	34	47	42	51	24	22	41	26	18	27	29	24	12	11	17	18	13	23	22	31	15	24	20	16	14	12	15	23	30	42	34	39	31	23	33	24	33	22	25	28	10	23	30	26	28	16	8	9	25	19	18	19	47	16	10	11	26	27	37	22	18	18	23	55	20	25	32	54	31	27	17	33	20	26	41	21	37	27	29	39	34	29	33	34	41	39	37	37	27	26	33	31	39	36	40	34	34	39	35	40	44	29	33	30	37	23	31	38	38	27	32	38	39	23	14	17	36	41	42	61	21	35	28	29	41	40	38	33	34	48	33	46	41	41	35	39	31	34	35	32	35	36	30	50	48	33	16	19	42	26	9	18	30	27	45	15	33	33	27	44	42	28	35	36	31	30	46	44	36	24	38	37	14	52	46	36	41	30	42	41	35	46	30	51	48	31	44	30	20	36	34	38	30	44	24	42	18	41	20	28	28	21	38	25	42	13	39	30	45	36	34	25	32	21	36	40	35	21	38	21	15	32	24	31	24	41	39	39	39	39	48	48	37
Chr1	15298386	.	C	T	955.39	PASS	.	DP	42	26	37	35	22	35	33	37	45	55	43	28	41	45	25	46	61	44	47	38	29	33	25	39	27	34	43	54	42	32	23	27	24	31	28	18	32	34	36	43	33	49	38	28	38	31	39	41	45	43	42	34	35	38	19	44	51	31	37	38	41	33	40	35	27	27	31	28	38	54	61	37	36	39	38	41	45	25	30	35	45	23	37	28	34	36	38	25	42	41	41	56	26	33	35	28	33	26	32	24	43	52	32	40	42	44	35	34	35	50	21	56	29	45	29	32	29	49	48	51	45	37	34	41	37	50	43	37	37	45	44	30	23	47	35	44	33	27	48	29	39	42	33	42	41	36	45	51	49	35	51	39	47	30	37	30	37	32	34	35	44	45	33	36	22	44	27	25	22	32	30	64	35	43	24	36	41	28	40	31	37	28	30	44	33	31	41	40	27	22	36	57	51	38	39	58	36	48	39	36	45	49	29	32	44	40	49	39	29	48	38	35	49	23	34	25	26	36	27	42	34	33	23	37	52	47	25	35	29	39	27	37	33	34	26	35	34	35	31	36	25	36	53	30	30	48	48	35	35	31
Chr1	15380405	.	T	A	108580	PASS	.	DP	9	12	14	15	10	13	10	10	14	20	16	16	15	20	24	18	21	23	19	15	10	17	16	23	24	15	21	16	28	19	10	7	11	13	10	14	11	22	9	25	15	22	7	19	17	15	21	14	27	16	14	16	16	17	14	27	23	13	18	14	20	29	22	13	24	18	19	19	22	17	22	19	10	18	15	23	18	17	18	14	14	10	14	23	16	14	17	8	17	11	20	11	17	18	16	16	14	14	13	17	15	16	11	16	17	13	9	17	17	19	12	9	16	10	32	12	12	13	18	17	8	23	16	23	18	13	15	12	18	7	21	14	7	13	9	13	11	8	24	14	14	15	14	18	17	12	15	19	29	24	17	19	21	16	18	13	15	13	28	17	18	31	15	21	11	16	19	12	10	14	10	22	15	11	20	11	12	11	9	11	21	27	20	12	13	12	19	7	15	12	19	22	13	6	15	15	11	26	19	14	18	29	14	19	20	10	24	17	11	8	15	7	11	4	3	14	14	18	17	9	12	18	10	17	11	19	9	15	15	16	6	13	19	8	11	12	10	14	6	15	12	20	32	16	16	18	18	11	11	10
Chr1	15386602	.	G	A	183391	PASS	.	DP	18	14	14	25	10	26	15	33	30	26	22	18	17	24	15	13	24	24	30	15	33	24	26	14	18	15	30	25	21	11	16	19	15	15	17	20	13	14	19	26	10	25	23	13	21	25	26	21	33	28	28	17	24	21	23	31	23	21	30	12	26	30	32	15	23	28	16	15	19	37	22	20	24	13	14	29	27	21	22	23	38	19	22	19	27	19	34	19	25	19	31	20	19	30	26	14	25	18	12	13	23	26	23	17	24	30	23	32	25	27	15	28	31	32	23	28	20	24	23	32	24	31	23	24	27	32	22	21	31	25	24	19	15	28	22	24	23	23	19	22	21	26	23	22	32	31	29	34	30	21	30	32	25	19	25	21	20	18	26	21	35	24	21	16	10	35	21	15	24	21	21	31	21	16	22	23	23	23	18	18	14	27	19	28	19	29	19	24	24	13	28	28	31	22	29	32	28	29	29	23	32	28	11	27	19	23	35	25	30	15	26	24	20	10	23	26	31	20	18	19	23	33	15	27	23	31	20	28	28	24	10	36	30	21	23	24	24	16	18	18	19	9	37	23	23	21	21	15	15	27
Chr1	15453765	.	A	G	247.41	PASS	.	DP	13	16	14	13	15	12	19	24	20	37	40	26	30	35	13	19	18	20	19	14	19	15	6	14	12	19	15	22	11	7	5	8	12	12	20	16	10	13	16	22	12	17	12	14	21	20	14	24	13	24	21	17	24	26	14	26	16	16	24	17	17	15	19	14	26	30	32	15	27	31	30	24	21	25	19	22	24	19	16	17	34	13	10	14	29	15	18	19	9	24	31	30	30	19	24	15	11	16	25	14	20	23	15	22	20	24	17	20	21	8	15	19	14	24	20	10	26	23	17	27	18	17	11	20	18	18	18	20	24	22	29	19	14	19	18	19	19	14	30	28	18	27	24	18	29	29	28	23	26	13	22	24	25	16	13	17	19	14	13	23	24	35	22	19	6	27	22	15	14	18	16	28	25	15	30	37	22	24	13	23	18	33	15	17	21	14	25	10	25	12	30	29	28	20	10	30	33	36	28	40	29	45	12	28	30	13	26	35	21	22	25	30	20	12	21	16	18	15	9	10	15	29	14	30	34	31	17	33	14	26	17	22	37	22	23	14	21	11	19	33	29	16	40	16	16	18	18	13	13	17
Chr1	15531115	.	C	T	1007.39	PASS	.	DP	35	30	30	35	19	35	44	39	58	34	22	25	35	40	31	30	55	37	32	21	35	23	27	35	37	20	35	48	42	27	28	31	28	24	19	28	33	19	22	35	26	25	21	24	32	28	34	41	30	29	34	28	19	20	29	22	44	20	34	31	45	38	20	29	26	29	39	28	32	37	32	41	26	47	38	38	42	38	32	39	45	28	31	36	48	31	39	26	49	38	34	26	31	39	26	29	28	32	21	22	33	33	35	33	38	32	28	34	38	36	34	49	33	40	36	30	36	38	43	42	37	33	24	30	52	35	34	35	26	43	34	29	16	38	29	41	41	32	36	28	22	39	36	36	47	43	36	40	46	36	22	35	34	33	31	16	18	32	39	34	45	47	28	35	34	37	33	31	24	34	25	53	38	31	25	32	31	28	28	36	46	35	27	26	46	31	31	33	49	15	30	33	47	27	35	44	44	28	33	37	53	51	23	36	50	20	41	30	35	37	45	30	34	20	45	30	24	36	27	26	27	48	17	38	28	33	37	32	26	30	27	36	35	35	23	27	17	22	30	16	29	25	51	19	18	30	30	24	24	32
Chr1	15560391	.	A	T	262.08	PASS	.	DP	20	15	23	18	14	27	24	22	12	23	22	26	15	25	22	21	25	28	25	20	26	25	27	21	18	14	16	20	23	12	12	18	13	16	14	15	11	14	17	12	19	17	19	10	18	16	28	18	18	21	18	15	14	17	18	21	24	12	26	18	30	31	28	28	16	14	18	21	17	20	26	18	13	18	30	25	23	20	23	27	35	11	17	19	30	18	25	19	25	29	26	27	20	18	25	23	13	15	19	19	24	16	17	30	17	19	26	33	20	34	16	30	22	21	14	17	23	15	30	23	20	25	17	20	21	24	20	7	19	27	15	16	16	14	23	20	22	12	23	18	22	15	16	18	25	15	18	27	24	18	12	17	24	26	25	19	13	19	13	19	23	28	23	14	8	21	11	15	7	21	12	29	33	18	28	15	22	9	18	23	21	25	17	29	30	20	11	14	19	9	21	20	38	12	17	20	27	32	24	21	23	31	19	27	23	16	29	15	22	22	18	20	36	11	25	13	12	16	14	20	11	24	10	28	13	34	16	16	17	17	16	33	24	20	14	25	11	16	13	13	15	18	26	25	24	35	29	23	21	22
Chr1	15612913	.	G	A	544.87	PASS	.	DP	23	17	11	15	19	28	16	26	23	34	30	22	19	27	27	24	35	15	39	12	24	23	20	27	27	25	25	23	23	21	20	18	24	18	18	15	18	23	21	26	20	18	19	24	27	23	19	24	15	31	21	28	31	21	23	28	22	18	32	24	21	31	30	10	25	35	27	28	26	31	15	22	22	18	22	25	26	22	23	19	32	15	25	19	33	25	24	18	17	30	30	27	18	24	18	12	22	27	25	8	31	33	25	21	25	37	25	28	20	30	12	23	33	24	32	26	30	25	20	34	25	24	23	25	34	24	26	31	33	28	37	21	17	16	22	25	33	31	24	30	29	19	25	26	31	22	40	25	24	23	21	27	21	20	26	16	19	21	27	23	36	37	24	19	10	31	24	19	16	32	13	29	25	21	26	29	31	26	25	29	17	16	30	23	21	19	25	26	20	10	34	31	34	27	28	26	34	24	36	33	35	44	18	22	33	20	23	26	22	36	21	14	27	6	22	12	14	16	18	30	21	30	27	21	20	25	16	30	20	27	15	23	21	24	17	17	15	7	22	20	25	13	25	19	19	22	22	23	23	17
Chr1	15666713	.	G	A	16325.9	PASS	.	DP	39	29	25	24	26	31	23	29	31	31	28	30	37	38	22	13	34	23	31	13	23	18	17	16	26	24	40	36	25	22	21	20	24	20	19	16	27	19	17	20	18	20	22	19	23	28	40	26	33	21	29	18	24	27	13	26	42	19	34	28	36	39	28	19	25	26	24	18	18	28	38	34	21	28	33	33	28	35	31	19	45	21	20	29	35	19	28	28	28	28	38	29	30	34	20	21	32	22	17	19	32	35	38	21	34	37	22	28	27	34	25	27	35	22	31	37	32	21	26	24	36	32	24	29	30	33	33	28	23	37	42	32	19	24	28	26	34	31	38	29	28	28	27	51	32	22	32	29	32	25	30	30	25	24	26	26	21	29	29	33	37	44	26	38	21	35	31	24	17	32	18	40	27	26	30	35	35	29	28	24	40	25	26	28	22	21	35	22	42	15	31	26	26	28	26	37	24	25	21	25	36	33	25	28	35	19	20	18	40	37	22	21	25	15	19	24	25	27	26	20	20	.	16	40	20	25	22	32	25	29	19	29	24	31	22	29	20	15	20	32	25	23	47	19	19	33	30	28	27	22
Chr1	15667763	.	C	T	421.7	PASS	.	DP	56	38	53	48	35	62	53	72	78	68	46	56	66	73	41	59	93	64	70	48	58	43	45	50	45	51	62	98	69	64	36	48	59	53	47	51	54	57	39	55	50	51	46	52	75	58	71	54	70	62	63	43	45	39	49	68	78	42	78	59	68	81	63	47	56	56	54	43	48	69	63	66	67	76	78	82	80	63	52	73	71	50	69	57	97	52	86	61	71	68	77	82	74	68	60	47	61	50	69	55	63	82	51	76	68	72	63	74	75	81	53	55	63	76	70	68	73	59	84	76	62	70	61	56	73	69	56	54	71	87	74	49	40	61	50	85	78	57	78	63	56	74	58	55	84	75	69	69	92	54	75	75	78	41	66	62	54	38	73	65	95	104	61	56	34	64	61	43	45	61	64	81	80	68	63	56	70	61	61	76	69	49	74	61	68	54	58	60	70	43	81	88	73	74	52	70	85	80	81	68	80	99	55	61	76	54	79	58	45	68	55	54	76	31	52	41	46	53	57	54	48	37	39	74	62	72	45	57	54	88	34	65	69	63	48	47	53	32	62	49	45	50	79	61	58	77	77	65	65	63
Chr1	15708238	.	G	A	339.87	PASS	.	DP	3	29	25	34	28	29	22	4	38	48	37	6	30	36	23	1	40	3	56	23	25	39	26	33	37	26	33	31	34	2	.	18	29	2	28	39	24	3	22	34	4	34	.	4	40	4	34	46	39	36	26	20	19	31	26	3	36	3	34	19	37	48	27	1	32	30	2	28	3	30	41	34	23	28	27	35	38	32	38	37	46	13	19	39	40	28	42	33	37	25	43	40	30	33	32	27	24	33	27	23	35	32	37	30	38	35	21	40	41	43	26	39	35	37	25	38	36	31	26	43	24	38	23	33	33	45	3	47	30	55	29	34	22	.	35	30	27	24	33	33	36	34	27	37	43	31	7	33	32	34	29	34	6	29	28	27	2	24	34	33	38	48	1	30	19	46	24	25	2	2	21	42	28	35	40	35	38	25	29	38	42	35	33	30	38	30	41	23	37	25	28	46	42	31	35	43	36	4	6	30	38	46	.	40	33	21	34	36	24	40	22	32	40	2	22	25	27	21	28	25	29	30	34	36	29	43	26	25	32	34	2	34	25	34	24	21	9	25	30	3	24	19	44	4	4	3	3	25	25	35
Chr1	15857607	.	C	T	2398.25	PASS	.	DP	41	25	33	41	34	57	41	46	36	56	45	37	35	36	41	31	53	45	50	41	41	34	36	38	35	44	62	53	44	29	20	36	28	25	23	31	26	33	30	43	27	20	37	20	41	38	35	39	51	44	41	36	50	50	28	46	38	32	35	29	44	41	50	30	39	37	31	42	33	37	33	47	38	36	43	59	43	60	35	47	59	22	45	34	58	40	54	34	51	47	45	48	48	27	46	39	37	32	33	49	37	41	46	50	50	50	33	49	46	47	41	53	40	44	45	54	38	52	48	52	52	63	43	40	42	43	45	44	59	46	58	36	15	41	51	47	52	28	49	33	36	49	34	46	55	36	64	37	45	49	41	43	44	31	32	52	37	31	54	38	60	45	37	47	33	50	32	28	26	28	25	60	37	35	34	36	41	35	30	30	37	36	44	23	43	35	40	30	56	21	49	49	52	41	40	48	47	41	43	45	58	43	34	47	53	37	50	45	34	52	48	40	50	27	46	42	37	33	25	47	25	46	35	40	36	58	23	37	34	38	36	40	34	40	36	47	34	30	43	33	46	34	43	40	40	70	70	45	45	26
Chr1	15861327	.	C	T	5172.45	PASS	.	DP	41	20	25	35	25	31	27	33	30	45	33	46	32	27	35	39	44	35	47	31	43	34	29	44	32	22	34	49	31	24	16	26	17	24	21	14	29	40	33	24	18	24	30	22	26	31	44	36	35	41	41	34	23	25	30	27	33	22	31	17	38	34	18	13	24	30	19	23	42	40	26	17	21	32	35	41	27	21	24	31	44	24	32	38	53	41	38	25	24	37	40	42	46	26	32	35	34	26	24	31	30	45	33	35	26	42	25	55	41	40	21	41	32	39	28	33	35	30	39	30	20	46	37	27	36	42	33	41	42	38	36	27	18	33	22	41	49	28	45	19	24	42	37	41	44	33	51	50	51	30	41	49	44	43	33	27	21	42	50	40	44	54	32	40	24	36	24	21	26	30	24	47	30	31	32	41	39	38	31	41	34	32	29	43	35	30	23	36	50	19	43	35	42	44	30	39	42	36	39	38	60	53	44	31	42	29	36	40	40	26	42	33	41	22	34	20	34	22	20	22	20	43	24	30	39	39	42	42	37	23	26	35	36	52	34	30	30	35	26	25	27	28	39	38	38	47	47	30	30	25
Chr1	15880894	.	G	A	245317	PASS	.	DP	21	15	28	18	24	31	24	30	37	26	38	31	35	35	34	21	39	30	24	14	33	32	24	36	30	23	30	41	32	25	27	12	24	29	20	22	19	20	18	33	19	27	16	32	29	37	33	44	37	36	33	31	21	23	25	19	25	16	23	29	41	45	29	17	24	44	31	19	23	38	31	30	19	24	26	29	28	37	20	31	30	20	28	22	37	26	25	22	29	42	47	28	23	35	29	28	39	23	22	22	37	39	17	32	33	43	16	32	28	35	32	30	34	24	30	37	37	36	28	27	22	30	20	33	33	35	39	26	28	36	45	37	14	22	32	37	33	31	29	46	26	37	31	32	42	36	43	27	32	37	32	39	29	25	30	28	31	24	31	29	49	43	28	34	18	48	27	20	23	22	24	40	42	39	21	27	39	31	28	22	34	19	22	35	33	22	30	20	25	20	31	25	29	19	29	46	45	45	35	30	46	50	35	30	33	20	32	33	28	34	36	26	28	14	35	20	22	20	24	22	28	20	18	35	28	32	22	31	19	18	11	29	41	25	20	29	25	15	30	26	22	20	49	32	31	27	27	26	25	36
Chr1	15904198	.	G	A	1391.27	PASS	.	DP	22	27	16	29	17	31	19	37	24	26	19	25	26	37	26	25	36	22	35	23	28	25	19	26	27	20	20	33	28	14	11	12	9	16	15	20	17	14	14	18	17	10	12	18	16	24	43	18	20	23	20	26	16	21	16	29	13	17	21	12	17	24	16	12	19	16	12	17	14	20	17	10	13	19	23	35	22	27	19	27	42	12	25	21	24	21	23	9	14	28	30	34	20	20	16	18	24	16	22	18	21	26	18	28	10	36	28	29	27	37	25	22	29	25	32	29	30	25	33	39	19	33	22	24	21	30	21	24	23	25	17	22	16	26	23	30	36	15	21	30	17	27	22	33	35	23	36	21	34	31	42	34	24	20	19	26	19	24	27	27	41	24	25	25	15	27	19	6	20	24	18	30	12	27	24	29	28	26	18	27	26	23	32	22	26	12	18	23	20	8	29	34	28	22	21	23	23	23	26	29	30	30	26	22	26	21	28	21	18	18	26	13	28	15	22	12	25	14	28	21	20	28	15	23	18	25	11	20	34	21	16	22	30	27	21	20	24	14	20	20	28	23	30	20	20	27	27	31	31	36
Chr1	15948315	.	G	A	16722.8	PASS	.	DP	43	40	35	27	30	57	32	35	35	41	31	44	52	28	40	33	37	32	41	35	45	37	18	40	33	18	19	40	25	21	14	16	24	24	16	14	24	30	15	22	15	25	15	20	33	25	45	28	35	34	31	32	23	33	26	20	33	17	21	34	29	24	34	18	19	29	29	16	14	30	18	20	16	28	26	45	30	26	22	27	42	18	26	30	45	31	31	21	25	23	33	47	29	36	34	38	41	36	35	29	20	35	25	45	34	54	27	35	23	43	28	39	36	33	31	28	32	46	38	46	32	39	29	27	44	41	41	45	29	43	19	17	20	28	38	41	50	24	46	34	32	54	31	36	49	32	55	39	54	36	31	42	41	28	32	15	21	27	31	34	54	55	40	24	22	45	19	20	21	34	37	52	20	31	26	36	37	33	20	35	35	38	32	38	50	30	34	40	53	19	47	55	44	37	39	37	41	25	28	38	45	41	30	31	45	27	26	41	16	35	24	31	46	18	31	26	18	26	27	34	27	43	30	38	41	44	14	38	42	40	28	33	31	29	42	31	18	16	31	26	30	31	47	41	41	61	61	45	45	41
Chr1	15956268	.	G	A	499.37	PASS	.	DP	47	29	26	30	25	39	27	25	31	39	24	35	43	39	30	24	36	44	37	21	28	27	35	24	32	27	30	49	42	46	15	21	19	25	38	29	43	38	32	38	29	29	31	19	29	33	43	42	37	29	30	33	29	31	30	33	39	31	36	28	43	46	40	41	44	30	26	29	33	39	40	43	28	33	21	36	26	26	27	31	35	22	45	42	43	35	50	32	41	36	52	41	19	24	39	31	37	23	26	23	29	26	30	38	33	53	22	43	37	47	23	37	42	48	43	46	38	24	37	29	34	32	32	42	52	46	29	28	33	45	40	38	21	37	32	37	34	29	31	49	22	38	30	37	45	24	49	51	36	36	35	48	44	26	32	38	27	39	32	34	59	46	29	36	22	47	30	18	31	31	26	39	29	30	31	32	38	36	28	23	31	21	38	39	40	29	36	39	31	21	34	40	55	25	26	32	45	26	40	31	44	47	28	40	40	29	33	40	31	35	40	40	27	17	40	21	36	28	25	29	24	44	28	31	37	60	31	29	28	40	16	36	30	25	15	32	24	26	31	25	28	23	32	32	32	33	33	35	35	25
Chr1	16021718	.	G	A	5147.44	PASS	.	DP	39	27	30	36	22	42	34	45	31	33	33	32	35	37	34	25	77	45	54	31	35	45	38	37	43	24	32	46	37	26	19	25	23	27	26	23	29	23	38	24	33	23	37	30	34	35	38	37	41	30	45	30	34	43	21	44	47	28	33	28	33	45	29	29	30	27	20	22	34	42	56	45	34	36	41	49	36	43	40	32	47	17	39	36	50	31	35	33	37	36	44	37	36	25	31	28	32	25	31	29	30	41	43	41	34	36	28	45	42	33	31	41	31	34	26	40	22	33	38	34	24	52	29	36	32	44	37	38	39	42	52	33	11	34	35	26	39	45	47	31	31	39	34	37	36	31	40	28	44	30	30	44	25	34	35	33	25	42	38	42	44	44	26	41	12	52	20	25	22	27	21	48	38	33	36	32	35	31	25	31	35	27	29	28	44	32	37	27	38	24	57	40	53	30	34	37	32	45	47	41	39	42	36	33	27	32	52	41	35	31	27	39	46	22	35	33	34	24	31	29	31	48	20	40	42	44	25	36	35	32	25	48	51	42	38	44	41	38	27	20	19	29	45	22	22	37	36	33	33	25
Chr1	16026875	.	G	A	4559.58	PASS	.	DP	43	22	25	38	24	36	35	36	40	49	33	33	38	39	51	21	35	39	42	32	31	25	37	48	28	36	37	47	40	18	29	19	26	24	18	24	32	24	21	38	23	17	28	25	48	31	39	32	29	42	32	28	30	32	25	31	40	21	29	28	37	47	34	39	36	36	37	19	20	30	42	34	37	43	30	44	31	43	39	31	60	24	41	26	40	39	49	19	39	35	48	41	53	35	32	35	35	31	39	23	40	38	29	33	37	44	40	52	35	31	36	45	39	38	35	29	26	36	44	58	34	41	27	51	32	47	38	29	49	36	53	28	27	30	40	42	41	36	26	31	37	33	37	37	53	48	37	27	46	44	44	52	41	36	33	35	36	25	33	43	50	69	28	40	22	56	27	21	33	27	27	40	40	28	27	34	34	26	28	28	41	37	33	22	37	24	29	35	38	21	40	41	45	27	40	49	46	55	33	28	25	41	38	53	48	28	53	30	32	38	44	35	42	28	30	28	38	17	22	37	32	28	19	41	35	38	35	35	38	37	32	46	41	36	29	26	28	19	34	23	26	21	43	27	27	30	30	32	32	33
Chr1	16057385	.	G	A	8996.23	PASS	.	DP	27	31	22	28	17	31	39	33	35	27	29	25	26	44	33	28	39	27	42	25	36	26	34	23	32	33	34	44	29	32	31	19	24	36	31	21	30	22	34	39	26	26	27	31	42	26	40	19	38	29	37	30	34	48	19	36	46	18	34	22	42	32	39	19	31	24	26	29	35	40	32	31	30	24	27	38	23	43	28	33	36	14	30	37	34	23	32	32	30	37	46	27	29	40	25	34	25	25	28	17	23	35	29	27	38	31	23	30	23	29	24	17	27	30	23	22	28	23	26	34	27	22	17	28	17	41	25	32	29	45	37	33	29	18	24	22	38	22	34	27	17	31	39	24	46	24	33	43	36	32	37	43	32	14	35	23	15	23	34	21	53	42	26	36	12	47	17	17	23	41	18	39	27	35	23	26	29	36	22	42	28	30	37	22	44	33	40	32	36	17	30	30	45	37	39	36	29	17	33	26	30	36	27	45	38	12	33	37	30	32	34	28	45	14	22	35	32	15	30	33	32	28	20	28	29	37	20	26	31	30	7	31	40	41	26	31	24	18	28	19	20	23	47	28	28	41	41	32	32	25
Chr1	16057461	.	G	A	3749.75	PASS	.	DP	24	21	24	31	19	42	30	28	49	41	38	29	27	40	30	32	36	37	34	23	34	28	26	28	22	38	29	34	28	25	34	26	22	26	24	19	28	22	28	34	22	24	13	30	41	22	33	26	28	37	20	34	28	39	24	41	34	25	35	31	42	39	28	25	41	24	27	36	33	32	40	29	30	21	26	45	28	34	26	21	44	23	31	27	35	25	41	25	34	45	49	28	30	24	25	30	31	16	35	18	27	29	25	26	38	32	18	35	24	29	10	29	17	34	38	33	31	26	22	28	30	29	23	25	27	33	26	36	36	30	34	40	19	25	31	29	24	19	26	24	32	27	36	22	37	30	37	29	27	22	37	27	33	17	43	24	20	28	33	26	56	41	27	24	18	44	21	19	24	33	21	36	31	38	25	27	26	21	34	31	38	32	32	28	38	36	23	34	30	22	42	36	38	27	33	28	30	19	37	29	26	39	27	42	44	23	42	21	35	31	38	20	52	16	26	31	36	8	40	46	31	49	26	28	30	34	25	29	33	27	12	42	44	28	32	29	27	22	30	20	22	20	49	29	29	38	38	31	31	26
Chr1	16110480	.	T	C	25382.7	PASS	.	DP	38	32	32	52	26	48	35	71	52	58	44	39	33	41	34	38	44	48	50	32	47	32	44	42	45	35	45	50	53	39	21	29	39	32	32	29	25	35	36	31	25	45	23	32	41	23	54	32	46	36	46	46	36	42	31	47	39	28	39	32	54	49	37	34	40	29	42	27	25	46	46	35	38	50	35	58	45	38	36	34	55	36	38	39	34	39	48	45	41	43	58	48	33	23	38	30	48	33	48	33	36	35	52	36	36	52	32	39	44	54	32	51	44	42	40	53	53	38	43	35	36	41	38	28	49	60	38	54	41	53	45	27	37	39	36	57	51	44	48	29	25	51	46	46	43	47	53	36	62	45	49	56	41	27	40	42	34	39	48	41	53	41	39	36	26	43	29	30	36	36	30	55	56	43	34	31	44	46	28	32	27	47	43	57	40	26	35	45	35	24	48	56	37	44	43	49	44	41	33	40	43	49	32	47	43	33	42	31	49	44	54	53	32	26	39	22	34	29	29	38	41	45	25	45	44	49	36	43	46	53	25	36	34	35	35	32	27	32	44	37	34	34	48	44	44	46	46	43	42	37
Chr1	16117618	.	T	A	313.61	PASS	.	DP	38	48	47	42	33	39	43	49	46	45	41	42	30	41	40	30	37	46	48	38	34	32	31	44	38	29	28	46	52	26	22	12	21	24	18	22	17	26	24	28	26	24	21	26	32	32	43	35	40	35	35	24	34	41	21	44	44	18	36	32	35	39	33	39	29	35	34	22	22	33	35	27	27	30	36	35	39	27	33	39	45	31	27	48	38	41	39	29	47	43	43	50	25	46	40	37	50	22	35	40	45	53	46	44	41	37	31	44	46	45	38	42	50	40	29	38	28	33	39	43	30	36	33	42	35	57	27	41	39	56	41	38	15	29	37	37	35	44	40	43	29	57	50	40	54	40	51	46	54	48	41	52	40	36	42	23	30	37	42	31	55	45	34	29	27	40	30	22	18	32	23	48	46	35	28	45	35	46	35	42	39	46	28	42	39	35	35	37	59	16	44	49	54	49	45	47	40	27	43	42	67	43	36	52	55	30	42	48	35	39	47	42	43	22	41	31	28	43	37	51	43	63	24	44	45	43	23	28	45	44	39	48	32	48	26	42	38	40	30	33	41	51	53	29	29	42	42	47	47	40
Chr1	16130261	.	G	A	6947.78	PASS	.	DP	24	15	29	21	22	32	24	34	41	31	21	35	29	36	31	14	.	26	.	22	29	20	30	39	31	15	31	45	28	19	17	18	12	14	28	28	27	16	18	26	17	25	21	16	32	28	24	30	26	39	29	22	32	23	18	21	42	15	38	17	18	42	23	11	27	22	18	22	17	25	20	26	20	23	15	27	27	19	17	16	38	18	25	24	27	30	30	22	21	15	28	26	24	24	18	15	18	26	20	19	28	39	28	20	28	34	23	28	27	30	24	32	26	22	24	22	26	31	39	29	30	27	21	20	33	29	15	27	20	30	23	20	19	32	24	25	26	21	30	26	20	24	31	21	32	36	30	23	32	29	32	34	30	21	22	22	15	25	32	29	34	41	21	18	17	32	20	9	16	21	25	38	24	31	14	17	24	22	23	21	24	20	24	22	19	23	30	25	33	16	40	42	27	20	27	58	36	30	34	25	26	44	22	33	38	26	36	25	25	37	30	27	34	16	25	20	20	9	27	18	23	42	16	32	38	37	19	29	23	27	11	25	32	29	23	17	23	10	21	8	.	16	34	17	17	27	27	20	20	34
Chr1	16141425	.	C	T	274924	PASS	.	DP	42	30	22	32	15	44	35	31	37	37	30	23	29	50	40	26	.	32	.	22	40	25	33	27	27	17	37	45	31	34	21	26	18	19	20	24	28	26	25	28	22	31	22	27	34	24	44	34	38	26	42	29	34	33	32	37	35	20	38	27	45	38	25	33	33	33	26	31	29	33	33	32	21	35	27	37	31	53	30	45	52	36	26	30	42	26	45	27	37	44	37	39	34	34	27	26	22	25	19	24	39	36	39	31	33	46	30	39	35	30	26	35	26	37	42	28	43	38	36	41	33	45	25	39	33	47	43	39	27	45	47	28	21	41	28	38	48	39	34	41	23	34	37	30	33	35	46	31	34	44	37	47	38	22	36	35	26	24	28	41	50	38	43	39	20	41	21	27	27	23	17	44	49	28	26	32	36	33	28	26	41	34	33	36	37	28	28	34	38	27	33	34	45	27	36	32	40	32	34	43	56	54	33	37	25	18	43	38	39	46	24	33	43	14	25	36	25	21	33	30	37	42	19	38	38	45	18	35	28	25	24	34	43	29	19	27	21	25	34	31	.	33	48	27	27	37	37	31	31	32
Chr1	16208237	.	G	A	1515.39	PASS	.	DP	48	20	43	23	13	46	28	39	36	34	38	41	20	42	38	20	36	43	48	29	49	39	27	45	39	29	27	59	26	29	19	24	24	30	26	18	33	28	43	29	32	32	31	36	28	28	61	40	40	37	35	35	28	41	25	43	25	26	42	23	41	40	26	26	31	34	34	25	40	44	40	38	31	26	30	39	26	35	28	26	50	24	33	28	42	27	37	24	37	39	42	49	30	37	22	23	29	24	33	28	29	23	28	33	38	52	33	42	23	37	32	34	30	28	44	33	30	27	43	42	28	40	36	34	35	52	25	38	39	32	30	31	30	32	34	30	44	22	26	39	31	38	32	30	49	37	40	33	45	25	33	38	40	29	31	28	31	30	34	28	39	48	25	32	22	44	33	22	33	30	21	40	39	35	25	20	39	27	27	31	23	43	32	41	33	48	24	23	33	21	35	43	48	30	38	28	36	25	36	41	42	47	20	38	42	20	39	35	28	34	43	29	35	14	26	25	33	7	31	31	27	36	22	45	41	44	19	31	28	46	17	43	33	28	13	34	22	17	38	29	27	20	43	21	21	29	29	31	31	34
Chr1	16233801	.	G	A	251865	PASS	.	DP	30	31	18	33	21	34	23	39	29	42	36	28	35	43	29	20	45	38	31	19	34	26	36	33	27	30	37	52	41	22	21	24	24	24	21	28	38	32	31	22	30	39	29	29	31	21	43	33	38	32	28	34	29	37	23	35	33	34	44	23	40	45	41	33	30	29	29	24	34	43	38	26	34	29	25	43	27	27	27	29	49	26	35	29	53	18	38	27	38	42	39	35	36	30	31	27	24	30	33	23	32	38	42	32	31	36	28	46	31	36	26	41	31	37	43	40	38	44	29	39	30	27	33	28	41	38	35	31	46	46	28	33	30	43	25	40	38	28	43	34	24	35	28	32	33	34	46	43	48	46	23	42	44	27	25	32	26	30	32	27	37	46	37	38	16	43	24	14	18	29	21	45	33	32	24	38	20	28	25	35	39	25	42	38	38	28	29	40	40	19	41	48	42	30	27	44	45	39	31	32	41	48	17	34	33	31	42	28	30	31	43	38	45	17	19	26	32	23	21	28	29	46	23	38	34	41	34	32	36	37	26	41	35	28	24	34	24	29	31	25	18	36	50	26	26	48	48	23	23	30
Chr1	16235421	.	G	T	279.14	PASS	.	DP	30	31	44	48	34	57	36	39	45	42	40	37	35	36	36	37	55	36	58	26	38	27	36	34	45	35	43	46	39	36	24	25	28	39	29	25	33	34	32	36	26	33	38	32	36	26	46	45	28	43	37	33	31	48	28	53	42	33	54	32	46	53	49	41	37	35	36	34	46	43	43	37	31	46	29	43	40	48	42	26	67	27	43	34	58	32	42	31	46	38	46	47	53	48	37	32	43	37	28	32	38	43	30	42	49	46	43	45	35	50	39	57	44	52	44	48	50	50	30	59	40	46	39	42	40	51	36	43	34	64	40	36	29	38	43	61	51	44	56	34	29	53	32	38	53	45	43	51	47	43	45	52	38	30	37	47	29	41	39	34	41	52	40	29	27	46	35	28	15	22	23	58	53	36	24	39	43	31	37	47	44	41	39	43	60	36	29	39	30	20	43	55	51	53	39	46	35	43	48	45	49	43	54	56	36	38	44	29	26	50	44	30	44	35	41	37	33	47	30	27	32	38	29	45	31	49	26	46	32	47	27	38	41	44	29	34	34	34	29	26	42	46	48	42	42	49	49	38	38	49
Chr1	16250531	.	C	T	1230.39	PASS	.	DP	44	31	24	27	30	52	23	39	40	42	38	31	39	29	44	30	51	46	39	27	36	36	27	32	34	28	34	42	42	33	20	18	25	33	28	34	33	38	21	23	24	33	23	27	44	37	33	35	43	31	50	27	25	27	28	45	49	28	44	29	30	39	23	30	40	25	29	47	42	40	41	34	45	32	40	32	41	35	33	36	51	29	24	30	48	36	31	27	44	45	58	42	27	30	40	24	51	26	40	31	41	38	30	43	31	48	47	59	40	52	35	51	33	35	35	39	41	45	39	33	35	43	36	38	39	50	36	38	51	44	52	38	21	36	40	45	45	30	47	33	25	39	28	38	53	30	56	42	41	41	45	34	36	22	39	35	32	35	32	43	51	47	29	45	27	55	33	23	26	42	32	42	50	29	40	39	42	40	33	32	35	39	36	49	48	35	30	36	38	17	43	43	38	42	34	50	35	28	31	44	32	57	37	27	33	35	53	34	18	46	33	27	35	19	38	33	44	35	33	20	33	53	28	22	39	36	27	46	31	42	30	41	46	37	40	37	37	22	36	27	23	39	58	41	41	43	43	24	24	45
Chr1	16335603	.	G	A	5131.74	PASS	.	DP	35	24	38	37	24	35	30	47	34	45	50	41	46	43	47	34	49	40	68	31	35	32	33	38	33	29	31	45	53	24	24	19	27	40	20	29	25	23	27	29	26	36	24	26	40	30	39	48	43	35	32	42	29	38	27	54	41	19	28	35	38	28	30	17	27	41	37	31	23	39	24	20	25	29	39	41	28	31	23	40	55	28	41	51	53	44	56	34	36	44	47	57	20	32	37	31	34	46	37	32	44	49	30	46	51	43	26	36	39	49	34	55	39	38	37	40	41	46	41	58	43	51	46	34	46	56	31	37	41	45	40	32	25	36	31	44	35	50	52	36	29	46	40	44	48	40	59	41	48	37	46	51	44	39	41	38	27	37	49	32	33	56	29	28	23	37	26	30	29	49	26	47	33	35	30	45	37	36	31	45	42	40	45	43	28	34	36	36	27	21	43	42	57	31	38	50	36	41	48	56	59	56	50	46	31	28	31	42	39	31	33	32	58	17	32	38	23	23	40	47	45	44	28	54	44	45	37	40	43	36	31	47	30	61	35	34	29	36	48	38	25	37	47	43	43	71	71	37	37	38
Chr1	16346213	.	C	T	158450	PASS	.	DP	28	26	16	19	21	35	16	22	26	33	26	19	24	24	33	34	30	31	34	26	37	32	28	30	31	15	40	40	23	24	21	29	22	28	13	27	24	32	20	26	16	40	23	24	39	30	29	23	31	26	37	17	21	25	16	30	30	25	29	23	47	34	23	23	17	27	29	24	30	40	20	28	23	25	18	31	22	21	31	33	44	17	23	25	36	20	35	34	19	30	32	38	22	36	32	22	20	18	20	20	32	19	28	29	38	34	19	25	37	37	22	43	20	28	35	29	23	27	28	28	22	31	31	31	26	21	31	26	28	42	16	30	16	24	25	32	26	15	31	28	19	25	27	22	38	20	33	32	31	37	16	35	26	20	27	22	21	24	28	26	46	42	32	24	18	37	31	16	18	25	18	36	34	24	25	19	20	22	30	25	29	27	27	23	24	28	20	20	23	13	35	25	29	25	32	38	30	36	27	32	44	29	20	35	38	16	24	23	20	34	20	29	26	16	28	30	39	21	22	24	14	43	15	31	27	29	26	27	24	31	14	29	24	25	15	28	17	17	23	19	19	18	41	31	30	29	29	28	28	27
Chr1	16411246	.	C	T	61777.7	PASS	.	DP	29	22	11	18	13	20	22	39	17	22	19	28	34	18	28	26	18	46	20	17	25	26	32	29	35	26	35	24	35	29	16	30	20	19	29	13	36	31	23	24	23	25	28	24	29	25	37	24	41	31	33	26	24	18	19	26	32	25	29	26	30	31	43	23	29	30	30	22	16	35	18	13	14	22	28	18	21	18	9	13	29	13	13	25	33	16	17	21	21	16	27	18	29	20	17	14	15	18	18	14	24	15	17	18	14	23	17	24	23	24	16	21	26	31	14	19	22	18	25	16	15	15	21	8	28	21	34	25	22	36	22	20	20	14	15	21	17	16	20	26	17	32	13	19	21	26	16	18	15	22	25	21	27	11	25	21	12	17	26	27	16	27	24	22	7	29	18	17	11	31	13	25	17	17	18	26	19	20	12	26	26	14	17	27	17	13	16	10	19	21	24	25	16	19	17	22	21	12	19	13	24	29	20	24	22	6	32	19	20	13	9	9	26	7	8	15	14	14	13	14	18	14	10	14	18	20	23	15	18	29	7	21	22	17	10	10	14	12	19	20	8	22	46	14	14	25	25	26	27	25
Chr1	16505974	.	C	T	2739.08	PASS	.	DP	26	12	19	12	10	27	17	16	13	29	20	25	25	24	18	24	28	23	17	16	24	19	15	30	20	16	24	47	25	19	20	14	14	16	15	22	23	17	16	22	16	21	26	15	23	21	26	25	18	28	22	21	23	33	18	20	22	17	27	22	24	20	17	18	18	15	15	23	17	23	15	27	17	28	10	20	18	22	19	12	26	6	20	20	30	14	18	15	12	15	31	25	18	17	16	20	19	12	14	20	17	26	17	14	26	21	12	19	12	17	.	7	20	28	24	19	15	9	16	19	27	20	17	16	25	24	24	21	22	24	31	17	13	20	17	25	13	20	25	17	15	18	9	24	26	16	23	23	30	22	22	20	28	16	27	12	12	18	31	18	32	30	14	21	8	30	19	17	10	16	16	28	35	28	18	24	25	15	16	22	11	19	15	24	20	11	15	12	13	12	34	22	23	30	30	38	23	34	27	25	42	34	26	26	27	14	28	23	31	29	29	19	24	15	20	13	19	11	13	18	18	31	16	26	19	35	18	26	20	24	20	26	25	20	19	28	14	10	19	18	23	16	36	19	19	11	11	23	23	13
Chr1	16615224	.	C	A	13434.8	PASS	.	DP	33	20	32	26	21	45	34	40	34	41	39	35	31	42	60	31	45	38	42	23	50	38	30	66	59	59	58	88	79	29	28	54	23	19	21	28	51	27	22	31	30	25	33	31	78	28	42	18	56	71	61	42	45	85	52	38	40	26	30	49	72	41	67	33	35	40	30	31	41	33	40	32	24	40	30	44	40	39	36	32	56	17	37	32	39	33	49	31	38	29	41	39	30	30	33	35	44	27	25	29	28	41	34	35	34	33	32	46	41	38	29	33	44	52	32	35	42	32	35	33	39	25	30	23	30	33	35	35	35	46	38	33	21	32	31	43	29	33	41	44	26	53	32	35	45	41	52	45	41	35	37	40	34	21	34	28	30	34	37	32	52	50	32	26	12	36	21	21	33	35	23	45	44	38	34	40	25	28	19	27	37	34	25	37	33	25	40	28	31	25	39	43	47	31	32	61	25	30	36	39	28	50	37	38	22	25	38	29	23	37	39	34	32	21	26	29	35	33	27	25	26	21	26	41	35	40	27	15	23	27	27	36	24	48	32	20	28	45	31	25	33	24	108	41	41	26	26	28	28	37
Chr1	16689360	.	C	T	243909	PASS	.	DP	28	34	23	25	18	39	17	20	30	39	28	22	29	31	49	16	24	24	19	7	26	20	19	52	49	31	49	80	58	29	15	34	20	15	21	21	37	30	17	28	17	21	27	24	49	37	29	24	53	66	57	34	43	62	44	32	24	9	37	42	57	20	47	18	17	41	40	14	27	34	38	30	20	19	20	28	29	22	19	32	33	15	30	17	28	28	44	25	33	28	34	9	30	29	27	17	16	20	24	10	18	28	24	24	22	30	11	25	21	25	22	19	27	27	22	29	40	36	23	32	29	36	23	37	20	25	27	29	24	25	31	25	18	24	21	18	28	26	26	34	21	34	30	23	30	26	21	33	32	39	32	34	24	13	20	29	16	31	23	23	36	27	28	21	15	38	23	23	30	27	24	36	31	21	25	32	28	24	19	32	26	24	23	27	19	11	28	17	24	17	36	34	31	30	36	44	19	26	32	33	37	38	26	36	32	21	39	38	16	40	26	34	18	11	29	17	21	10	17	17	27	38	19	35	20	42	21	40	12	37	10	34	27	20	11	28	16	16	24	24	22	13	78	16	16	22	22	17	17	23
Chr1	16715719	.	A	C	176461	PASS	.	DP	26	27	17	30	15	33	26	28	34	36	29	21	17	28	26	24	30	25	34	22	39	32	37	24	27	36	29	48	31	14	18	23	26	19	18	14	33	16	21	32	18	15	19	15	28	22	27	21	37	27	30	19	21	31	13	33	46	14	21	25	27	27	42	24	17	19	21	22	19	32	31	35	24	24	24	29	29	30	18	25	29	11	14	24	31	18	27	24	28	27	25	32	22	27	21	25	15	23	23	25	19	28	38	19	26	26	20	20	26	28	24	33	32	30	15	24	37	26	27	34	18	28	19	34	21	23	19	21	25	28	34	22	12	20	23	25	28	22	22	33	25	27	23	21	26	25	39	33	40	25	31	24	20	12	21	24	26	28	20	22	33	46	21	19	14	28	17	12	14	16	25	49	1	25	31	21	15	21	20	23	29	29	23	29	29	22	19	18	25	15	28	22	30	25	17	28	24	25	22	21	48	40	20	20	28	18	15	22	15	22	27	11	25	11	18	20	13	25	20	21	22	.	19	23	14	12	17	23	26	23	9	29	23	20	26	24	21	21	28	10	16	12	41	30	29	34	34	21	21	30
Chr1	16715752	.	G	A	3805.03	PASS	.	DP	30	25	15	23	18	30	20	19	31	36	23	18	15	26	22	17	32	30	38	22	35	33	32	26	30	26	32	40	38	23	13	26	26	20	19	19	37	25	31	25	17	18	15	21	29	22	31	20	37	30	36	25	26	40	19	29	50	15	25	21	27	25	29	22	20	18	21	17	19	30	31	33	21	20	23	26	23	26	15	22	30	13	13	23	31	23	30	19	25	29	23	39	25	25	21	17	19	21	19	24	15	29	29	15	26	25	20	16	21	34	20	33	25	26	16	22	35	23	22	33	14	23	16	30	25	26	20	21	26	27	31	23	15	18	21	24	28	20	21	31	27	29	18	26	29	23	31	32	27	28	28	23	23	16	20	26	26	32	22	23	31	43	20	20	17	28	14	13	13	20	17	45	1	19	24	20	14	23	15	25	23	23	18	27	22	23	20	14	21	13	24	18	35	25	16	29	24	17	20	15	42	41	20	20	22	15	17	22	15	18	25	16	18	15	20	16	13	23	13	14	15	.	14	23	9	11	18	17	26	26	10	28	25	25	19	19	16	21	20	18	19	15	36	24	24	28	28	22	22	31
Chr1	17045938	.	C	A	6256.86	PASS	.	DP	31	27	29	31	16	45	34	29	36	37	25	34	38	42	36	25	40	25	35	26	35	26	32	38	32	19	26	56	37	30	20	21	21	31	32	28	30	22	19	29	24	24	34	20	39	28	30	28	28	38	32	22	33	28	28	34	31	20	28	32	30	32	25	31	26	29	22	33	30	28	33	30	31	32	30	35	27	33	35	42	44	21	28	31	37	17	35	36	30	41	55	34	31	21	33	26	30	27	30	14	43	23	34	30	35	29	22	37	24	33	27	43	46	20	24	25	32	46	38	31	28	57	34	47	37	57	33	36	37	40	35	37	20	33	34	38	44	25	36	42	31	32	29	30	32	31	40	48	34	24	49	39	38	28	35	27	31	37	41	26	29	39	24	22	20	37	28	17	20	33	21	41	36	28	23	28	28	20	26	23	27	30	33	30	34	28	34	26	32	21	34	36	37	29	30	33	42	30	41	33	50	48	34	33	28	25	33	30	33	33	30	29	35	16	28	23	23	18	40	31	22	43	19	35	33	45	21	29	19	37	11	35	42	35	28	30	21	31	33	27	34	29	38	31	31	35	35	28	28	29
Chr1	17051135	.	C	T	122460	PASS	.	DP	18	14	11	20	9	14	14	24	14	14	14	17	7	17	6	11	23	11	13	12	10	10	20	7	12	9	9	20	10	13	6	5	10	13	9	12	8	7	7	14	11	12	10	11	13	16	12	18	12	16	9	11	8	19	13	16	17	8	18	11	7	22	9	13	11	16	13	8	10	12	17	14	11	8	13	13	19	13	14	24	17	15	11	19	13	17	17	14	10	28	26	15	16	15	13	12	12	12	14	21	17	21	11	12	12	16	13	15	15	12	6	8	23	16	14	16	24	20	13	16	9	13	14	23	16	17	20	18	12	18	15	12	13	18	16	15	18	18	16	21	12	18	16	14	10	16	20	27	21	16	19	23	11	12	16	11	16	14	29	20	26	32	21	29	5	22	20	5	7	16	16	35	14	20	20	17	11	18	15	16	15	21	22	22	18	12	13	10	24	13	28	16	30	12	15	18	19	36	14	24	22	34	12	22	19	13	24	20	14	20	20	15	12	15	14	12	19	27	21	9	12	17	10	16	18	13	15	20	7	16	6	23	12	17	14	16	10	4	9	17	16	10	22	15	15	17	17	22	22	16
Chr1	17242231	.	T	C	123089	PASS	.	DP	17	21	18	23	11	26	17	22	28	38	16	25	22	32	11	12	39	24	18	13	21	14	16	19	21	15	23	28	24	20	11	22	17	36	29	9	17	20	15	23	12	23	18	15	23	23	28	18	16	25	17	20	23	28	16	15	29	18	19	20	18	30	18	12	18	16	16	18	17	37	18	18	18	15	20	28	26	18	16	14	28	13	17	20	32	29	29	28	27	27	23	32	14	13	18	20	22	20	18	15	26	26	21	26	20	28	17	31	27	19	18	27	27	25	23	21	29	20	19	24	34	26	21	29	37	25	19	16	15	25	23	24	12	20	25	18	29	23	31	20	13	18	18	23	18	19	32	21	28	17	26	18	25	17	19	11	14	15	27	20	23	23	21	22	12	34	15	16	13	17	17	23	17	28	13	12	20	19	17	21	21	21	19	20	19	19	17	22	25	9	25	30	21	25	29	41	29	28	33	20	26	32	23	22	17	30	37	28	19	29	24	20	25	20	25	13	29	17	23	27	24	31	19	45	31	35	21	18	20	34	19	26	31	30	23	22	26	23	24	24	18	22	23	9	9	18	18	18	18	35
Chr1	17258626	.	T	C	25517.7	PASS	.	DP	39	42	46	31	38	53	28	47	56	57	46	35	57	53	35	37	51	37	30	27	31	27	32	37	36	44	41	65	27	38	24	24	34	28	39	28	24	32	41	48	39	49	41	16	34	27	70	40	44	64	48	43	44	58	41	46	53	25	55	27	39	42	37	40	24	17	50	34	46	39	41	41	31	33	35	65	27	40	44	35	39	19	25	41	39	35	41	29	31	30	41	45	39	38	35	31	33	24	27	26	27	37	42	37	36	44	22	34	39	37	25	22	22	39	27	36	40	35	32	33	31	34	32	30	48	39	37	38	33	36	47	31	41	34	35	34	39	30	38	31	30	31	30	30	49	25	44	37	46	45	35	37	39	22	33	28	23	47	39	24	47	48	30	27	15	37	28	27	17	23	32	49	37	27	31	38	34	30	25	26	40	36	23	38	63	28	30	25	40	26	32	47	32	33	34	37	46	16	44	41	31	61	24	45	46	41	48	38	32	48	44	31	37	28	27	25	33	21	17	43	61	47	31	44	41	36	33	44	30	30	28	26	46	26	33	23	39	14	25	47	28	25	44	24	24	43	42	42	42	42
Chr1	17351028	.	G	A	700.4	PASS	.	DP	35	33	20	37	14	47	31	23	29	41	26	27	35	39	25	24	47	32	35	20	24	36	31	29	30	23	30	23	35	21	19	20	28	17	18	11	22	21	40	26	27	20	23	27	38	23	29	27	22	37	31	29	28	28	17	28	34	17	32	30	28	39	33	27	28	32	30	20	15	31	44	26	22	33	38	46	33	32	34	32	45	18	25	27	43	32	44	20	38	40	43	40	32	35	34	25	37	35	31	30	37	34	19	32	44	41	25	41	26	45	34	36	43	41	33	39	33	33	31	47	24	28	30	34	42	47	27	34	30	41	34	26	21	36	29	23	38	29	32	41	30	36	40	42	50	31	34	44	38	38	41	38	39	21	23	25	27	22	29	32	35	42	31	25	24	26	29	24	17	31	21	44	27	24	26	19	33	31	28	30	34	45	36	28	22	26	30	34	39	19	29	34	37	26	21	37	33	27	26	31	31	55	29	33	27	20	27	37	26	30	32	29	31	19	20	25	28	27	30	23	19	22	14	24	21	30	26	21	41	44	17	35	32	31	17	15	24	21	25	25	17	27	41	28	28	43	43	20	20	38
Chr1	17383944	.	C	T	284304	PASS	.	DP	33	17	27	43	18	50	33	43	29	37	37	33	37	39	27	34	51	31	45	22	25	38	36	48	40	26	45	41	40	23	28	18	27	29	25	21	22	30	19	29	15	31	21	22	30	38	38	43	26	45	36	36	40	32	24	16	37	22	34	26	35	46	35	22	21	31	19	27	27	33	29	19	25	24	27	44	40	35	24	37	49	28	41	36	47	32	35	21	30	24	43	49	38	34	25	30	27	35	37	33	23	33	33	37	41	40	43	42	31	33	34	53	34	44	33	44	53	38	34	44	25	49	28	32	33	38	29	31	38	46	28	34	23	30	28	38	35	39	55	23	27	41	22	38	40	42	40	33	50	35	39	31	31	24	26	34	12	28	31	34	49	44	45	31	10	30	41	24	25	37	19	44	41	38	29	34	25	20	33	20	38	32	31	36	30	27	37	32	33	21	40	44	42	44	37	53	50	44	37	44	38	45	23	31	32	30	52	40	28	36	43	27	39	29	31	23	22	19	31	34	38	46	16	38	28	30	33	37	30	40	19	28	52	41	26	36	23	39	30	24	26	21	59	41	41	29	29	33	33	42
Chr1	17479183	.	C	T	10387.5	PASS	.	DP	12	11	4	11	11	15	17	18	11	12	19	17	16	25	9	13	15	12	21	8	4	9	8	13	8	7	12	13	11	3	10	8	8	6	7	11	9	8	9	16	8	6	7	10	18	12	23	18	16	21	22	13	17	15	8	11	14	13	11	10	7	14	11	10	10	25	16	9	6	12	5	5	10	4	11	16	11	11	10	7	29	9	7	10	23	7	4	9	13	14	12	15	11	11	12	13	10	16	6	14	12	18	15	14	13	25	12	22	12	17	17	19	10	19	19	16	22	20	18	18	11	16	10	14	20	18	20	15	11	27	11	10	13	16	14	13	18	13	23	12	10	22	18	23	17	22	22	26	16	15	21	20	20	14	15	17	15	9	17	21	30	33	21	14	5	17	13	3	9	16	8	20	5	16	20	15	11	7	13	11	13	12	16	16	17	9	12	15	13	8	15	16	19	20	22	41	19	28	20	15	17	21	19	16	20	8	21	20	13	20	20	19	15	7	15	11	10	11	15	21	19	23	11	22	14	32	8	13	5	18	6	23	20	14	12	22	14	8	12	15	13	7	64	23	22	23	23	15	15	14
Chr1	17553778	.	A	T	212428	PASS	.	DP	20	22	21	28	25	30	22	31	28	22	28	21	28	28	26	25	37	33	34	16	25	21	34	22	25	22	34	33	36	30	18	21	19	13	21	12	21	24	29	27	20	29	24	23	33	28	30	30	34	39	30	19	26	32	25	32	43	22	28	23	30	38	33	18	29	26	27	18	27	29	35	39	28	27	23	26	27	23	30	22	30	14	27	23	36	16	36	24	26	28	38	25	24	28	19	24	28	24	20	18	32	28	26	25	28	31	29	32	31	24	15	30	29	27	24	36	31	29	30	34	30	30	22	28	27	35	21	32	34	40	41	19	16	23	23	27	35	31	35	24	21	34	29	21	33	31	28	29	36	34	25	38	25	23	18	22	34	24	37	29	35	28	21	34	20	35	16	14	25	25	23	33	33	34	28	26	32	26	23	26	27	27	22	37	27	22	25	29	29	22	31	41	25	29	23	37	38	20	27	29	34	33	22	21	35	21	29	32	25	34	42	24	29	20	29	24	26	24	11	25	20	36	15	32	21	24	21	19	29	32	17	26	43	37	25	22	19	17	32	24	21	20	46	31	31	22	21	33	33	33
Chr1	17614383	.	C	T	1000.39	PASS	.	DP	20	19	12	25	16	29	10	26	27	19	35	26	23	30	13	12	20	22	29	12	14	19	25	17	21	16	20	26	21	16	13	20	19	17	25	16	9	12	19	19	14	16	15	20	28	24	19	12	27	29	23	28	21	24	14	20	16	13	37	19	28	27	16	12	18	20	21	12	17	29	24	18	19	15	14	29	21	17	20	35	28	13	20	27	25	21	37	15	19	23	31	22	23	20	18	24	26	25	16	22	22	23	32	23	34	34	18	29	31	30	32	21	24	27	22	19	18	25	34	32	23	22	18	23	24	24	24	38	20	23	23	19	17	21	18	23	19	25	17	24	22	26	22	30	26	20	25	29	25	28	24	36	21	16	29	26	16	19	28	20	30	39	34	15	13	36	19	9	21	20	18	26	34	28	21	29	25	20	26	23	33	27	13	32	26	24	19	22	16	17	19	18	28	26	24	24	35	28	21	21	27	30	13	20	16	15	28	26	20	31	23	20	23	8	18	13	10	17	13	15	19	29	8	24	24	16	27	20	13	22	6	20	25	14	14	20	23	6	23	18	14	16	30	26	26	23	23	15	15	14
Chr1	17620359	.	G	A	37380.7	PASS	.	DP	23	47	29	35	25	57	26	35	34	51	21	29	39	40	29	27	30	46	45	23	32	31	45	39	40	22	36	35	29	21	12	24	18	22	29	21	24	44	30	43	30	33	37	33	34	28	41	29	31	36	34	21	40	34	24	33	44	36	39	28	33	53	31	30	35	29	24	28	29	45	45	29	40	49	39	59	36	33	44	33	52	19	49	40	51	42	42	30	48	32	37	60	33	30	27	35	24	42	35	33	40	37	32	43	37	43	43	48	34	47	24	31	42	37	47	37	37	29	41	37	32	53	33	32	34	38	24	34	34	47	53	41	20	40	31	36	47	32	22	35	44	38	29	22	41	36	59	38	38	49	33	43	44	35	31	35	36	42	26	43	52	54	33	26	25	46	33	18	28	45	35	45	51	36	28	34	49	40	37	36	33	29	30	42	37	34	39	37	41	17	36	42	46	40	34	39	40	32	42	27	45	53	36	39	44	30	49	49	34	39	43	37	40	25	27	32	30	32	41	36	48	42	24	45	38	50	26	30	35	31	33	44	37	45	28	39	26	34	35	31	39	39	61	31	31	38	38	25	25	28
Chr1	17695189	.	A	C	40175.7	PASS	.	DP	38	33	32	28	34	45	38	47	54	52	37	45	27	43	29	29	55	33	27	30	42	26	30	35	37	34	33	50	57	28	23	35	31	30	26	27	29	29	31	37	29	30	17	23	36	36	42	31	37	56	36	29	37	48	31	43	43	26	21	30	31	30	43	32	28	27	28	29	31	50	47	26	30	25	41	35	28	37	36	24	50	34	35	35	34	22	31	23	36	36	45	41	25	33	27	31	35	31	28	32	31	42	17	52	35	53	27	38	34	39	35	42	39	36	26	36	57	35	44	35	28	53	36	41	39	51	38	48	42	45	34	20	22	35	30	37	46	23	34	39	36	31	40	40	44	33	47	35	34	27	37	52	42	16	29	26	24	22	34	29	55	42	39	38	15	43	35	19	37	23	23	41	34	47	34	35	36	27	30	26	32	28	34	40	40	28	23	27	44	28	25	48	41	38	30	40	32	31	43	29	36	54	45	28	31	22	37	38	22	39	37	26	50	18	37	36	24	23	35	30	30	63	21	40	38	48	32	34	41	28	24	33	41	43	30	30	37	19	29	29	26	31	44	30	30	34	34	44	44	35
Chr1	17714257	.	C	T	134492	PASS	.	DP	27	27	23	24	10	23	13	25	31	21	23	27	20	30	17	15	22	23	17	10	18	13	17	12	24	17	19	36	28	20	25	15	12	27	13	24	25	20	12	36	17	18	19	16	33	20	29	22	29	28	26	18	21	24	18	28	32	17	30	17	33	24	26	19	20	16	28	20	27	32	19	16	20	20	21	28	15	17	14	20	44	20	17	19	21	16	29	16	21	23	26	22	22	25	17	20	22	16	17	15	18	21	13	24	22	32	22	23	27	23	22	23	25	25	21	24	18	17	35	35	27	22	24	24	27	27	21	24	26	22	12	21	19	22	21	19	33	23	14	19	18	23	16	23	20	25	29	23	25	25	21	24	21	10	18	20	10	22	24	18	30	34	22	19	14	16	18	18	16	15	15	32	29	23	26	23	22	23	15	17	31	24	13	25	24	12	22	14	13	15	17	30	34	28	21	28	30	19	30	20	26	28	14	19	17	20	29	22	21	27	28	19	19	21	14	16	15	18	15	15	16	28	22	24	20	32	24	23	24	17	12	20	19	20	21	23	9	12	17	15	19	17	20	14	14	28	27	26	24	29
Chr1	17738215	.	A	G	280988	PASS	.	DP	35	25	33	21	21	38	31	45	41	44	40	30	27	24	36	38	48	48	33	27	38	39	39	49	38	21	28	51	38	26	26	19	30	38	28	18	29	42	37	31	31	36	36	30	25	31	35	24	32	43	32	23	22	33	23	41	39	20	42	31	44	47	33	28	25	24	23	32	30	38	33	34	43	31	29	56	26	43	30	23	43	23	50	32	58	31	58	28	29	40	44	46	28	27	33	35	29	40	42	34	38	41	34	32	33	49	43	44	55	34	36	38	42	42	28	36	38	28	41	40	51	34	39	34	34	43	24	51	29	37	31	38	17	37	40	48	45	28	37	33	27	42	33	30	47	30	31	42	40	41	31	57	48	23	23	38	22	29	41	26	41	47	33	26	19	48	19	27	17	23	29	37	36	33	34	23	24	26	38	36	30	34	37	45	35	35	35	30	44	24	45	51	42	33	45	60	47	39	44	38	37	44	42	44	43	38	42	31	44	37	36	33	53	19	26	27	28	31	35	37	35	41	34	38	44	44	25	32	39	41	25	40	44	35	22	23	30	35	30	32	27	31	40	32	32	46	46	29	29	27
Chr1	17800941	.	C	T	3354.65	PASS	.	DP	42	22	20	18	21	42	23	30	34	37	25	17	26	31	21	16	28	29	39	27	27	17	39	37	19	26	28	34	20	17	17	26	15	15	23	24	13	21	18	21	25	12	17	20	38	25	26	23	31	30	20	23	23	31	21	34	33	21	21	27	28	43	25	25	24	19	18	11	20	15	36	21	26	31	27	30	28	29	37	37	31	14	23	35	43	30	40	22	23	30	44	28	31	35	35	19	29	24	34	24	17	29	30	22	28	41	25	22	31	36	26	36	28	38	27	31	38	20	35	37	27	28	18	29	27	22	21	39	38	29	30	28	16	35	26	41	41	25	25	32	32	28	24	32	35	29	34	30	37	17	35	38	31	25	26	23	25	23	25	45	42	41	24	26	12	32	19	23	18	31	21	35	29	33	18	40	29	28	31	22	27	26	19	30	31	27	38	24	26	15	22	46	33	20	30	35	31	35	20	18	27	41	34	31	37	22	33	35	29	24	26	23	25	12	20	27	19	24	19	20	12	31	26	29	16	26	21	17	25	31	19	21	40	26	25	34	21	15	26	37	20	14	39	14	14	25	25	24	24	24
Chr1	17850963	.	G	A	3408.13	PASS	.	DP	29	28	17	32	24	38	23	28	36	42	35	32	37	48	27	22	43	36	33	20	31	20	29	34	36	20	34	61	39	37	21	33	15	22	20	26	26	29	28	35	23	27	27	19	34	31	32	31	26	31	26	26	27	31	24	32	27	29	24	31	31	36	26	36	25	29	36	36	18	38	28	25	39	35	18	47	41	32	31	34	43	29	29	29	35	27	36	31	27	36	37	37	25	25	21	32	17	22	24	24	42	37	29	33	33	37	26	31	32	30	23	36	24	25	25	34	27	35	22	35	27	37	28	29	30	39	24	32	28	38	37	27	17	26	19	34	31	22	34	34	.	25	33	31	41	37	40	30	27	27	38	36	36	33	22	21	17	27	45	34	43	27	29	31	21	35	19	27	18	24	23	50	30	43	31	50	26	30	23	35	26	18	24	25	28	37	.	29	30	22	41	26	34	22	46	37	31	21	35	31	31	41	24	35	33	17	43	29	26	32	31	28	34	17	24	30	23	25	15	34	29	42	17	47	21	52	29	27	20	32	14	30	31	30	20	22	28	12	28	32	27	14	50	19	19	24	24	20	20	35
Chr1	17892440	.	G	A	5386.8	PASS	.	DP	9	2	8	3	7	7	7	3	7	11	8	13	7	9	5	8	5	12	9	7	13	14	11	8	11	5	12	10	10	7	6	14	5	8	7	13	2	10	8	13	9	4	8	12	3	10	4	14	9	23	10	10	6	17	10	12	11	2	6	5	13	17	12	10	9	8	14	8	12	18	14	9	17	8	9	11	13	12	10	15	19	8	13	6	12	10	16	8	9	8	12	11	5	15	7	9	4	5	6	11	6	14	5	10	16	11	4	11	9	12	5	5	12	13	6	19	11	7	11	11	6	8	6	12	9	11	8	10	10	8	9	14	7	15	13	15	14	10	7	6	9	14	10	5	10	10	16	3	11	9	9	14	10	9	3	10	2	14	15	8	14	15	6	5	4	20	13	7	6	6	5	10	17	6	8	12	9	5	9	8	6	5	6	3	14	13	5	1	12	12	7	7	12	12	10	12	13	9	12	18	6	17	5	8	18	7	14	9	9	16	7	9	8	4	8	7	7	2	6	7	7	14	8	9	13	17	5	9	.	11	5	13	5	5	10	10	9	3	8	4	11	5	11	8	8	7	7	7	7	4
Chr1	17895263	.	C	T	18503.9	PASS	.	DP	5	10	14	26	11	18	14	17	22	22	30	20	28	24	26	21	20	25	18	11	27	20	19	20	16	15	36	17	21	19	19	14	12	15	21	12	17	16	15	20	13	26	19	16	29	29	24	20	24	46	23	24	21	30	14	22	19	18	26	25	22	23	20	12	24	27	25	20	30	40	27	19	23	16	20	23	15	15	32	28	32	19	16	16	27	10	29	18	23	15	22	35	17	28	19	20	24	19	18	15	31	32	16	20	31	30	22	17	23	18	25	17	26	25	22	23	36	22	22	33	21	26	22	22	22	29	20	32	21	32	21	20	20	17	21	19	25	17	17	27	19	13	22	25	30	19	34	31	32	26	23	16	16	18	17	10	9	27	25	15	23	30	17	26	16	43	18	12	20	22	16	32	26	22	21	25	29	13	27	19	17	16	15	19	18	17	19	15	22	19	32	22	28	25	19	31	44	43	27	21	35	37	14	25	28	9	27	24	20	33	24	22	19	13	28	8	13	11	8	18	20	16	13	32	25	37	21	34	9	20	3	23	27	9	11	19	10	7	17	25	15	12	34	11	11	17	17	14	14	13
Chr1	17903471	.	C	T	997.7	PASS	.	DP	23	11	17	37	15	33	19	22	21	25	21	20	21	29	12	20	33	33	24	13	39	34	13	21	27	15	31	29	22	11	23	13	24	19	15	12	22	19	23	24	19	13	19	18	36	27	30	27	38	35	30	28	31	23	24	36	23	15	18	23	34	39	29	20	26	23	34	25	19	34	17	23	24	21	22	24	34	27	28	29	36	12	10	22	41	24	36	16	38	30	25	53	26	24	28	31	28	25	16	19	22	29	31	23	31	43	12	41	33	27	16	30	29	34	26	32	31	44	30	29	27	30	15	43	23	44	29	27	29	31	33	25	17	21	36	28	37	26	30	33	25	28	32	27	37	27	41	42	25	32	25	23	34	25	27	19	12	30	21	34	44	28	20	37	19	47	24	15	30	19	12	33	33	19	36	24	20	14	19	24	22	30	18	25	24	27	19	18	31	14	46	24	37	32	45	35	28	30	23	32	43	53	23	27	38	23	39	34	22	27	27	24	32	17	25	23	19	20	12	34	33	36	12	21	32	49	24	35	23	38	13	32	29	29	21	33	26	22	29	26	21	11	35	15	15	22	22	25	25	27
Chr1	17917481	.	G	A	141584	PASS	.	DP	20	18	14	20	14	25	14	25	28	18	17	21	26	19	19	21	35	23	20	22	29	19	18	30	22	23	26	30	35	20	24	15	9	19	21	12	18	14	17	24	20	18	19	21	24	24	33	19	28	36	22	18	22	32	16	23	34	14	28	19	26	20	13	22	19	19	20	15	16	21	16	17	28	28	20	26	15	23	21	19	24	11	16	21	19	15	24	15	22	21	33	19	17	22	16	23	21	22	21	20	16	22	19	17	20	20	15	21	17	23	17	20	16	28	19	17	27	30	16	19	18	23	12	21	23	16	12	18	16	30	20	20	16	21	18	24	31	18	19	23	22	20	20	7	36	22	25	19	25	27	20	26	18	17	14	21	14	26	22	23	33	33	12	15	13	27	16	16	7	19	10	28	25	17	21	24	22	14	17	19	21	16	22	10	14	10	16	16	18	13	23	20	24	19	18	20	17	20	20	28	30	35	29	28	24	22	25	22	23	25	22	13	24	16	21	18	17	16	13	24	25	31	15	28	25	23	27	19	25	23	18	19	24	37	11	20	17	33	24	25	19	27	35	19	19	22	22	19	18	20
Chr1	17929562	.	C	T	24995	PASS	.	DP	29	29	37	42	22	48	16	35	28	41	32	27	24	34	39	33	43	38	43	23	42	26	29	23	34	40	20	40	14	28	21	22	8	26	17	33	16	35	9	16	23	30	32	31	24	41	21	33	12	42	39	28	25	39	26	34	35	17	40	21	37	44	39	25	14	30	21	27	33	49	52	36	37	33	41	34	31	31	31	22	39	17	36	34	41	46	41	23	31	32	52	44	32	32	29	34	40	22	25	32	28	41	37	43	46	35	29	39	27	42	38	34	40	36	28	27	45	43	41	42	23	44	30	43	29	42	28	37	33	41	40	38	19	36	37	35	31	34	32	30	34	33	32	27	51	36	39	34	41	35	47	39	31	30	31	27	26	29	38	28	47	40	37	32	18	41	28	22	25	31	36	46	39	28	22	28	26	21	26	22	32	32	41	33	34	27	42	26	47	24	44	42	32	41	32	41	35	35	38	37	44	44	23	41	40	35	37	39	25	40	43	34	31	22	35	36	34	20	26	35	31	47	26	36	28	43	25	28	28	31	22	37	23	33	21	33	33	11	29	38	30	21	36	40	40	31	31	36	36	32
Chr1	18010415	.	T	A	283096	PASS	.	DP	37	26	21	31	16	47	28	32	31	36	40	36	25	45	46	29	35	41	55	29	36	30	30	40	29	20	35	47	32	14	17	11	29	28	18	28	23	18	19	22	16	21	18	23	37	28	36	33	33	35	37	29	28	34	27	34	19	17	27	22	26	40	30	16	22	23	21	25	19	39	25	18	19	32	27	42	21	30	29	26	52	16	22	31	42	31	39	35	44	39	36	52	32	46	32	48	36	33	29	19	31	35	42	29	38	37	23	42	40	47	33	34	27	42	30	30	27	38	30	37	26	34	29	28	33	41	33	27	31	47	25	32	14	43	28	52	40	29	34	38	24	37	52	37	48	39	52	42	45	35	36	43	45	23	43	34	33	40	34	38	53	53	27	32	10	39	37	15	22	40	18	47	28	30	29	28	33	26	20	32	35	35	27	34	31	29	28	27	43	16	40	35	55	35	30	43	45	31	29	34	40	49	25	41	50	24	36	36	26	40	51	35	36	25	35	41	22	36	32	31	34	43	19	33	34	47	35	47	31	40	21	43	25	27	25	25	26	27	28	23	26	29	39	33	33	39	39	30	30	40
Chr1	18066633	.	G	A	1606.39	PASS	.	DP	41	33	25	31	24	48	43	39	39	45	58	41	29	49	43	35	67	44	59	25	49	39	28	27	39	32	37	51	41	25	23	16	34	27	12	18	33	30	21	35	26	26	29	16	37	32	47	35	33	35	45	23	34	37	26	36	48	23	38	37	37	50	30	40	27	28	36	24	23	49	42	33	33	45	34	53	47	34	33	43	61	18	41	39	56	36	45	29	31	49	55	41	23	28	33	40	36	38	29	33	29	42	31	38	37	45	29	53	39	31	34	40	33	56	37	39	26	45	43	44	36	44	29	43	25	52	26	44	36	45	35	31	20	43	33	40	44	41	44	33	27	35	31	42	41	37	48	43	46	36	43	43	39	34	35	28	30	29	45	46	55	51	34	24	21	35	38	21	28	44	36	51	32	37	26	27	41	26	24	33	31	28	43	39	47	38	37	37	39	23	29	44	63	47	34	49	35	27	35	35	47	51	33	40	42	27	42	44	42	31	46	40	46	26	36	34	44	36	29	32	42	33	18	28	39	51	33	38	32	37	21	32	39	41	33	30	33	21	33	29	30	35	36	22	22	59	59	41	41	36
Chr1	18066781	.	G	A	35027.9	PASS	.	DP	42	31	33	42	25	53	25	38	51	48	48	37	36	45	41	40	73	39	58	29	49	40	28	48	41	36	50	55	39	32	21	27	22	38	23	18	34	38	26	24	17	28	34	29	42	40	50	42	43	37	49	32	33	48	37	36	45	22	39	31	46	40	29	18	32	35	30	31	25	56	37	28	31	45	33	49	41	37	38	33	54	27	35	39	55	31	45	41	42	38	41	54	19	33	42	32	39	30	30	40	33	38	30	41	36	53	33	50	43	52	43	46	29	60	41	45	25	47	44	45	41	55	45	49	33	56	38	45	39	56	46	25	23	43	44	40	42	39	46	47	35	28	46	39	56	37	41	48	41	39	49	49	40	39	42	32	21	28	47	50	51	45	35	25	26	42	29	15	30	45	33	40	35	37	33	40	30	35	33	30	38	32	44	40	38	19	30	37	41	20	51	54	53	37	33	53	31	31	46	35	55	43	51	42	48	43	52	50	33	50	45	28	42	27	24	26	35	33	41	42	41	44	30	60	37	44	34	36	39	52	35	51	41	42	30	40	27	28	33	29	31	42	56	36	36	56	56	46	46	36
Chr1	18094494	.	A	G	759.39	PASS	.	DP	44	28	34	23	27	35	25	30	37	45	37	22	27	20	16	29	39	41	47	26	29	23	27	28	31	21	27	54	28	31	22	27	29	21	22	26	32	33	32	34	30	25	36	25	38	31	42	33	38	40	37	28	30	21	26	30	35	15	31	26	33	46	42	27	26	33	20	30	29	44	36	30	45	34	37	32	37	29	26	34	45	29	25	28	34	23	43	22	34	27	50	44	34	38	25	29	24	25	26	22	26	42	30	25	44	38	19	39	37	42	26	30	35	40	26	35	32	38	37	43	36	40	35	26	37	42	33	40	42	44	28	32	27	28	26	26	34	35	34	43	40	30	34	32	30	28	49	29	33	36	44	41	36	23	39	28	22	36	37	38	34	41	21	29	20	48	23	26	27	38	22	47	40	34	37	29	23	28	27	37	40	37	29	40	36	29	23	23	21	13	48	40	38	29	34	36	43	28	36	33	34	49	28	25	40	25	50	31	31	36	40	27	31	21	30	23	28	29	27	34	39	46	25	30	39	41	27	33	31	40	20	42	28	40	21	16	26	18	21	29	26	30	44	25	25	33	33	35	35	31
Chr1	18123060	.	A	C	85644.5	PASS	.	DP	12	6	6	9	10	12	10	9	9	10	16	13	14	11	13	14	18	13	6	18	29	16	14	17	16	10	16	18	18	12	9	11	12	15	15	6	8	15	14	14	16	10	12	14	24	17	21	15	15	19	20	11	12	26	12	13	20	6	11	9	21	20	15	11	12	16	11	12	14	15	17	17	12	15	9	18	8	12	7	18	19	11	15	8	19	6	14	11	25	8	21	27	14	15	13	9	15	17	16	13	15	19	20	12	16	15	15	18	21	18	9	15	15	20	15	18	19	13	24	15	21	17	20	13	17	27	16	8	11	23	23	13	7	9	15	14	18	20	21	19	12	21	13	11	20	14	12	14	16	11	29	13	9	13	8	11	6	8	20	11	21	16	10	11	9	35	13	11	12	12	10	20	27	15	10	11	13	6	11	19	19	18	17	14	15	14	5	13	22	7	28	16	30	30	21	18	19	13	23	18	20	24	19	20	22	13	22	13	22	16	12	22	27	9	20	14	17	13	11	14	13	11	11	15	21	23	19	17	17	24	16	17	22	15	17	14	19	21	23	20	12	20	33	13	12	16	15	18	18	10
Chr1	18150482	.	A	G	333224	PASS	.	DP	40	30	30	27	21	51	41	43	28	41	39	35	42	44	19	31	50	55	50	23	48	20	39	49	29	19	34	24	25	28	14	17	9	34	26	27	19	36	29	29	14	32	33	32	29	36	38	36	37	12	25	28	25	28	15	48	38	42	33	36	28	47	21	34	17	28	32	34	31	38	32	35	35	39	29	45	28	32	31	30	49	34	41	39	51	29	52	26	39	38	55	60	29	48	24	32	37	35	25	37	35	32	36	33	38	45	25	43	36	40	43	41	31	40	33	41	54	38	33	42	43	42	37	31	47	50	35	51	36	40	34	26	22	42	34	38	42	36	43	34	46	48	35	46	47	39	43	53	47	28	38	47	30	30	38	35	26	41	48	36	59	52	43	44	27	49	24	28	25	27	37	46	41	31	35	37	41	25	40	42	37	28	39	33	32	36	35	35	27	18	47	37	43	54	44	51	50	42	39	33	49	57	37	46	44	34	47	54	32	35	36	43	47	18	27	25	38	36	30	33	36	49	15	42	37	56	32	26	31	41	18	55	54	54	30	40	22	28	32	38	40	21	39	43	43	32	32	39	39	30
Chr1	18177908	.	A	G	5376.45	PASS	.	DP	35	28	27	39	28	38	26	36	30	40	42	32	30	36	42	28	53	31	42	30	33	40	22	27	38	29	38	44	49	26	19	39	23	22	26	29	29	33	34	38	22	26	33	24	40	28	24	28	36	33	31	32	28	47	26	41	39	27	36	32	42	37	38	18	36	28	25	33	35	56	32	40	37	38	49	44	26	53	30	25	46	26	44	36	54	24	52	28	39	45	57	48	50	27	42	29	33	24	30	32	31	31	33	41	45	26	33	38	35	50	32	43	43	39	43	40	33	39	42	35	28	41	41	39	36	38	30	35	37	42	44	30	25	30	39	28	46	29	37	36	28	39	34	42	61	33	45	30	43	34	43	40	38	29	35	30	33	31	35	34	48	48	34	40	16	47	27	14	20	30	27	40	49	27	26	24	25	28	31	26	32	31	27	44	44	24	36	30	39	18	40	45	33	32	36	40	40	32	33	33	47	54	36	37	38	42	50	41	33	32	34	33	33	19	34	29	33	23	22	28	22	41	19	36	28	48	32	34	27	32	24	34	31	31	27	34	31	18	35	27	34	25	45	35	35	46	46	40	40	42
Chr1	18179130	.	G	A	339322	PASS	.	DP	36	33	28	44	24	44	48	34	28	41	41	32	32	54	33	25	47	40	50	31	54	30	30	43	27	29	41	50	34	31	11	22	33	37	31	23	39	26	39	40	36	36	29	20	52	20	41	41	38	28	36	22	30	32	31	43	47	29	39	39	38	39	33	37	26	33	18	35	38	36	45	38	34	39	39	50	52	38	31	41	44	22	42	39	49	54	49	29	49	52	44	45	39	27	26	39	39	42	27	18	41	46	39	33	47	46	36	41	48	59	46	49	44	32	39	46	52	30	41	56	45	46	47	46	46	58	44	39	41	44	37	35	20	47	44	51	35	41	48	27	39	45	36	39	53	43	45	36	43	33	44	36	41	31	42	42	29	38	30	33	43	44	46	38	16	43	26	19	31	29	19	38	47	38	27	26	37	29	24	47	32	34	43	42	38	33	47	42	38	22	43	37	48	26	37	38	49	44	41	45	44	59	40	23	49	38	45	39	47	46	34	31	50	37	52	32	35	31	29	31	48	46	20	39	39	40	30	38	47	37	33	43	42	46	32	38	25	29	38	36	30	55	51	36	36	49	49	27	27	31
Chr1	18239766	.	G	C	198604	PASS	.	DP	28	16	27	26	20	24	22	25	25	37	27	25	30	23	24	22	35	35	33	20	21	25	27	26	23	18	27	42	33	22	14	26	22	23	20	19	25	22	16	14	22	25	10	22	32	27	29	23	29	31	28	22	24	24	25	43	26	14	26	29	17	27	23	24	32	20	20	22	22	34	26	30	23	21	31	38	21	31	24	22	40	11	28	31	30	26	35	24	27	21	28	33	33	30	27	19	36	17	18	29	24	35	28	25	25	28	32	34	22	18	23	20	22	31	22	24	30	39	32	33	23	28	24	23	20	39	28	35	24	33	37	24	20	23	18	31	27	30	31	21	15	26	20	33	32	21	40	26	35	26	32	29	24	19	19	28	14	24	32	27	37	35	22	29	17	23	21	19	16	20	17	42	29	22	25	26	34	17	26	19	22	22	21	28	30	20	21	23	33	19	48	39	41	33	26	47	40	31	37	26	32	61	30	34	31	29	43	47	31	30	29	26	27	19	25	22	22	18	19	24	12	39	19	27	29	26	30	30	29	26	13	20	20	24	20	27	19	14	24	19	21	15	46	20	20	35	32	20	20	27
Chr1	18267397	.	T	C	245473	PASS	.	DP	32	29	28	27	24	41	36	43	30	35	24	27	26	32	35	23	55	17	23	23	40	34	26	27	37	25	36	41	33	29	17	22	27	26	21	26	25	31	31	30	22	29	28	25	30	23	30	34	17	38	37	23	34	35	24	33	39	24	24	27	24	42	34	21	23	22	33	29	26	37	41	29	25	33	24	43	33	33	30	22	40	25	38	29	32	25	38	21	31	29	40	40	31	33	22	31	29	34	27	16	30	43	37	33	33	42	25	48	29	43	23	37	36	33	34	34	33	30	46	30	29	35	32	29	34	49	27	34	38	55	32	23	23	31	32	36	24	23	28	40	22	40	32	34	48	36	35	35	25	42	34	35	30	26	29	26	11	30	33	27	35	44	13	31	20	38	27	24	26	31	25	39	35	28	32	29	24	26	30	35	26	26	22	36	30	20	27	27	25	25	43	37	41	45	35	51	42	31	30	42	46	51	36	35	44	18	40	28	24	29	39	36	34	21	31	31	34	29	31	31	31	47	23	44	42	45	38	28	43	30	29	40	40	40	26	41	30	20	31	30	31	38	42	25	24	27	26	26	26	25
Chr1	18332437	.	C	T	243848	PASS	.	DP	20	19	16	41	27	39	30	29	29	38	39	38	28	30	23	25	40	27	41	25	25	36	31	28	40	13	35	37	26	23	25	16	32	23	18	17	19	27	31	19	27	30	26	23	26	28	31	40	32	32	33	20	16	28	14	25	40	23	32	27	35	55	31	16	31	26	14	26	24	32	25	31	18	37	28	39	29	35	24	38	52	18	40	31	43	35	47	30	30	39	46	42	28	30	25	20	25	34	32	26	35	38	24	29	37	35	31	27	30	32	30	34	33	33	30	42	34	41	33	44	31	50	42	28	47	30	27	28	28	46	51	37	21	41	41	41	29	39	32	35	31	33	25	45	38	32	43	33	31	30	41	36	43	27	26	27	28	27	34	35	50	37	24	26	16	35	25	14	29	32	24	42	26	26	20	26	30	41	37	29	35	37	25	30	43	33	18	31	33	16	33	47	32	32	38	35	41	18	33	25	42	40	30	28	30	24	39	35	34	38	47	35	35	17	29	31	25	24	25	31	27	41	15	23	13	27	29	40	28	30	20	41	37	29	20	27	17	16	21	21	20	10	32	14	14	14	14	41	41	30
Chr1	18343565	.	C	T	7496.7	PASS	.	DP	47	27	23	31	29	39	31	38	36	47	38	34	32	37	28	29	56	44	38	22	40	26	34	37	46	30	38	33	30	27	16	30	29	34	40	17	34	35	34	33	29	34	36	36	35	27	36	36	43	45	29	38	42	39	22	42	38	21	27	24	33	48	32	28	28	30	32	29	32	41	32	37	30	38	25	51	30	34	35	28	56	23	32	25	45	26	32	34	22	35	48	45	26	30	36	28	21	20	32	29	38	45	23	23	42	37	39	46	30	28	29	37	36	43	29	32	29	37	28	33	29	40	27	40	37	65	32	35	31	36	43	26	23	38	25	35	40	29	31	37	20	30	33	39	28	28	33	28	28	37	33	34	30	20	22	24	29	26	22	39	34	48	35	37	22	53	28	16	21	27	24	45	54	37	31	35	35	29	32	33	19	32	31	38	29	32	14	27	41	24	43	33	60	40	32	40	45	28	37	39	44	41	27	45	58	30	43	35	29	33	34	39	33	30	37	24	26	21	26	22	29	56	22	36	42	43	34	25	29	37	20	39	38	38	33	35	30	21	27	32	32	20	58	28	28	28	28	24	24	31
Chr1	18379039	.	C	T	2000.01	PASS	.	DP	15	14	16	14	23	37	13	23	24	27	12	14	21	28	14	19	32	16	20	12	32	23	14	17	19	31	23	39	16	14	24	10	17	9	16	30	8	22	13	13	11	20	14	13	22	23	18	28	10	16	27	21	20	21	12	21	21	20	30	16	22	33	18	20	17	13	11	23	24	31	22	19	12	8	11	32	18	15	14	12	24	14	21	9	23	23	28	15	15	10	23	13	8	21	12	17	18	13	8	17	22	15	17	24	9	26	15	13	17	16	16	21	15	21	22	18	14	17	21	22	13	21	10	13	13	22	24	11	10	26	20	18	12	22	12	16	20	13	11	13	14	15	15	12	15	15	17	16	16	20	22	22	25	15	25	14	18	23	20	11	25	26	22	17	10	17	15	6	6	22	9	20	26	13	6	17	23	14	13	10	12	13	20	11	23	11	16	18	18	12	13	11	16	17	13	24	18	16	30	19	16	19	15	14	24	6	25	21	6	17	28	22	7	9	16	15	16	8	17	18	25	31	11	17	25	32	12	9	5	12	7	16	20	30	13	20	27	11	23	13	28	18	32	16	16	16	16	16	16	13
Chr1	18400938	.	G	A	154912	PASS	.	DP	18	32	16	23	21	34	18	30	25	31	14	12	28	24	23	19	24	40	19	23	26	22	42	22	15	12	33	25	23	20	17	23	17	18	26	13	15	23	17	24	17	38	19	17	35	19	42	28	22	24	22	27	25	18	21	22	27	28	42	15	21	17	25	20	34	13	16	18	18	31	20	17	20	21	18	22	19	20	16	26	27	21	38	18	37	25	35	21	24	24	28	17	24	18	21	23	23	26	17	27	22	22	16	25	24	23	15	19	18	21	26	30	15	26	28	20	37	27	30	32	12	18	19	27	21	19	32	22	17	29	20	26	9	27	21	22	31	17	31	23	27	22	24	13	42	22	29	22	28	27	17	27	20	17	25	24	14	17	16	19	29	32	21	16	15	37	19	15	10	35	22	25	18	17	16	23	11	15	22	18	21	20	20	18	33	22	19	32	27	11	24	25	30	22	25	32	38	17	28	26	21	33	25	21	30	15	20	20	21	23	31	24	34	10	15	21	22	12	18	27	25	31	20	23	28	23	12	19	21	32	14	37	22	42	19	19	18	10	22	17	16	38	22	20	17	25	23	27	26	31
Chr1	18405953	.	G	A	985.34	PASS	.	DP	38	23	19	22	22	32	24	31	17	35	16	17	27	28	20	15	23	31	29	23	24	21	20	18	29	16	24	34	21	16	24	19	12	19	13	22	22	16	26	30	16	23	14	20	21	27	31	28	17	30	29	36	18	19	23	27	24	21	32	20	42	31	28	14	26	18	18	14	17	27	18	18	16	23	20	25	16	22	21	16	21	13	28	13	33	12	31	23	23	23	32	25	24	19	20	23	28	15	25	21	25	22	25	23	28	35	12	24	25	28	25	39	29	23	26	27	29	27	24	27	20	14	31	17	20	30	31	26	30	17	35	21	14	22	35	26	24	14	22	24	32	26	36	16	30	27	28	26	28	27	22	35	21	13	23	22	24	18	26	21	31	31	19	29	12	25	19	12	12	17	19	33	29	18	28	28	17	23	26	25	28	20	23	18	22	27	19	31	24	9	29	29	21	18	23	40	28	32	22	34	31	31	16	22	30	16	29	17	16	28	23	18	29	14	29	17	13	11	16	24	15	41	19	22	23	42	17	21	23	22	6	24	37	27	21	16	14	17	23	26	13	20	27	32	32	21	21	27	26	25
Chr1	18436287	.	T	G	6507.88	PASS	.	DP	24	19	17	21	24	25	18	29	17	27	23	25	15	32	18	.	23	14	22	6	31	18	10	23	23	16	19	34	23	24	8	10	14	13	10	17	21	15	5	15	16	9	.	18	24	22	11	30	21	19	23	23	11	30	19	25	14	5	17	14	38	37	7	20	11	21	17	10	16	12	35	15	24	18	19	27	24	20	21	20	30	17	24	25	24	17	22	20	21	25	38	30	22	24	15	23	26	16	18	15	26	23	27	21	20	31	16	22	23	22	17	17	20	29	24	22	12	26	31	30	23	24	18	25	24	19	14	21	25	26	28	25	14	20	14	30	25	18	20	24	15	23	17	26	24	30	17	25	24	19	23	24	25	16	8	18	23	15	20	23	26	32	28	30	11	32	28	15	23	22	10	32	21	27	19	22	21	24	19	26	33	22	22	19	25	15	24	11	26	16	19	20	29	22	25	28	26	19	20	14	15	33	17	25	21	7	28	13	24	33	30	20	18	13	15	15	19	16	15	20	25	33	19	21	21	28	14	29	24	16	15	31	26	19	15	25	8	13	12	21	18	8	40	18	18	27	25	30	30	16
Chr1	18441316	.	C	T	192751	PASS	.	DP	31	10	18	21	19	24	31	20	31	29	23	25	22	42	35	21	29	31	23	18	27	28	22	24	17	19	20	38	23	14	18	7	22	21	13	20	21	24	14	15	17	19	15	20	35	25	18	24	27	46	38	24	22	21	19	38	27	9	21	28	25	29	28	18	27	23	27	19	20	38	30	30	26	22	18	31	24	26	31	23	30	17	18	16	27	26	32	26	27	28	31	25	22	33	23	18	28	23	18	8	17	38	27	12	30	31	25	34	33	18	24	25	23	24	22	28	23	32	22	18	29	24	14	33	29	35	20	23	29	34	38	21	23	20	20	31	28	24	22	26	22	14	22	31	36	22	30	29	32	25	30	27	18	14	23	17	14	20	24	28	40	34	22	28	25	45	25	29	13	27	24	37	30	26	26	29	28	25	14	31	18	32	16	28	25	22	20	19	27	21	36	20	38	17	33	47	33	18	21	26	26	43	25	28	32	17	27	24	14	39	22	25	37	13	29	15	22	11	15	24	22	38	11	26	26	22	17	22	18	32	14	24	45	26	11	22	2	14	22	14	21	21	37	22	22	20	20	19	19	16
Chr1	18482054	.	G	A	266315	PASS	.	DP	47	18	34	32	22	41	32	35	40	27	31	31	34	61	26	22	50	16	40	12	39	35	9	37	27	29	45	57	49	24	24	10	23	19	23	23	26	32	13	15	26	34	26	21	33	29	18	43	31	33	37	23	25	48	21	41	22	16	20	35	32	50	41	13	10	24	35	35	41	16	48	24	38	29	46	34	25	51	36	40	43	24	28	32	63	30	40	27	37	44	39	40	36	31	30	30	39	29	29	8	43	39	33	39	37	34	37	44	42	58	35	37	28	49	51	42	18	36	36	35	35	45	32	46	31	44	14	34	31	49	47	37	24	33	39	36	49	34	35	35	27	34	39	43	48	35	43	26	41	50	40	56	37	27	16	28	26	34	38	43	45	51	31	30	11	43	32	27	40	22	27	47	37	37	38	33	25	42	27	27	24	36	35	30	30	33	24	9	40	17	47	48	40	41	31	34	46	33	31	43	45	58	37	35	37	27	35	31	35	39	41	23	27	17	26	16	35	28	36	33	24	52	21	38	38	49	32	36	43	35	28	48	26	32	30	36	8	29	35	37	37	4	38	28	28	36	36	28	26	38
Chr1	18731906	.	C	T	320.59	PASS	.	DP	30	31	35	35	30	41	23	48	35	42	32	41	31	30	43	33	55	53	39	36	52	44	46	33	46	28	29	29	49	26	27	20	3	16	26	2	27	26	37	41	23	27	39	11	42	41	57	29	36	56	36	21	20	38	20	56	45	33	37	31	51	39	52	6	40	25	29	30	28	54	35	34	36	38	68	63	44	32	41	39	49	22	50	55	71	39	55	30	42	43	54	46	36	48	31	33	40	29	34	33	50	55	53	46	36	48	44	47	53	41	37	46	33	54	34	48	39	31	43	49	40	55	39	35	36	59	36	43	34	37	49	41	20	43	36	41	51	30	46	40	35	53	50	49	54	32	48	41	47	33	56	56	38	38	35	47	27	41	49	47	33	52	30	31	21	49	33	17	26	38	18	66	44	40	29	44	35	33	22	26	39	29	29	38	33	35	33	25	46	19	35	49	40	34	40	47	56	44	35	36	54	53	37	36	47	17	37	41	48	39	39	31	43	27	30	34	28	35	30	38	22	51	23	47	42	65	41	29	33	31	29	37	39	41	22	33	32	21	38	33	36	38	48	41	41	40	39	35	35	34
Chr1	18777836	.	T	C	778.39	PASS	.	DP	19	13	16	21	22	28	26	19	19	23	29	19	33	22	21	16	30	35	31	23	30	23	18	28	24	14	26	23	20	23	17	21	10	26	23	11	19	14	13	21	19	18	10	17	25	28	28	24	32	25	28	26	30	24	20	21	21	15	27	18	38	25	21	16	21	22	34	21	19	29	19	18	33	18	15	26	25	20	27	29	26	17	16	25	33	36	25	23	28	19	31	30	29	33	19	22	22	32	31	23	31	31	26	27	29	31	19	28	24	43	25	31	30	29	23	21	24	30	39	27	23	26	22	30	25	32	33	25	29	31	21	19	14	17	27	32	28	25	28	24	18	38	30	34	36	23	24	32	21	35	38	28	26	21	20	21	14	25	19	29	28	37	23	27	20	31	27	18	22	21	33	38	28	29	32	28	28	26	26	25	24	26	26	32	31	31	27	31	29	16	32	25	50	24	34	42	28	53	26	40	28	45	26	43	36	16	30	30	22	33	28	27	19	17	25	14	14	11	30	22	30	38	19	19	23	27	18	28	21	17	8	24	27	24	16	24	26	12	24	32	24	22	46	32	32	20	20	25	25	25
Chr1	18782338	.	T	C	134944	PASS	.	DP	10	3	1	7	8	13	8	12	11	9	3	20	16	11	9	5	9	11	14	7	9	6	15	14	9	5	11	13	11	5	5	7	11	12	8	7	6	6	7	9	12	9	5	8	16	7	22	21	15	23	16	16	17	24	17	20	25	10	7	8	11	14	5	15	17	23	9	7	11	24	12	16	10	12	10	23	12	18	12	13	25	14	5	14	19	9	20	7	28	24	29	9	17	23	19	15	10	12	7	12	18	15	6	8	19	33	9	10	7	18	20	17	13	28	11	6	8	25	15	34	7	11	21	25	12	31	18	24	21	10	18	19	9	9	18	12	27	4	30	24	9	24	20	18	27	35	22	24	17	9	16	19	25	13	13	14	6	24	12	17	19	38	17	17	7	28	20	15	16	16	11	29	30	22	9	20	22	14	13	14	24	22	18	18	27	5	8	15	16	9	12	13	23	17	25	29	37	23	24	31	13	24	11	24	21	12	29	36	8	35	19	17	16	14	18	22	10	8	5	21	30	40	18	24	33	31	11	19	10	8	16	12	30	17	22	14	11	14	16	15	9	12	25	6	5	13	13	17	17	14
Chr1	18790752	.	G	A	96659.8	PASS	.	DP	25	37	23	27	18	40	24	29	29	32	40	33	28	36	28	30	27	35	27	29	45	27	33	36	25	17	28	46	31	35	12	20	21	31	20	34	19	20	17	30	27	40	17	14	24	33	30	19	35	38	40	24	38	31	24	35	25	25	37	35	40	41	19	31	25	35	38	36	28	39	24	34	31	27	31	27	31	24	28	21	45	19	20	35	43	21	43	26	28	27	38	31	41	31	20	25	26	29	34	25	26	38	18	30	32	41	24	43	31	33	25	33	28	38	48	28	38	27	29	41	30	30	31	40	37	38	32	23	22	40	26	47	24	31	34	25	30	27	30	30	29	39	24	29	51	25	31	29	39	25	33	41	32	22	24	20	34	21	34	29	39	38	35	26	25	31	21	21	23	22	24	52	35	22	25	18	37	27	22	27	19	41	32	22	23	20	32	31	30	11	22	24	37	31	41	36	43	42	35	39	44	56	18	23	31	16	27	32	24	27	41	31	43	23	35	19	25	20	31	23	24	41	21	41	23	33	19	36	32	25	20	32	27	32	23	18	20	11	28	26	31	28	46	28	28	28	28	26	26	30
Chr1	18832745	.	C	G	500.1	PASS	.	DP	10	15	9	18	12	22	17	15	9	13	13	13	9	13	15	13	17	16	12	18	14	12	13	14	10	6	19	12	16	9	9	9	11	11	6	12	7	13	10	12	12	11	14	13	15	13	14	9	11	13	14	17	12	16	12	18	21	5	24	11	19	20	19	9	9	13	18	7	9	15	10	14	10	13	11	12	11	22	12	7	18	7	18	20	28	14	10	15	13	15	19	12	15	15	15	14	15	16	16	7	9	20	17	9	17	11	10	17	15	20	20	19	13	16	13	17	15	13	17	20	11	21	13	13	9	16	7	12	15	14	11	14	9	19	16	14	26	16	12	14	13	16	14	11	19	19	12	18	17	12	14	14	12	12	16	8	9	14	10	7	16	22	10	16	8	17	18	9	13	17	13	14	14	16	15	19	14	22	10	22	11	16	18	17	16	16	19	20	12	8	10	17	11	10	17	14	26	22	21	20	15	26	12	19	23	10	16	15	16	20	20	11	14	9	9	10	11	6	9	10	16	16	3	18	13	21	13	16	11	15	4	20	12	27	11	14	11	10	11	14	6	8	22	12	12	8	8	18	16	8
Chr1	18887770	.	C	T	174461	PASS	.	DP	11	7	6	18	11	20	17	48	8	14	16	33	9	7	32	13	22	25	16	23	30	37	34	28	28	23	28	36	12	9	20	4	17	10	6	18	16	29	15	33	20	9	5	33	36	23	37	32	14	36	43	37	34	37	21	9	17	10	11	15	50	18	38	36	37	8	28	7	34	40	11	12	16	32	41	50	9	35	28	43	46	10	9	28	18	7	41	28	41	35	46	15	28	34	25	11	34	11	7	20	35	15	7	10	36	39	17	21	15	12	33	21	39	33	32	17	17	13	39	48	10	13	37	19	36	48	9	41	33	11	42	25	12	16	36	12	45	13	44	29	14	17	33	26	37	42	15	15	15	42	18	11	33	13	9	18	15	16	16	46	15	41	13	12	11	45	23	5	26	14	10	41	47	39	12	8	34	33	31	10	10	11	12	41	37	10	15	6	37	22	10	38	16	29	37	39	15	32	52	44	48	22	9	22	29	30	28	44	15	34	24	24	38	11	6	28	7	8	10	31	31	51	24	35	30	54	10	9	7	33	21	13	35	8	26	8	8	17	29	22	12	8	39	39	39	38	38	36	36	11
Chr1	18891133	.	A	G	164802	PASS	.	DP	10	4	8	9	11	11	10	43	12	14	9	31	5	14	31	7	15	33	13	25	43	27	17	39	19	20	27	28	2	7	16	6	18	3	3	19	18	33	16	12	16	6	4	22	38	31	22	35	10	26	29	24	25	23	24	13	7	6	6	2	19	3	21	10	16	14	16	7	21	29	7	2	5	23	13	20	5	20	18	25	45	8	7	40	13	9	22	11	22	23	36	17	16	54	37	21	31	12	5	10	35	15	8	8	32	37	8	8	12	17	19	8	25	33	27	14	17	14	28	31	13	7	36	19	33	38	5	43	28	16	20	18	5	8	29	10	35	7	27	32	10	15	23	32	43	38	10	11	8	29	8	13	30	14	9	6	9	10	7	20	2	40	4	4	4	36	18	4	15	6	6	37	22	25	7	9	32	33	23	10	12	8	11	38	37	8	7	11	25	10	23	45	25	37	55	60	13	20	33	42	53	20	19	54	33	42	44	29	9	39	35	36	40	7	14	25	10	7	8	48	33	39	24	51	32	62	18	12	8	44	33	13	32	19	31	14	14	24	35	26	13	14	41	33	33	45	45	35	34	7
Chr1	18897060	.	C	T	29887.9	PASS	.	DP	19	11	21	21	16	25	36	26	20	35	27	37	34	29	25	13	31	45	30	20	30	35	33	32	39	30	35	35	27	16	25	14	34	17	14	16	25	45	31	31	21	25	21	15	42	34	35	38	22	28	31	23	24	29	25	21	23	17	32	12	36	29	28	23	33	25	26	17	25	41	26	29	31	35	35	39	29	32	40	26	36	24	37	36	35	24	40	36	26	34	36	31	29	20	28	17	28	29	40	15	26	22	38	20	28	49	24	45	17	36	31	43	26	31	38	22	17	41	34	31	32	22	39	29	28	37	29	31	36	50	36	20	24	21	28	29	38	27	30	25	21	41	23	30	57	21	40	41	28	37	35	38	31	37	21	32	12	34	34	29	37	47	34	28	16	46	30	25	22	19	30	45	44	41	39	16	39	26	21	34	29	30	25	30	35	28	23	18	33	24	36	53	51	38	38	39	36	31	35	31	37	35	24	34	36	35	43	45	20	36	26	39	36	30	33	30	23	21	22	33	27	35	14	49	31	47	22	32	19	28	23	24	36	21	33	17	19	19	32	26	16	25	33	20	20	36	36	42	42	21
Chr1	18930165	.	A	T	60271	PASS	.	DP	31	34	25	36	25	40	32	37	34	52	39	43	47	32	22	36	43	51	40	29	58	41	48	42	39	25	52	37	37	25	23	18	28	24	23	26	38	37	35	34	28	28	18	33	33	35	36	33	45	32	50	33	42	39	42	35	54	23	25	19	42	61	34	51	28	43	27	31	35	43	40	40	33	41	36	38	32	35	34	39	63	20	32	37	36	30	51	33	25	48	54	56	41	49	43	37	28	35	38	26	37	42	41	35	40	51	27	59	46	38	28	50	38	50	43	46	38	42	46	44	46	48	39	40	50	49	23	30	35	62	45	35	32	33	38	53	49	40	63	36	33	50	24	32	65	39	60	44	60	40	60	60	62	30	32	40	29	41	35	41	60	61	36	37	25	42	27	24	33	37	23	66	52	46	39	28	29	43	30	19	41	38	47	53	34	21	39	35	40	33	39	58	60	43	45	49	39	33	47	36	46	59	46	46	51	38	42	38	49	48	50	49	43	20	40	34	24	31	44	52	34	49	33	35	41	53	27	47	36	58	32	52	50	58	34	31	23	39	47	32	30	47	49	41	41	64	64	36	36	33
Chr1	18977155	.	C	T	563.61	PASS	.	DP	28	22	19	35	12	54	22	19	16	48	22	13	33	41	36	11	34	26	26	8	28	44	20	10	16	17	23	40	28	18	9	20	14	20	14	17	25	15	17	16	10	26	11	23	21	14	12	13	30	21	18	17	19	16	12	34	23	24	47	32	35	23	19	18	21	25	20	15	15	27	19	19	18	21	20	39	22	20	23	19	29	9	21	7	24	13	19	17	30	18	45	21	32	23	19	12	19	12	16	16	25	21	22	27	28	20	17	20	17	20	44	31	27	28	33	24	20	29	28	23	23	22	18	21	23	25	27	20	26	24	22	21	13	18	24	21	23	26	12	26	17	17	17	24	24	24	22	19	20	28	30	34	38	18	17	22	24	18	23	35	36	31	23	23	16	38	23	18	14	34	20	57	26	10	24	21	31	24	18	15	29	29	25	16	20	27	12	12	21	6	20	18	23	22	16	21	23	18	16	23	27	26	16	19	18	7	15	21	21	20	27	19	18	6	14	18	18	18	16	17	15	19	11	17	15	14	17	20	14	18	5	20	12	13	16	17	11	5	9	13	8	13	37	27	26	20	17	24	23	44
Chr1	19042496	.	C	T	107097	PASS	.	DP	52	36	39	43	27	68	37	69	49	56	34	45	46	45	48	44	73	56	60	40	56	36	43	51	40	28	38	53	41	23	25	24	30	26	20	25	32	32	31	44	24	35	22	34	37	35	36	55	64	51	44	28	35	44	40	33	48	25	43	39	36	42	41	18	31	43	48	35	35	40	39	34	30	43	61	38	48	44	34	41	60	30	47	41	58	36	51	40	43	35	34	62	32	52	41	39	54	37	28	41	46	39	61	58	52	48	27	58	49	52	38	44	42	55	40	58	53	40	43	61	40	52	52	46	53	70	42	39	43	61	43	36	23	51	48	53	57	47	62	62	42	62	52	46	53	34	55	51	54	41	42	73	59	41	44	32	41	39	42	40	57	70	47	41	22	61	31	29	30	41	32	85	26	49	37	58	49	42	41	50	57	38	50	48	58	35	47	40	51	22	76	77	72	57	61	81	89	67	63	47	56	76	43	63	60	49	56	58	47	61	69	55	48	38	48	36	45	60	28	48	44	69	35	76	58	73	47	51	54	55	42	52	73	53	40	49	28	46	53	47	63	49	63	49	47	62	61	55	55	49
Chr1	19064410	.	G	C	3686.76	PASS	.	DP	53	36	56	48	44	70	24	68	68	27	59	74	22	70	43	63	77	48	73	34	66	43	50	42	20	52	63	73	70	46	49	34	43	36	24	45	41	61	50	57	40	41	41	41	46	55	78	38	61	47	59	46	46	65	47	49	52	38	36	44	55	62	49	32	61	38	30	28	34	24	21	59	13	69	52	68	26	56	56	43	74	15	18	65	28	13	80	37	52	62	76	28	65	54	37	30	52	16	17	46	58	22	17	42	36	69	14	17	11	20	42	23	28	56	58	21	55	32	63	72	22	53	63	30	65	84	17	55	40	24	88	43	8	46	56	15	67	16	54	74	16	22	44	62	75	56	23	20	26	45	22	19	53	19	51	17	41	15	17	44	25	76	22	10	16	25	36	9	44	42	26	83	60	53	14	43	63	52	49	14	24	18	11	67	86	12	18	44	51	47	26	61	19	54	50	67	17	35	52	53	55	26	39	56	53	51	73	61	32	56	65	49	57	11	7	13	8	13	22	45	40	65	33	47	56	51	10	9	19	50	40	16	66	55	14	51	38	33	42	25	49	32	60	31	31	57	57	79	79	40
Chr1	19107622	.	G	A	118780	PASS	.	DP	27	19	13	24	19	31	21	31	37	43	37	40	27	27	20	17	40	28	29	19	33	16	27	28	13	18	20	26	24	14	11	17	15	11	16	18	14	18	26	22	11	15	10	27	28	24	35	24	33	33	30	28	18	36	17	24	18	17	27	20	36	33	21	17	19	20	25	20	19	38	26	27	19	25	30	38	21	23	20	19	35	12	22	26	23	14	33	31	27	21	31	34	25	23	18	28	27	19	21	25	28	20	23	21	36	46	18	23	19	27	18	21	9	33	20	14	34	24	27	28	13	27	19	24	31	38	22	23	27	30	39	24	13	27	24	22	30	16	35	28	19	18	20	29	35	24	32	22	29	22	18	10	24	7	20	13	23	25	19	29	35	41	25	23	10	26	20	18	16	30	24	32	26	25	16	29	20	25	32	23	28	18	20	24	24	25	19	26	27	10	32	38	28	26	22	32	43	58	30	29	46	32	32	28	41	22	34	28	25	28	29	24	23	16	19	20	16	15	21	21	20	31	11	25	27	29	31	36	22	30	7	28	24	23	17	16	19	9	26	22	23	14	34	21	20	29	29	21	20	26
Chr1	19113258	.	C	A	730.39	PASS	.	DP	29	11	26	21	18	33	13	29	18	21	29	14	22	38	26	12	14	22	23	12	24	16	24	25	19	11	40	27	22	11	16	23	23	20	17	19	15	20	18	24	17	19	16	22	32	21	24	38	34	29	27	26	31	35	21	30	18	15	26	14	32	35	26	26	26	20	33	16	16	26	32	14	18	15	15	24	32	34	24	23	38	10	21	21	22	20	28	17	26	28	43	19	22	26	18	22	11	19	15	14	28	22	18	30	24	32	25	30	26	24	29	15	31	21	20	28	27	28	26	31	16	32	18	18	26	32	23	19	34	29	30	28	20	26	24	38	37	29	24	29	26	35	28	24	29	24	41	24	27	20	31	36	28	30	23	31	22	23	30	33	38	46	27	29	18	40	25	9	21	25	14	31	31	19	25	35	19	24	17	21	13	32	27	27	27	15	27	27	33	19	39	20	37	31	31	44	41	36	30	25	29	30	20	29	40	23	29	41	30	25	38	22	25	11	21	15	16	9	19	22	20	22	16	32	32	29	13	26	11	25	8	32	29	20	19	31	18	6	11	24	21	7	35	20	20	28	28	29	29	23
Chr1	19122257	.	A	G	794.62	PASS	.	DP	20	20	14	19	16	26	20	24	39	30	44	19	22	27	27	16	28	25	25	11	36	28	22	24	20	16	23	30	21	14	10	19	9	12	13	19	18	14	9	21	13	23	18	14	29	22	21	15	21	30	26	19	26	19	28	18	33	18	29	30	29	21	29	23	21	17	17	10	16	24	20	20	12	19	22	31	23	30	24	32	27	21	22	31	26	20	31	15	26	24	28	30	15	22	17	21	20	22	15	14	25	19	30	25	30	26	9	18	16	30	12	19	19	28	15	23	25	18	29	32	17	25	22	12	22	31	19	25	27	33	29	21	16	24	23	22	34	20	19	21	17	39	16	22	32	33	22	20	27	24	25	30	38	9	28	26	11	25	15	14	30	32	28	19	12	32	17	8	24	25	20	31	21	26	23	25	26	29	23	19	25	28	17	16	20	20	21	18	23	7	22	22	24	21	24	34	31	24	20	27	34	28	12	33	29	10	30	22	19	24	23	22	16	11	27	10	12	10	15	18	12	32	14	27	12	17	19	24	10	20	7	28	25	19	16	19	17	11	22	15	6	6	30	21	21	17	17	16	16	29
Chr1	19128555	.	T	C	263316	PASS	.	DP	24	21	16	25	22	34	24	32	26	39	35	27	29	43	36	17	48	34	49	21	42	19	25	22	24	12	43	47	25	24	23	26	18	21	20	16	24	26	27	36	27	28	16	23	35	31	42	35	34	27	44	28	19	26	23	42	34	30	33	18	44	40	36	22	24	37	29	22	37	34	34	42	27	23	31	37	27	31	33	25	25	17	25	31	31	27	45	25	29	42	36	40	35	31	22	26	27	33	25	29	21	34	35	32	32	48	19	45	30	36	28	30	32	38	32	32	39	27	35	42	33	36	40	30	31	41	26	43	31	31	20	33	18	29	40	31	27	33	22	29	34	36	39	35	44	38	42	29	36	27	34	39	19	22	29	24	32	20	36	28	48	50	39	33	14	50	30	27	19	32	26	43	35	34	28	24	22	29	30	18	35	28	22	31	29	23	22	25	40	18	32	31	37	30	31	31	50	37	33	32	33	44	11	29	52	19	40	48	23	31	44	28	33	25	29	19	29	20	21	21	27	36	14	33	40	41	25	30	20	22	22	38	27	32	12	23	24	21	22	20	17	24	46	30	30	26	26	35	35	28
Chr1	19134277	.	C	T	7363.88	PASS	.	DP	25	30	26	38	24	40	21	31	43	30	30	31	40	35	17	18	36	33	31	14	21	20	23	25	25	25	37	27	33	25	31	27	26	20	33	10	17	24	28	22	31	27	25	26	29	20	29	26	29	34	28	34	33	35	18	25	18	21	38	19	25	38	23	32	21	36	31	24	28	18	24	27	29	27	30	29	23	30	27	29	33	12	28	29	35	16	34	23	23	22	34	26	29	31	23	17	32	23	23	25	31	34	34	27	28	34	22	38	26	19	34	34	30	29	25	29	31	34	26	44	28	32	18	26	27	27	28	28	23	31	39	31	20	19	23	30	26	27	22	30	27	27	24	39	38	20	29	16	39	25	30	34	22	20	17	27	19	32	25	33	44	35	23	26	13	24	28	25	29	28	27	38	46	34	32	24	32	29	31	18	29	26	12	22	43	18	24	23	35	21	25	32	30	29	27	28	25	40	28	24	34	37	26	21	34	20	24	26	28	26	40	17	20	20	22	34	27	18	25	28	24	37	21	33	32	30	27	29	23	34	17	39	29	32	26	27	19	17	20	23	25	14	34	26	26	19	18	31	31	27
Chr1	19150019	.	C	T	999.51	PASS	.	DP	18	7	20	21	17	34	18	26	17	27	20	23	24	33	25	14	26	29	32	15	29	25	15	22	16	21	16	23	17	17	8	14	9	14	23	11	15	23	16	21	8	20	12	19	14	15	16	15	32	32	22	16	19	21	14	18	15	13	30	20	26	24	18	17	16	10	26	19	15	27	17	19	20	14	22	27	20	20	14	14	33	17	18	23	28	20	27	17	19	24	41	24	27	17	25	13	20	17	17	16	17	30	21	17	18	32	8	10	18	24	13	25	15	24	14	25	25	16	25	22	21	19	15	24	20	21	17	26	23	21	24	26	12	21	20	20	25	15	20	28	17	31	25	25	25	22	23	18	32	17	23	23	14	13	22	17	18	29	23	29	28	29	14	27	9	39	11	14	16	14	20	32	27	18	15	30	29	20	19	18	27	17	23	24	25	25	18	28	25	19	28	23	24	15	17	32	24	21	25	23	25	24	8	21	26	13	17	19	21	17	21	26	25	10	21	14	17	15	12	20	22	19	15	19	20	32	10	13	14	29	7	28	22	14	18	24	24	13	11	17	12	11	31	16	16	27	26	30	30	19
Chr1	19234185	.	T	C	221707	PASS	.	DP	23	24	22	19	24	37	33	34	29	22	20	30	29	27	23	31	43	33	37	20	44	26	11	26	12	14	19	25	32	13	12	8	14	12	12	7	17	19	12	12	16	8	13	24	21	22	30	20	27	19	25	23	22	22	14	20	26	4	19	22	14	21	15	17	16	12	19	11	20	28	23	14	10	23	18	20	19	23	17	16	40	17	20	30	44	32	21	15	17	24	20	47	18	30	31	20	29	32	25	16	25	32	27	39	30	25	20	30	25	35	28	23	19	28	17	16	19	17	23	18	32	33	16	24	32	28	21	29	22	35	15	22	14	19	25	30	46	26	41	34	26	35	28	31	35	26	39	40	30	26	31	41	30	31	32	25	20	18	30	27	48	43	26	10	15	39	21	12	15	28	22	45	12	24	18	33	32	28	28	31	30	25	24	31	30	24	30	37	46	5	35	41	34	35	31	31	34	25	26	27	40	30	33	27	25	19	26	26	26	16	30	31	35	26	20	15	27	16	26	31	19	42	11	44	20	27	27	28	20	43	18	26	18	35	23	29	14	19	22	18	19	37	32	33	33	45	45	30	29	28
Chr1	19327913	.	G	A	563.41	PASS	.	DP	21	25	25	23	20	42	40	35	32	35	29	33	36	33	35	33	45	41	61	31	51	24	24	26	29	21	34	34	18	28	21	17	17	30	13	27	20	19	24	32	22	18	25	27	43	20	42	28	18	39	29	24	32	35	26	34	28	16	34	19	27	27	19	25	20	29	27	19	18	30	26	24	22	27	31	42	29	31	28	30	44	30	21	52	52	29	34	12	35	25	23	40	29	35	21	35	27	33	23	33	35	26	39	37	31	42	29	31	37	30	32	40	22	32	39	37	31	39	24	35	33	42	31	25	30	45	32	43	42	41	24	21	25	26	40	32	44	26	37	50	23	32	34	44	35	45	48	41	33	41	37	34	44	26	30	30	18	27	36	32	44	44	34	15	18	43	32	18	21	40	23	33	21	37	20	32	28	26	23	28	43	33	32	33	73	27	21	25	50	17	33	47	53	41	27	37	37	24	44	35	52	36	22	30	43	29	30	29	24	37	33	28	40	19	44	23	34	36	23	39	35	28	22	44	18	31	35	31	25	38	20	40	43	30	30	30	22	18	27	19	27	42	28	40	39	36	35	24	24	26
Chr1	19398671	.	A	T	284904	PASS	.	DP	37	15	26	28	26	44	37	33	29	39	41	39	42	47	49	44	55	44	57	41	35	36	35	45	45	26	36	52	48	29	29	23	26	41	28	22	38	26	26	45	32	39	26	40	55	43	50	46	43	51	39	38	37	34	38	47	42	22	36	42	37	54	49	30	48	31	24	23	26	50	47	37	36	31	36	47	36	36	33	46	69	28	40	50	38	32	46	36	42	27	37	64	34	31	33	40	44	29	37	35	47	40	44	43	30	46	38	36	55	49	42	49	38	45	27	42	52	45	36	45	44	49	41	47	49	45	36	40	30	42	54	36	23	44	33	52	43	44	52	45	32	47	44	36	56	43	51	55	53	41	65	44	45	32	31	31	26	38	35	51	36	51	34	36	26	54	25	19	34	40	33	50	40	30	33	29	41	44	26	25	44	37	41	40	86	45	29	26	53	25	56	40	60	45	42	54	49	36	34	33	51	57	46	42	57	38	37	43	31	48	40	44	44	22	47	31	30	30	27	44	25	66	26	55	49	56	28	50	45	27	35	43	48	62	31	31	40	46	42	37	20	47	54	44	44	57	57	41	40	41
Chr1	19412334	.	C	T	3010.7	PASS	.	DP	40	27	27	30	27	51	35	40	41	40	31	33	40	46	40	34	59	44	46	24	42	37	41	32	36	26	34	61	33	21	28	27	33	29	34	32	31	38	35	43	31	29	38	32	38	35	61	38	45	42	34	32	40	40	23	47	42	25	42	39	27	54	43	34	40	35	30	30	29	33	43	41	31	36	41	35	37	39	33	50	47	18	32	33	55	36	39	32	34	34	46	47	47	29	33	20	31	39	27	29	35	44	31	37	47	40	35	41	39	41	32	46	36	34	30	53	33	37	42	51	36	43	28	41	47	54	36	45	45	55	45	46	23	39	32	41	42	46	44	36	20	34	32	32	37	32	43	41	45	38	40	57	54	31	37	29	24	38	32	41	43	42	21	24	21	34	27	28	33	46	35	50	32	39	30	39	49	35	33	27	41	46	37	38	82	25	30	41	41	28	52	33	42	26	33	45	37	40	40	46	51	32	36	45	40	21	46	43	39	26	44	36	45	13	28	30	33	21	30	14	22	39	18	32	29	23	16	31	29	30	31	36	33	35	34	42	23	24	33	26	22	36	38	41	41	49	49	31	31	40
Chr1	19437086	.	C	T	33847	PASS	.	DP	30	28	35	19	30	40	32	25	22	20	26	25	55	22	25	29	41	37	37	21	28	41	41	33	21	24	42	70	33	14	19	26	21	23	20	28	20	28	17	31	20	32	17	32	34	29	40	36	51	41	30	36	35	33	36	43	53	30	32	19	57	40	48	26	28	49	45	18	23	48	45	30	36	23	34	39	32	40	39	33	53	24	31	25	49	31	41	31	22	44	46	35	41	29	37	32	34	25	24	17	30	39	32	25	49	39	25	34	29	40	22	31	33	39	47	44	39	46	45	41	26	35	21	40	36	48	35	25	31	40	41	29	29	34	32	36	29	29	39	39	29	35	40	36	44	31	46	50	49	35	33	41	41	32	26	31	32	39	46	34	63	66	28	40	24	39	32	29	26	44	35	47	39	51	26	35	42	22	33	34	38	26	32	41	91	28	29	34	40	16	42	36	42	37	25	45	35	46	42	36	31	51	27	41	54	40	42	34	29	51	32	36	40	29	15	15	27	43	31	17	36	36	20	40	39	33	23	36	30	25	19	39	49	37	24	36	25	22	32	34	30	45	64	24	24	43	42	39	37	32
Chr1	19464396	.	G	A	22964.7	PASS	.	DP	26	22	17	20	15	32	17	25	30	38	31	20	22	40	34	21	36	26	43	24	28	28	20	33	15	18	27	30	25	18	19	27	14	16	12	14	25	21	19	22	18	20	21	14	35	22	33	15	27	27	33	30	32	25	20	25	13	15	24	26	26	32	20	14	13	28	19	23	18	31	20	12	29	26	12	26	23	31	16	20	32	13	17	37	37	23	23	17	25	33	29	37	23	28	21	17	28	30	24	29	25	26	27	31	24	28	28	26	32	37	23	42	29	25	20	17	32	25	29	35	23	37	28	27	23	33	27	31	25	45	22	23	19	27	30	39	46	26	31	25	24	28	36	43	35	35	39	41	32	34	33	26	29	24	25	33	26	27	33	23	46	30	30	13	14	26	27	16	14	26	28	39	31	22	22	22	16	39	28	21	24	21	37	31	73	21	34	37	35	18	30	30	26	26	37	44	34	24	40	35	28	42	26	27	19	23	23	33	25	39	42	24	24	13	33	25	14	19	10	16	28	36	19	28	13	21	27	26	29	36	26	25	49	32	22	23	19	26	33	25	18	23	28	12	12	36	36	25	25	26
[truncated: 7,388,500 more chars]
