# Supplementary material for: Evaluation of nine statistics to identify QTLs in bulk segregant analysis using next generation sequencing approaches
Source: BMC Genomics. 2022 Jul 6;23:490. doi: 10.1186/s12864-022-08718-y (PMC9258084; doi:10.1186/s12864-022-08718-y)
Supplement: Supplementary file 7 — Additional file 7. “Simulation-Code1b.R”. R code used to compare the mapping of a single QTL using different BSA statistics in three recombination models. The QTL was placed in the middle of the chromosome and real data from rice were used in the simulation of sequencing noise. [file 12864_2022_8718_MOESM7_ESM.r]

#
# Carla de la Fuente Canto and Yves Vigouroux,  2022
# Evaluation of nine statistics to identify QTL in bulk segregant analysis using next generation sequencing approaches
#
#
# This script was developed to test different statistical methods for NGS-based Bulk Segregant Analysis (BSA). We used R version 3.6.3 [64bits]
# Here we compile the steps explained in the Material and Methods of the current paper grouped by the tasks defined in point 3 and 4:
#
# 1.  Code for simulation of segregating population and BSA population: 
#	    simulation of genotype, phenotype and bulk size for High and Low bulks for BSA.
#     Calculation of bulks allele frequencies based on allele depth
#
# 2.  Code for running statistical methods for BSA-QTL mapping.
#     A total of nine statistics are considered in the analysis of allele frequency differences between the High and Low bulks. 
#     Four statistics are single-marker based calculations (deltaSNP, G, EDm and LOD).
#     The other five statistics (TdeltaSNP, Gprime, ED100^4, SmLOD and AFDexp) consist on the smoothed version single-marker
#     based stats referred to a sliding window of consecutive SNPs across the genome (W). 
#
# 3.  Codes to evaluate the detection of QTLs with different statistical methods in three recombination rate model species
#     
#     Supplementary Code 1a. Compare the mapping of a QTL using different statistical methods across three recombination models.
#         In this case we simulate a single QTL in the middle locus of the chromosome and sequencing noise is simulated according to
#         a binomial distribution. 
#     Supplementary Code 1b runs the same simulation in 1a but considering real data from rice in the simulation of sequencing noise.
#     Supplementary Code 2a. Evaluate the accuracy of QTL detection using different statistics. In this case we use one thousand runs
#         of simulation. Each loop of simulation defines a random QTL position. The absolute difference between the initial position 
#         of the QTL and the position retrieved with each method is used to compare the accuracy of the different methods.This code uses binomial
#         distribution in the simulation of sequencing noise.
#     Supplementary Code 2b runs the same simulation in 2a but considering real data from rice in the simulation of sequencing noise.
# 
# 4. Supplementary Code 3: Define confidence intervals for each method combined with each recombination model. We use ten thousand runs
#         of simulations with no QTL effect. The 95% quantiles were used as significant threshold values to define 
#         the confidence intervals of each test statistic.
#
#
#
########################################################################################################################
#####
##### Code 1b. Compare the mapping of a QTL using different statistical methods across three recombination models ----
#####
########################################################################################################################

# Preliminary steps: ----
## a - Load R libraries 
## b - Define code parameters 

## a - R libraries ----
library(QTLseqr)
library(DescTools)
library(modeest)
library(locfit)
library(doParallel)
library(plyr)
library(dplyr)
library(rootSolve)
library(data.table)
library(foreach)

setwd("C:/...") # Define a working directory and copy there the rice vcf file "OgOb-all-merged.DPech.recode.vcf"

## b - Code parameters ----
nbsim<-1   # Number of simulations 1
nbchr<-1000   # Number of chromosomes in in a population of 500 individuals
loci<-10000   # Number of loci or markers in the model chromosome
qtleffect<-1  # QTL effect equivalent to one time the standard deviation of a normally distributed trait
# qtleffect<-0.5 # QTL effect equivalent to half standard deviation of a normally distributed trait

# 1.Population design and case studies ----
##  1.1 and 1.2 Define GENOTYPE and PHENOTYPE considering three recombination models: Pearl millet, Rice and Foxtail millet.
##  1.3 Link genotype and phenotype defining a QTL and Bulks of contrasted lines

for (n in 1:nbsim){ 
  
  # 1.1 Genotype ---- 
  # Simulate the number of recombination events (q) in a set of 'nbchr' chromosomes from a F2 population derived
  # from bi-parental cross between diploid homozygous lines. We consider recombination frequency of an average chromosome of
  # 90 cM length in Pearl millet (Moumouni et al., 2015), 130 cM length in Rice (IRGSP, 2005) and 215 cM length in Foxtail 
  # millet (Masumoto et al., 2016). 
  # Recombination events follow a Poisson distribution λ = L (Haldane, 1919) where L is the length of the chromosome in Morgan. 
  # Crossovers location are uniformly distributed over the interval (0, L).
  # 0s and 1s were used to code the reference and alternate parental alleles respectively
  
   q<-rpois(nbchr,0.90) #Pearl millet 
  # q<-rpois(nbchr,1.30) #Rice 
  # q<-rpois(nbchr,2.15) #Foxtail millet
  
  ## Genotype matrix:
  # If the q value is >0 (i.e there is at least one crossover), define a random position for the crossovers (=vec)
  # Fill each chromosome with 0s or 1s in the intervals defined by 'vec'
  
  geno<-matrix(ncol = nbchr, 
               nrow = loci, 
               dimnames = list(c(1:loci), 
                               c(1:nbchr)))
  
  for (j in 1:nbchr){ 
    
    allele<-ifelse(runif(1) < 0.5, 0, 1)
    geno[,j]<-allele
    
    if (q[j]>0) {
      vec<-c(sort(sample(loci, q[j])),loci)
      
      for (k in 1 : (length(vec)-1)) {
        
        allele<-ifelse(allele==1,0,1)
        geno[vec[k]:vec[k+1],j]<-allele
        
      }
    }
    
    
  }
  
  # 1.2 Phenotype ----
  ## Simulate normally distributed phenotype for a group of segregant diploid individuals
  pheno<-rnorm(nbchr/2,0,1)
  phenoqtl<-pheno
  
  # 1.3 QTL and Bulks----
  qtlpos<-5000 # QTL position in locus 5000 for task 3.1
  
  # Define contrasted BULKS of high and low phenotype taking the 10% extreme individuals with extreme phenotype
  # QTL additive effect:
  for (i in 1: (nbchr/2)) {
    phenoqtl[i]<-pheno[i]+geno[qtlpos,2*i-1]*qtleffect +geno[qtlpos,2*i]*qtleffect
  }
  
  individuals<-c(1:(nbchr/2))
  bsa<-data.frame(individuals, phenoqtl)
  bsa<-bsa[order(bsa$phenoqtl),]
  
  lowpheno<-bsa$individuals[1:(0.10*length(bsa$individuals))]
  poslow<-sort(c(2*lowpheno,2*lowpheno-1))
  lowbulk<-geno[,poslow]
  
  highpheno<-bsa$individuals[((0.90*length(bsa$individuals))+1):length(bsa$individuals)]
  poshigh<-sort(c(2*highpheno,2*highpheno-1))
  highbulk<-geno[,poshigh]
  
  
  # Allele depths of the reference (REF) and alternate (ALT) genome in each bulk
  # Format the data according to QTLseqr input file format.
  # Allele depths and frequencies for each bulk in new data frame 'simdata'
  AD_ALT.LOW_i<-apply(lowbulk,1,function(x)sum(x == 1))
  AD_REF.LOW_i<-apply(lowbulk,1,function(x)sum(x == 0))
  DP.LOW<-AD_ALT.LOW_i+AD_REF.LOW_i
  
  AD_ALT.HIGH_i<-apply(highbulk,1,function(x)sum(x == 1))
  AD_REF.HIGH_i<-apply(highbulk,1,function(x)sum(x == 0))
  DP.HIGH<-AD_ALT.HIGH_i+AD_REF.HIGH_i
  
  simdata<-data.frame("chr",1:loci,AD_ALT.LOW_i,AD_REF.LOW_i,DP.LOW,AD_ALT.HIGH_i,AD_REF.HIGH_i,DP.HIGH)
  colnames(simdata)[1]<-"CHROM"
  colnames(simdata)[2]<-"POS" 
  
  #Add sequencing noise to the data using real sequencing data from rice from Cubry et al. 2018 (DP_rice.csv)
  simdata$AD_ALT.LOW<-0
  simdata$AD_REF.LOW<-0
  simdata$AD_ALT.HIGH<-0
  simdata$AD_REF.HIGH<-0
  
  library(vcfR)
  vcf <- read.vcfR( "./OgOb-all-merged.DPech.recode.vcf", verbose = TRUE )
  DP<-extract.gt(vcf, element = 'DP', as.numeric = TRUE)
  DP[is.na(DP)]<-0

    rank<-c(1:100)

    for (i in 1:nrow(simdata)){

      freq<-simdata$AD_ALT.LOW_i[i]/(simdata$AD_ALT.LOW_i[i]+simdata$AD_REF.LOW_i[i])

      position<-rbinom(100,1,freq)

      liste<-rank*position

      liste=liste[liste!=0]

      sum0=sum(DP[i,liste])

      sum1=sum(DP[i,1:100])-sum0

      simdata$AD_ALT.LOW[i]<-round(sum0/mean(DP[,1:100]))

      simdata$AD_REF.LOW[i]<-round(sum1/mean(DP[,1:100]))

      freq<-simdata$AD_ALT.HIGH_i[i]/(simdata$AD_ALT.HIGH_i[i]+simdata$AD_REF.HIGH_i[i])

      position<-rbinom(100,1,freq)

      liste<-rank*position

      liste=liste[liste!=0]

      sum0=sum(DP[i,liste])

      sum1=sum(DP[i,1:100])-sum0

      simdata$AD_ALT.HIGH[i]<-round(sum0/mean(DP[,1:100]))

      simdata$AD_REF.HIGH[i]<-round(sum1/mean(DP[,1:100]))

    }
 
  simdata<-simdata[,-c(3:8)]
  
  write.csv(simdata,
            file = "simdata.csv",
            row.names = FALSE)
  # simdata<-read.csv(file = "./simdata.csv", header = T)
  
  # 2. Statistical methods for BSA-QTL mapping ----
  ## Calculation of four marker-based statistics (deltaSNP, G, EDm and LOD) and five window-based statistics 
  ## for bandwith fixed window (TdeltaSNP, Gprime, SmLOD and AFDexp) and consecutive groups of markers (ED100^4)
  ## Calculations grouped by R package or R code published for the method used:
  ## 2.1 QTLseqr (Mansfeld and Grumet, 2018): deltaSNP, TdeltaSNP, G and Gprime
  ## 2.2 Euclidean Distance based statistics (Hill et al., 2003; Omboki et al., 2018; Zhang et al., 2019): EDm and ED100^4
  ## 2.3 Quantitative Gene Sequencing or QTG-Seq method (Zhang et al., 2019): LOD and Smooth LOD
  ## 2.4 Block Regression Mapping or BRM method (Huang et al., 2019): AFDexp 
  
  ################################################################################################
  ##				deltaSNP, TdeltaSNP, G and Gprime methods
  ################################################################################################  
  ## 2.1 QTLseqr (Mansfeld and Grumet, 2018): deltaSNP, TdeltaSNP, G and Gprime ----
  # deltaSNP and TdeltaSNP based on the method proposed in Takagi et al., 2013
  # G and Gprime according to the method proposed in Magwene et al., 2011
  # NOTE: simdata matrix is formatted according to QTLseqr input format
  
  simdata<-importFromTable(file = "simdata.csv",
                           highBulk = "HIGH",
                           lowBulk = "LOW",
                           chromList = c("chr"))
  
  simdata<-runQTLseqAnalysis(simdata,
                             windowSize = 300,
                             popStruc = "F2",
                             bulkSize = c(50,50),
                             replications = 1000,
                             depth = 50:100,
                             filter = 0.1,
                             intervals = c(90, 95, 99))
  
  simdata<- runGprimeAnalysis(simdata,
                              outlierFilter = "deltaSNP",
                              windowSize = 300,
                              filterThreshold = 0.1)
  
  
  ################################################################################################
  ##				EUCLIDEAN DISTANCE METHODS: EDm and ED100^4
  ################################################################################################
  ## 2.2 Euclidean Distance based statistics (Hill et al., 2003; Omboki et al., 2018; Zhang et al., 2019): EDm and ED100^4 ---- 
  # EDm for marker-based statistics
  # ED100^4 (=ED100_4) for fixed sliding windows of one hundred consecutive SNP markers 
  
  for (i in 1:nrow(simdata)){
    fqlow<-c((simdata$AD_ALT.LOW[[i]]/simdata$DP.LOW[[i]]),(simdata$AD_REF.LOW[[i]]/simdata$DP.LOW[[i]]))
    fqhigh<-c((simdata$AD_ALT.HIGH[[i]]/simdata$DP.HIGH[[i]]),(simdata$AD_REF.HIGH[[i]]/simdata$DP.HIGH[[i]]))
    simdata$EDm[i]<-dist(rbind(fqlow, fqhigh))
  }
  
  simdata$ED100<-0
  
  range<-100
  nsnp<-nrow(simdata)
  
  for (i in 1:(range/2)){ #First window or group of consecutive markers
    simdata$ED100[i]<-sum(simdata$EDm[1:(range)])
  }
  
  for (i in (range/2):((nsnp-(range/2)))) {
    simdata$ED100[i]<-sum(simdata$EDm[(i-(range/2)):(i+(range/2))])
  }
  
  for (i in (nsnp-(range/2)):(nsnp)){ #Last window or group of consecutive markers
    simdata$ED100[i]<-sum(simdata$EDm[(nsnp-(range/2)):nsnp])
  }
  
  simdata$ED100_4<-(simdata$ED100)^4 
  
  ################################################################################################
  ## 								QTGseq METHOD: LOD and Smooth LOD 
  ################################################################################################
  ## 2.3 QTG-Seq method (Zhang et al., 2019): LOD and Smooth LOD ----
  # LOD as single-marker based statistic
  # Smoothed LOD statistic (=SmLOD) for a fixed bandwidth equivalent to 3 Mbp  
  # Steps:
  ## a - Format and save the input data.
  ## b - Load and run the LOD function from Zhang et al. 2019 
  
  ## a - Format input data for QTG ----
  
  simdataQTG<-simdata[,c(1,2)]
  names(simdataQTG)[1] <- "Chromosome"
  names(simdataQTG)[2] <- "Pos"
  simdataQTG$Chromosome <- 1
  simdataQTG$"a in low pool"<-simdata$AD_ALT.LOW
  simdataQTG$"A in low pool"<-simdata$AD_REF.LOW
  simdataQTG$"a in high pool"<-simdata$AD_ALT.HIGH
  simdataQTG$"A in high pool"<-simdata$AD_REF.HIGH
  
  write.csv(simdataQTG, 
            file = "./simdataQTG.csv", 
            row.names = FALSE)
  
  ## b - Load and run the script LODFunction.R from Zhang et al. 2019 ----
  ## available at: https://github.com/caulilin/QTG_Seq/tree/master/SmoothLOD
  
  LOD<-function(dir= NULL,filegen = NULL,width = NULL,DrawPlot= NULL,chrom =  NULL,chromnum =  NULL,
                col= NULL,Plotformat1= NULL,Resolution= NULL){
    data1<-read.csv(paste(dir,"/",filegen,sep = ""),sep=",",header = TRUE,stringsAsFactors=FALSE)
    
    Calculate<-function(data,width){
      # columns are:
      # 1. chromosome
      # 2. chromosome coordinate 
      # 3. observed number of allele A in the pool with low phenotype
      # 4. observed number of allele a in the pool with low phenotype
      # 5. observed number of allele A in the pool with high phenotype
      # 6. observed number of allele a in the pool with high phenotype
      chr = data1[,1];cc<-unique(chr)
      ff<-numeric();tt<-numeric()
      for(iii in 1:length(cc)){
        data<-data1[which(data1[,1]==cc[iii]),]
        chrom = data[,1]; pos=data[,2];e = data[,3];f = data[,4];g = data[,5];h = data[,6]
        lfrq<-cbind(e,f);hfrq<-cbind(g,h)
        Al<-lfrq[,1];al<-lfrq[,2];Ah<-hfrq[,1];ah<-hfrq[,2];pos<-as.matrix(pos)
        P_QTGL<-Al/(Al+al);P_QTGH<-Ah/(Ah+ah)
        P_QTGL<-matrix(P_QTGL,ncol = 1);P_QTGH<-matrix(P_QTGH,ncol = 1)
        nn<-dim(P_QTGH)[1]
        nQTG<-cbind(Al,Ah)
        lod<-matrix(NA,nrow = nn,ncol = 1)
        for(i in 1:nn){
          c1<-Al+al;c2<-Ah+ah
          unexist_QTN<-(choose(c1[i],nQTG[i,1])*((1/2)^c1[i]))*(choose(c2[i],nQTG[i,2])*((1/2)^c2[i]))
          exist_QTN<-choose(c1[i],nQTG[i,1])*((P_QTGL[i])^nQTG[i,1])*((1-P_QTGL[i])^(c1[i]-nQTG[i,1]))*choose(c2[i],nQTG[i,2])*((P_QTGH[i])^nQTG[i,2])*((1-P_QTGH[i])^(c2[i]-nQTG[i,2]))
          lod[i]<-log10(exist_QTN/unexist_QTN)
        }
        result<-cbind(pos,lod)
        
        x=pos
        y=lod     
        w=width
        olen = length(x)
        #beginning intervals
        xfirst = x[1,]      #start site
        startband = x <= xfirst + w  
        xstart = xfirst - (x[startband] - xfirst)
        ystart = y[startband]
        nstart = length(xstart)-1
        #end of intervals
        xlast=x[length(x),]#last site
        endband = x >= xlast - w
        xend = xlast + (xlast - x[endband])
        yend = y[endband]
        nend = length(xend) - 1   
        a=rev(xstart)   #reversal
        a=a[-length(a)] #remove the last site of b
        b=rev(xend)     
        b=b[-1]         #remove the first site of b
        x<-c(a,x,b)
        c=rev(ystart)
        c=c[-length(c)] #remove the last site of b
        d=rev(yend)     
        d=d[-1]
        y<-c(c,y,d)
        lx = length(x);ly= length(y)
        
        cl<- makeCluster(6)
        registerDoParallel(cl)
        yw=foreach(i=1:lx)%dopar%
          {
            c = x[i]
            inband = ( x >= (c-w)&x <= (c+w))
            xfrac = (abs(x[inband] - c))/w
            xwt = (1.0 - abs(xfrac)^3)^3    #Weights 
            xwt[abs(xfrac) >= 1] = 0    
            ywin = sum(y[inband]*xwt)/sum(xwt)
          }
        stopCluster(cl)
        g2=cbind(y,yw)
        h1=length(a)+1
        h2=length(a)+olen
        g2=g2[h1:h2,]
        smooth_G=cbind(pos,g2)
        colnames(smooth_G)<-NULL
        G1<-as.matrix(smooth_G)
        G<-matrix(as.numeric(G1),nrow = nrow(G1))
        smoothG<-G[,3]*2*log(10)  
        smoothG<-as.matrix(smoothG,ncol=1)
        prob<-function(x){1-pchisq(x, 1)}
        p<-apply(smoothG,1,prob)
        p<-as.matrix(p,ncol=1)
        G<-cbind(chrom,G,p)
        colnames(G)<-c("Chrom","Pos","LOD","Smooth_LOD","P_Value")
        
        
        bb<-na.omit(G)
        bb1<-bb[,4]
        aa<-numeric()
        for (i in 1:(nrow(bb)-2)){
          if ((bb1[i+1]>bb1[i]) & (bb1[i+1]>bb1[i+2])){
            aa<-rbind(aa,bb1[i+1])
          }
        }
        bb2<-bb[match(aa,bb1),]
        loc<-bb2[order(bb2[,4],decreasing = TRUE),]  
        fresult<-loc[which(loc[,5]<=10^(-4)&loc[,3]>=3),]
        ff<-rbind(ff,G)
        tt<-rbind(tt,fresult)
      }
      if(dim(tt)[1]==0){
        warning("No Significant positions find")
        output<-list(ff=ff)
      }else{
        Significant<-seq(1:dim(tt)[1])
        fresult<-cbind(Significant,tt)
        colnames(fresult)<-c("QTG","Chrom","Pos","LOD","Smooth_LOD","P_Value")
        fresult1<-rbind(fresult,matrix("",nrow = dim(ff)[1]-dim(fresult)[1],ncol = 6))
        result<-cbind(ff,matrix("",nrow = dim(ff)[1],ncol = 1),fresult1)
        rm(G1,endband,g2,smooth_G,startband,yw,x,y,pos);gc()
        output<-list(result=result,ff=ff)
      }
      return(output)
    }
    calculateresult<-Calculate(data,width)
    if(length(names(calculateresult))==1){
      write.table(calculateresult$ff,paste(dir,"/","Final resultTESTSIM.csv",sep=""),sep=",",row.names=F,col.names = T) 
    }else{
      write.table(calculateresult$result,paste(dir,"/","Final resultTESTSIM.csv",sep=""),sep=",",row.names=F,col.names = T) 
    }
    tdf<-calculateresult$ff[,1:4]
    
    
    
    checkdata<-function(tdf){
      tdf<-as.data.frame(tdf)
      tdf<-na.omit(tdf)
      colnames(tdf)<-c("chr","bp","lod","smoothlod")
      x<-tdf
      if (!("chr" %in% names(x))) stop(paste("Column", chr, "not found!"))
      if (!("bp" %in% names(x))) stop(paste("Column", bp, "not found!"))
      if (!("lod" %in% names(x))) stop(paste("Column", p, "not found!"))
      ## warn if you don't have a snp column
      if (!("smoothlod" %in% names(x))) warning(paste("No SNP column found. OK unless you're trying to highlight."))
      if (!is.numeric(x$chr)) stop(paste(chr, "column should be numeric. Do you have 'X', 'Y', 'MT', etc? If so change to numbers and try again."))
      if (!is.numeric(x$bp)) stop(paste(bp, "column should be numeric."))
      if (!is.numeric(x$lod)) stop(paste(lod, "column should be numeric."))
      if (!is.numeric(x$smoothlod)) stop(paste(smoothlod, "column should be numeric."))
      return(x)
    }
    
    if(DrawPlot==TRUE){
      draw<-function(drawdata=NULL,col=NULL){
        x<-checkdata(drawdata)
        CHR=BP=P=index=NULL
        d=data.frame(CHR=x$chr, BP=x$bp, lod=x$lod,smoothlod=x$smoothlod)
        d <- subset(d, (is.numeric(CHR) & is.numeric(BP) & is.numeric(lod) & is.numeric(smoothlod)))
        d <- d[order(d$CHR, d$BP), ]
        d$pos=NA
        d$index=NA
        ind = 0
        for (i in unique(d$CHR)){
          ind = ind + 1
          d[d$CHR==i,]$index = ind
        }
        
        nchr = length(unique(d$CHR))
        if (nchr==1) { ## For a single chromosome
          d$pos=d$BP/1000000
          xlabel = paste('Chromosome',unique(d$CHR),'(Mb)')
        } else { ## For multiple chromosomes
          lastbase=0
          ticks=NULL
          for (i in unique(d$index)) {
            if (i==1) {
              d[d$index==i, ]$pos=d[d$index==i, ]$BP
            } else {
              lastbase=lastbase+tail(subset(d,index==i-1)$BP, 1)
              d[d$index==i, ]$pos=d[d$index==i, ]$BP+lastbase
            }
            ticks = c(ticks, (min(d[d$index == i,]$pos) + max(d[d$index == i,]$pos))/2 + 1)
          }
          xlabel = 'Chromosome'
          labs <- unique(d$CHR)
        }
        
        
        # Initialize plot
        xmax = ceiling(max(d$pos) * 1.03)
        xmin = floor(max(d$pos) * -0.03)
        ymax<-(ceiling(max(d$lod)*1.25/10))*10
        margin_space<-0.5
        par(mar=c(3*margin_space,3*margin_space,margin_space,3*margin_space)+0.8*margin_space,mgp=c(0.7,0.2,0),cex.axis=0.4)
        suppressWarnings(def_args <- list(xaxt='n',yaxt="n",bty='n', xaxs='i', yaxs='i', las=1, pch=20,
                                          xlim=c(xmin,xmax),ylim=c(0,ymax),
                                          xlab="", cex.lab=0.6,ylab=""))
        dotargs <- as.list(match.call())[-1L]
        dotargs <- list()
        ## And call the plot function passing NA, your arguments, and the default
        do.call("plot", c(NA, dotargs, def_args[!names(def_args) %in% names(dotargs)]))
        # Create a vector of alternatiting colors
        col=rep(col, max(d$CHR))
        
        
        
        # Add points to the plot
        if (nchr==1) {
          with(d,  points(pos, lod, col="LightGray", pch=20,cex=0.2))
        } else {
          # if multiple chromosomes, need to alternate colors and increase the color index (icol) each chr.
          icol=1
          for (i in unique(d$index)) {
            with(d[d$index==unique(d$index)[i], ], points(pos, lod, col="LightGray", pch=20,cex=0.1))
            icol=icol+1
          }
        }
        suppressWarnings(axis(4,ylim=c(0,ymax),cex.lab=0.5,mgp=c(3,-0.2,0),tcl=-0.2,cex.axis=0.4,col.axis = "DarkGray",col.ticks="DarkGray",col ="DarkGray"))
        mtext("LOD",side=4,line=0.5,cex=0.5,font = 1,col="DarkGray")
        
        
        
        par(new=TRUE,mar=c(3*margin_space,3*margin_space,margin_space,3*margin_space)+0.8*margin_space,mgp=c(0.7,0.2,0),cex.axis=0.4)
        suppressWarnings(def_args <- list(xaxt="n", bty='n', xaxs='i', yaxs='i', las=1, pch=20, yaxt="n" ,
                                          xlim=c(xmin,xmax), ylim=c(0,ceiling(max(d$smoothlod))),
                                          xlab=xlabel, ylab="",cex.lab=0.55,font = 1))#line=0.78,
        dotargs <- list()
        # And call the plot function passing NA, your arguments, and the default
        do.call("plot", c(NA, dotargs, def_args[!names(def_args) %in% names(dotargs)]))
        # Add an axis. 
        if (nchr==1) { #If single chromosome, ticks and labels automatic.
          suppressWarnings(axis(1,cex.lab=0.5,mgp=c(3,-0.15,0.3),tcl=-0.2,cex.axis=0.4))
        } else { # if multiple chrs, use the ticks and labels you created above.
          suppressWarnings(axis(1, at=ticks, labels=labs,cex.lab=0.5,mgp=c(3,-0.15,0.3),tcl=-0.2,cex.axis=0.4))
        }
        # Create a vector of alternatiting colors
        col=rep(col, max(d$CHR))
        # Add points to the plot
        if (nchr==1) {
          with(d, points(pos, smoothlod, pch=20, cex=0.1,col=col[1]))
        } else {
          # if multiple chromosomes, need to alternate colors and increase the color index (icol) each chr.
          icol=1
          for (i in unique(d$index)) {
            with(d[d$index==unique(d$index)[i], ], points(pos, smoothlod, col=col[icol],pch=20,cex=0.18))
            icol=icol+1
          }
        }
        axis(2,ylim=c(0,max(d$smoothlod)),cex.lab=0.5,mgp=c(3,0.2,0),tcl=-0.2,cex.axis=0.4,col.axis = col[1],col.ticks=col[1],col =col[1] )
        mtext("Smooth LOD",side=2,line=0.8,cex=0.5,font = 1,col = col[1])
      }
    }
    
    
    if(DrawPlot==TRUE){
      if(Resolution=="Low"){
        manwidth<-960;manhei<-600;manwordre<-20;manfigurere<-72
      }else if(Resolution=="High"){
        manwidth=15000; manhei=8000;units= "px";manwordre =30;manfigurere=1000
      }
      if(Plotformat1=="png"){
        png(paste(dir,"/","LOD.png",sep=""),width=as.numeric(manwidth), height=as.numeric(manhei), units= "px", pointsize =as.numeric(manwordre),res=as.numeric(manfigurere))
      }else if(Plotformat1=="tiff"){
        tiff(paste(dir,"/","LOD.tiff",sep=""),width=as.numeric(manwidth), height=as.numeric(manhei), units= "px", pointsize =as.numeric(manwordre),res=as.numeric(manfigurere))
      }else if(Plotformat1=="jpeg"){
        jpeg(paste(dir,"/","LOD.jpeg",sep=""),width=as.numeric(manwidth), height=as.numeric(manhei), units= "px", pointsize =as.numeric(manwordre),res=as.numeric(manfigurere))
      }else if(Plotformat1=="pdf"){
        
        pdf(paste(dir,"/","LOD.pdf",sep=""),width=15,fonts = "sans")
      }
      if("all"%in%chrom){
        draw(tdf,col)
        dev.off()
      }
      if("all"%in%chrom == FALSE){
        data1<-tdf
        data2<-NULL
        for (i in 1:length(unique(chrom))) {
          data2[[i]]<-data1[which(data1[,1]==chrom[i]),]
        }
        data2<-do.call(rbind,data2)
        draw(data2,col)
        dev.off()
      }
    }
  }
  
  LOD(dir="./",filegen = "simdataQTG.csv",width = 300,
      DrawPlot=FALSE,chrom ="1",col=c("blue", "red"),Plotformat1="tiff",Resolution="High")
  
  LODresult<-read.csv("./Final resultTESTSIM.csv", header=TRUE)
  
  ################################################################################################
  ## 								BRM method: AFDexp 
  ################################################################################################
  ## 2.4 BRM method (Huang et al., 2019): AFDexp ----
  # The method uses differences in allele frequency (ie. deltaSNP) as the marker-based statistic
  # Steps:
  ## a - Format and save the input data
  ## b - Calculate the uα/2 value for each recombination model. We use the code cal_ua_fk.R available at
  ##     https://github.com/huanglikun/BRM/tree/master/tools. The uα/2 values used were: 3.43 for Pearl
  ##     millet, 3.65 for rice and 3.71 for Foxtail millet 
  ## c - Create the links to files 'file_conf', 'file_chrlen' and 'file_bsa' 
  ## d - Then, we can run the code below adapted from Huang et al., 2019 BRM.R obtained from: https://github.com/huanglikun/BRM
  
  ## a - Format input data for BRM ----
  simdataBRM<-simdata[,c(1:2)]
  simdataBRM$CHROM<-"I"
  simdataBRM$AD_ALT.HIGH<-simdata$AD_ALT.HIGH
  simdataBRM$AD_REF.HIGH<-simdata$AD_REF.HIGH
  simdataBRM$AD_ALT.LOW<-simdata$AD_ALT.LOW
  simdataBRM$AD_REF.LOW<-simdata$AD_REF.LOW
  
  if((dir.exists(paste0("./","BRM"))==FALSE)){dir.create(paste0("./","BRM"))}
  base_dir <- getwd()
  write.table(simdataBRM, file = "./BRM/simdataBRM.bsa", row.names = FALSE , col.names = FALSE)
  
  #****************************
  ## b - Configuration file BRM_conf.txt where uα/2 value is created outside the program ----
  
  ## c - Create the links to files ----
  file_conf   <- "./BRM/BRM_conf.txt" # arguments configure file ###CHANGE THIS FILE FOR EACH MODEL CROP -ua###
  file_chrlen <- "./BRM/chr_length.tsv" # chromosome length file
  file_bsa    <- "./BRM/simdataBRM.bsa" # bsa file
  
  ## d - Script BRM.R from Huang et al., 2019 ----
  #########################################
  # functions
  #########################################
  #
  read_conf <- function(file_conf){
    conf <- list();
    #
    FH <- file(file_conf,"r");
    while(TRUE){
      rline <- readLines(FH,n=1);
      if (length(rline) == 0) break;
      if (length (grep ("^#", rline, perl=TRUE) ) > 0 ) next;
      if (length (grep ("^\\s", rline, perl=TRUE) ) > 0) next;
      if (nchar (rline) == 0) next;
      rline <- sub ("#.*", "", rline, perl=TRUE);
      rline <- sub ("\\s+$", "", rline, perl=TRUE);
      rline <- sub ("\\s*?=\\s*", "=", rline, perl=TRUE);
      arr <- strsplit (rline, "=")[[1]];
      conf[[ arr[1] ]] <- arr[2];
    }
    close(FH);
    return(conf);
  }
  
  #
  create_dir <- function(dir){
    if (file.exists(dir)){
      cat(dir," already exists.\n");
    }else{
      tryCatch({dir.create(dir,recursive=T)},warning=function(w){s <- as.character(w);stop(s)},error=function(e){s <- as.character(e);stop(s)});
    }
  }
  
  #
  chk_num_para <- function(x,name){
    if (is.null(x)){
      stop("Undefined ",name,".");
    }
    return(as.numeric(x));
  }
  
  #
  chk_dir <- function(path){
    dir <- dirname(path);
    if (dir != '.') create_dir(dir);
  }
  
  #
  chk_conf <- function(conf){
    if (is.null(conf$Design) || (conf$Design != "A" && conf$Design != "BH" && conf$Design != "BL")) stop("Incorrect Design.");
    if (is.null(conf$t) || (conf$t != 0 && conf$t != 1)) stop("Incorrect t.");
    conf$n1       <- chk_num_para(conf$n1,"n1");
    conf$n2       <- chk_num_para(conf$n2,"n2");
    conf$ua       <- chk_num_para(conf$ua,"ua");
    conf$UNIT     <- chk_num_para(conf$UNIT,"UNIT");
    conf$DEG      <- chk_num_para(conf$DEG,"DEG");
    conf$BLK      <- chk_num_para(conf$BLK,"BLK");
    conf$MIN      <- chk_num_para(conf$MIN,"MIN");
    conf$MINVALID <- chk_num_para(conf$MINVALID,"MINVALID");
    if (is.null(conf$Result1_File)) conf$Result1_File <- "result/result1.xls";
    if (is.null(conf$Result2_File)) conf$Result2_File <- "result/result2.xls";
    chk_dir(conf$Result1_File);
    chk_dir(conf$Result2_File);
    return(conf);
  }
  
  #####################
  # step 1
  #####################
  
  # block's middle position 
  def_block_pos <- function(chr, size){
    # block number
    n <- as.integer(2*chr/size)+2;
    if( n%%2 != 0 ) n <- n+1;
    n <- as.integer(n/2);
    # block index and the middle position of each block
    i <- c(1:n);
    pos <- (i-1)*size+floor(size/2); # middle position
    if(pos[n]>chr) pos[n]<-chr;
    return(pos);
  }
  
  # meta value of block
  cal_block_meta <- function(loc, val, chr, size, depth, MIN){
    # input: location vector, value vector
    # input: chr length, block size, location depth vector
    pos <- def_block_pos(chr, size);
    idx <- as.integer(0.5+loc/size)+1;
    #
    avg <- c();
    blockDepth <- c();
    for(i in 1:length(pos)){
      k  <- which(idx==i);
      no <- length(k);
      a <- NA;
      n <- 0;
      if (no > 0) {n <- sum(depth[k])};
      if( n >= MIN ) a <- sum(val[k])/n;
      avg <- c(avg, a);
    }
    return( list(pos=pos, avg=avg) );
  }
  
  check_variable <- function(A,B,C,D){
    idx <- c();
    # not missing
    idx <- c(idx, which(is.na(A)) );
    idx <- c(idx, which(is.na(B)) );
    idx <- c(idx, which(is.na(C)) );
    idx <- c(idx, which(is.na(D)) );
    #
    idx <- c(idx, which(!is.integer(A)) );
    idx <- c(idx, which(!is.integer(B)) );
    idx <- c(idx, which(!is.integer(C)) );
    idx <- c(idx, which(!is.integer(D)) );
    #
    idx <- c(idx, which(A+B==0) );
    idx <- c(idx, which(A+C==0) );
    idx <- c(idx, which(B+D==0) );
    idx <- c(idx, which(C+D==0) );
    #
    idx <- unique(idx);
    return(idx);
  }
  
  #
  run_step1 <- function(conf,file_chrlen,file_bsa,file_out,statistic){
    #
    # code from fANCOVO package
    # best smoothing parameter 
    opt.span <- function(model, criterion = c("aicc", "gcv"), span.range = c(0.05, 0.95)) {
      as.crit <- function(x) {
        span   <- x$pars$span;
        traceL <- x$trace.hat;
        sigma2 <- sum(x$residuals^2)/(x$n - 1);
        aicc   <- log(sigma2) + 1 + 2 * (2 * (traceL + 1))/(x$n - traceL - 2);
        gcv    <- x$n * sigma2/(x$n - traceL)^2;
        result <- list(span = span, aicc = aicc, gcv = gcv);
        return(result);
      }
      criterion <- match.arg(criterion);
      fn <- function(span) {
        mod <- update(model, span = span);
        as.crit(mod)[[criterion]];
      }
      result <- optimize(fn, span.range);
      return(list(span = result$minimum, criterion = result$objective));
    }
    
    # return
    fit_model <- list();
    # global options
    BLK <- as.numeric(conf$BLK) * as.numeric(conf$UNIT); # block size/step
    MIN <- as.numeric(conf$MIN); # least total depth in one block 
    DEG <- as.numeric(conf$DEG); # degree of polynomial
    MINVALID <- as.numeric(conf$MINVALID); # least valid blocks in one chromosome
    #
    if(MIN==0) MIN <- 1;
    if(MINVALID < 10) MINVALID <- 10;
    # read into memory
    tab <- read.table(file_bsa, as.is=TRUE);
    chr <- read.table(file_chrlen, as.is=TRUE);
    #
    dat_chr <- tab[,1];
    dat_pos <- tab[,2];
    A 		<- tab[,3];
    B 		<- tab[,4];
    C 		<- tab[,5];
    D 		<- tab[,6];
    ##
    idx <- check_variable(A, B, C, D);
    cat("Number of missing data:", length(idx), "\n");
    dat_all_chr <- dat_chr;
    dat_all_pos <- dat_pos;
    if(length(idx)>0){
      A <- A[-idx];
      B <- B[-idx];
      C <- C[-idx];
      D <- D[-idx];
      dat_all_chr <- dat_chr[-idx];
      dat_all_pos <- dat_pos[-idx];
    }
    ## 
    pool1Depth <- A + B;
    pool2Depth <- C + D;
    #
    cat("Number of imported chromosomes is", length(chr[,1]), ".\n");
    for(i in 1:length(chr[,1])){
      dat_chr <- dat_all_chr;
      dat_pos <- dat_all_pos;
      idx <- which(dat_chr == chr[i,1]);
      total <- length(idx);
      cat("Data size of", chr[i,1], "is", total, ".\n");
      if(total==0) next;
      #
      block_af1 <- cal_block_meta(dat_pos[idx], A[idx], chr[i, 2], BLK, pool1Depth[idx], MIN);
      block_af2 <- cal_block_meta(dat_pos[idx], C[idx], chr[i, 2], BLK, pool2Depth[idx], MIN);
      
      # initialize
      block <- list();
      #
      if(statistic=="AF1") {
        block <- block_af1;
      }else if (statistic=="AF2") {
        block <- block_af2;
      }else if (statistic=="AFD") {
        if (conf$Design == "BL"){
          block$avg <- block_af2$avg - block_af1$avg;
        }else{
          block$avg <- block_af1$avg - block_af2$avg;
        }
        block$pos <- block_af1$pos;
        block$num <- block_af1$num;
      }else if (statistic=="AAF"){
        block$avg <- (block_af1$avg + block_af2$avg) / 2;
        block$pos <- block_af1$pos;
        block$num <- block_af1$num;
      }else{
        stop("No statistic definded.");
      }
      #
      x <- as.numeric(block$pos);
      y <- as.numeric(block$avg);
      jdx <- which(!is.na(y));
      cat("Total blocks in ", chr[i,1], ": ", length(x), "\n", sep="");
      cat("Number of valid block:", length(jdx), "\n");
      # only consider those chromosomes that have at least MINVALID valid blocks
      if(length(jdx)<MINVALID) next;
      #
      fits <- list();
      fit0  <- loess(y[jdx]~x[jdx], degree=DEG);
      span1 <- opt.span(fit0, criterion="aicc")$span;
      fit1  <- loess(y[jdx]~x[jdx], degree=DEG, span=span1);
      fit_model[[ i ]] <- fit1;
      #
      plo <- predict(fit1, x, se=TRUE);
      value <- plo$fit;
      ###################################
      # manually correct fitted value
      if(statistic=="AFD")    value <- ifelse(value < -1,    -1, value);
      if(statistic=="AFD")    value <- ifelse(value >  1,     1, value);
      if(statistic=="AAF") value <- ifelse(value <  0,     0, value);
      if(statistic=="AAF") value <- ifelse(value >  1,     1, value);
      if(statistic=="AF1")     value <- ifelse(value <  0,     0, value);
      if(statistic=="AF1")     value <- ifelse(value >  1,     1, value);
      if(statistic=="AF2")     value <- ifelse(value <  0,     0, value);
      if(statistic=="AF2")     value <- ifelse(value >  1,     1, value);
      ####################################
      dat_chr <- rep(chr[i,1], length(block$pos));
      dat_pos <- block$pos;
      dat_avg <- round(block$avg,4);
      fit_avg <- round(value,4);
      out <- data.frame(dat_chr, dat_pos, dat_avg, fit_avg);
      if (i == 1){
        allout <- out;
      }else{
        allout <- rbind(allout,out);
      }
    }
    cat("\n");
    return(list(fits=fit_model,data=allout));
  }
  
  #
  run_step2 <- function(conf,data_aaf,data_af1,data_af2,file_out){
    #
    N1 <- as.numeric(conf$n1); # number of pool 1
    N2 <- as.numeric(conf$n2); # number of pool 2
    T  <- as.numeric(conf$t);  # level of population. For DH or RI etc., T=0; F2 or F3 etc., T=1
    ua <- as.numeric(conf$ua); # uα
    #
    dat_chr <- data_aaf[,1];
    dat_pos <- data_aaf[,2];
    dat_val <- data_aaf[,3];
    fit_val <- data_aaf[,4];
    fit_af1 <- data_af1[,4];
    fit_af2 <- data_af2[,4];
    # sample threshold
    dat_var <- (N1 + N2) / (2^T * N1 * N2) * fit_val * (1 - fit_val);
    dat_stdua <- ua * sqrt(dat_var);
    # theoretical threshold
    var_fix <- (N1 + N2) / (2^T * N1 * N2) * 0.25; # Fix AF = 0.5
    stdua_fix <- ua * sqrt(var_fix);
    # variance if this location is QTL
    var_qtl <- (fit_af1 * (1 - fit_af1) / (2^T * N1)) + (fit_af2 * (1 - fit_af2) / (2^T * N2));
    # 
    out <- data.frame(dat_chr, dat_pos, dat_val, fit_val, dat_stdua, dat_var, stdua_fix, var_qtl);
    return(list(theo=stdua_fix,data=out));
  }
  
  #
  return_cross_pos <- function(all_plots, x1, x2, y, tol){
    subregion  <- all_plots[which(all_plots[,1]>x1 & all_plots[,1]<x2),];
    y_distance <- abs(subregion[,2] - y);
    pos        <- subregion[which(y_distance==min(y_distance) & y_distance<tol),1];
  }
  
  #
  run_step3 <- function(conf,dat_afd,dat_var,file_out,fit_model_afd,fit_model_af1,fit_model_af2,threshold){
    # fixed global options
    tol <- 0.01 # tolerance threshold
    threshold <- as.numeric(threshold);
    #
    opt.span <- function(model, criterion = c("aicc", "gcv"), span.range = c(0.05, 0.95)) {
      as.crit <- function(x) {
        span <- x$pars$span;
        traceL <- x$trace.hat;
        sigma2 <- sum(x$residuals^2)/(x$n - 1);
        aicc <- log(sigma2) + 1 + 2 * (2 * (traceL + 1))/(x$n - traceL - 2);
        gcv <- x$n * sigma2/(x$n - traceL)^2;
        result <- list(span = span, aicc = aicc, gcv = gcv);
        return(result);
      }
      criterion <- match.arg(criterion);
      fn <- function(span) {
        mod <- update(model, span = span);
        as.crit(mod)[[criterion]];
      }
      result <- optimize(fn, span.range);
      return(list(span = result$minimum, criterion = result$objective));
    }
    
    #
    locfit_by_loess <- function(x, y){
      # loess+AICc
      fit0  <- loess(y~x, degree = 2)
      span1 <- opt.span(fit0, criterion="aicc")$span
      fit1  <- loess(y~x, degree=2, span=span1)
    }
    
    #
    N1 <- as.numeric(conf$n1); # number of pool 1
    N2 <- as.numeric(conf$n2); # number of pool 2
    T  <- as.numeric(conf$t);  # level of population. For DH or RI etc., T=0; F2 or F3 etc., T=1
    # one-by-one for every chromosome
    chrom   <- c("#Chr.");
    peak_x  <- c("Pos.");
    peak_y  <- c("Val.");
    type    <- c("Peak Dir.");
    left_x  <- c("Start");
    right_x <- c("End");
    # title write to file
    out <- data.frame(chrom, peak_x, peak_y, type, left_x, right_x);
    write.table(out, file_out, row.names=FALSE, col.names=FALSE, quote=FALSE, sep="\t", append=FALSE);
    #
    dat_chr <- dat_afd[,1];
    dat_pos <- dat_afd[,2];
    dat_avg <- dat_afd[,3];
    #
    dat_std <- sqrt(dat_var[,6]);
    qtl_std <- sqrt(dat_var[,8]);
    #
    chr     <- data.frame(unique(dat_chr));
    #
    for(i in 1:length(chr[,1])){
      thischr <- chr[i,1];
      idx <- which(dat_chr == chr[i,1] & !is.na(dat_avg));
      total <- length(idx);
      cat("data size of", chr[i,1], "is", total, "\n");
      if(total==0) next;
      #
      x <- dat_pos[idx];
      y <- dat_avg[idx];
      std  <- dat_std[idx];
      qstd <- qtl_std[idx];
      fit1 <- locfit_by_loess(x, y);
      #
      newx <- seq(x[1],x[length(x)],1);
      newx_len <- length(newx);
      plo  <- data.frame(x=newx, y=predict(fit1, newx));
      peakxs   <- newx[which(diff(diff(plo$y)>0)!=0L)+1L];
      len  <- length(peakxs);
      # 
      if (len==0){
        k  <- ifelse(diff(c(plo$y[1],plo$y[length(plo)]))>0L,1L,-1L);
        ifelse(k>0L,k <- c(1L,-1L),k <- c(-1L,1L));
        pks <- data.frame(peak_x=c(plo$x[1],plo$x[length(plo$x)]),peak_y=c(plo$y[1],plo$y[length(plo$y)]),type=k);
        peak_std   <- c(qstd[1],qstd[length(qstd)]);
      }else{
        k    <- diff(diff(plo$y)>0L);
        k    <- k[which(k!=0L)];
        stat     <- k[1]>0;
        stat0    <- stat;
        
        peakxs   <- (peakxs[1:len-1]+peakxs[2:len])/2;
        
        pks  <- sapply(as.data.frame(rbind(c(newx[1],peakxs), c(peakxs,newx[length(newx)]))),
                       function(k){ 
                         stat <<- !stat;
                         optimize(f=function(x){
                           predict(fit1, newdata=data.frame(x))}, 
                           maximum=stat, interval=k)});
        pks  <- as.data.frame(t(pks));
        names(pks) <- c("peak_x","peak_y");
        pks$peak_x <- as.numeric(pks$peak_x);
        pks$peak_y <- as.numeric(pks$peak_y);
        pks$type   <- k;
        peak_af1   <- predict(fit_model_af1[[ i ]],pks$peak_x);
        peak_af2   <- predict(fit_model_af2[[ i ]],pks$peak_x);
        peak_std   <- as.numeric(sqrt(peak_af1 * (1 - peak_af1) / (2^T * N1) + peak_af2 * (1 - peak_af2) / (2^T * N2)));
        # add the first and the last position.
        firstPos   <- c(plo$x[1],plo$y[1],-1*pks$type[1]);
        lastPos    <- c(plo$x[length(plo$x)],plo$y[length(plo$y)],-1*pks$type[length(pks$type)]);
        pks        <- rbind(firstPos, pks, lastPos);
        peak_std   <- c(qstd[1],peak_std,qstd[length(qstd)]);
        k          <- pks$type;
      }
      all_peak_plots <- pks$peak_x;
      all_ident_y    <- pks$peak_y + k*1.65*peak_std;
      all_x1         <- all_peak_plots[1:(length(all_peak_plots)-1)];
      all_x3         <- floor(all_peak_plots[1:(length(all_peak_plots)-1)]);
      all_x2         <- all_peak_plots[2:(length(all_peak_plots))];
      all_x4         <- all_peak_plots[2:length(all_peak_plots)];
      pos1_list <- c(x[1]);
      pos2_list <- c();
      all_x1_len<- length(all_x1);
      for (i in 1:all_x1_len){
        pos1     <- return_cross_pos(plo, all_x1[i], all_x2[i], all_ident_y[i+1], tol);
        j        <- i ;
        while(j > 1 & length(pos1) == 0){
          j    <- j - 1;
          pos1 <- return_cross_pos(plo, all_x1[j], all_x2[i], all_ident_y[i+1], tol);
        }
        pos2     <- return_cross_pos(plo, all_x3[i], all_x4[i], all_ident_y[i], tol);
        j <- i;
        while(j < all_x1_len & length(pos2) == 0){
          j <- j + 1;
          pos2 <- return_cross_pos(plo, all_x3[i], all_x4[j], all_ident_y[i], tol);
        }
        if (length(pos1) == 0) {pos1 <- c(all_x1[1]);respos1 <- pos1;}
        if (length(pos2) == 0) {pos2 <- c(all_x4[length(all_x4)]);respos2 <- pos2;}
        pos1_list   <- c(pos1_list,pos1);
        pos2_list   <- c(pos2_list,pos2);
      }
      pos2_list     <- c(pos2_list,x[length(x)]);
      pks$type      <- ifelse(k==1,"-","+");
      pks$peak_x    <- trunc(pks$peak_x);
      pks$peak_y    <- round(pks$peak_y,4);
      pks <-data.frame(thischr, pks,left_x=c(pos1_list), right_x=c(pos2_list));
      #
      con1 <- which((pks$peak_y >= threshold | pks$peak_y <= -threshold) & pks$peak_y * k < 0);
      pks  <- pks[con1,];
      con2 <- c();
      for (i in 1:length(pks$left_x)){
        ileft  <- pks$left_x[i];
        iright <- pks$right_x[i];
        ifex   <- which((pks$left_x >= ileft & pks$right_x < iright) | (pks$left_x > ileft & pks$right_x <= iright));
        if(length(ifex) > 0) con2 <- c(con2,i);
      }
      if(length(con2) > 0) pks <- pks[-con2,];
      write.table(pks, file_out, row.names=FALSE, col.names=FALSE, quote=FALSE, sep="\t", append=TRUE);
    }
    
  }
  
  #########################################
  # main
  #########################################
  ptm <- proc.time(); # begin to record runtime 
  #
  # read configure file
  cat("Read global parameters from", file_conf, ".\n");
  conf <- read_conf(file_conf);
  #conf <- read_conf(file="F:/BSA_simdata_Paper/BRM-Huang2019/BRM-master/configureExample/designA/BRM_conf.txt");
  # check parameter
  conf <- chk_conf(conf);
  # print parameter
  for(name in names(conf) ){
    cat("Parameter ", name, "=", conf[[name]],  "\n", sep="");
  }
  
  cat("\n");
  # step 1
  af1s <- run_step1(conf,file_chrlen,file_bsa,conf$AF1_File,"AF1");
  af2s <- run_step1(conf,file_chrlen,file_bsa,conf$AF2_File,"AF2");
  afds <- run_step1(conf,file_chrlen,file_bsa,conf$AFD_File,"AFD");
  if (conf$Design == "A"){
    aafs <- run_step1(conf,file_chrlen,file_bsa,conf$AAF_File,"AAF");
  }else if (conf$Design == "BH" || conf$Design == "BL"){
    aafs <- af2s;
    file.copy(conf$AF2_File,conf$AAF_File);
  }else{
    stop("Is design not A or B?");
  }
  
  af1_model <- af1s$fits;
  af1_data  <- af1s$data;
  af2_model <- af2s$fits;
  af2_data  <- af2s$data;
  aaf_model <- aafs$fits;
  aaf_data  <- aafs$data;
  afd_model <- afds$fits;
  afd_data  <- afds$data;
  
  # step 2
  step2s <- run_step2(conf,aaf_data,af1_data,af2_data,conf$STEP2OUT);
  theoretical_threshold <- round(step2s$theo,4);
  var_data              <- step2s$data;
  cat("Theoretical threshold is ±",theoretical_threshold,".\n");
  
  # threshold and title
  cat("Export data to", conf$Result1_File, "\n");
  thr_title <- "#Theoretical threshold is ±";
  out <- data.frame(thr_title, theoretical_threshold);
  write.table(out, conf$Result1_File, row.names=FALSE, col.names=FALSE, quote=FALSE, sep="\t", append=FALSE);
  
  dat_chr  <- c("#Chr.");
  dat_pos  <- c("Pos.");
  dat_avg1 <- c("AF1-Observed");
  fit_avg1 <- c("AF1-Expected");
  dat_avg2 <- c("AF2-Observed");
  fit_avg2 <- c("AF2-Expected");
  dat_avg3 <- c("AFD-Observed");
  fit_avg3 <- c("AFD-Expected");
  dat_avg4 <- c("AFP-Observed");
  fit_avg4 <- c("AFP-Expected");
  dat_varua <- c("Sample threshold");
  out <- data.frame(dat_chr, dat_pos, dat_avg1, fit_avg1, dat_avg2, fit_avg2, dat_avg3, fit_avg3, dat_avg4, fit_avg4, dat_varua);
  write.table(out, conf$Result1_File, row.names=FALSE, col.names=FALSE, quote=FALSE, sep="\t", append=TRUE);
  
  cat("Writing\n");
  out <- data.frame(af1_data[,1], af1_data[,2], af1_data[,3], af1_data[,4], af2_data[,3], af2_data[,4], afd_data[,3], afd_data[,4], aaf_data[,3], aaf_data[,4], round(var_data[,5],4));
  write.table(out, conf$Result1_File, row.names=FALSE, col.names=FALSE, quote=FALSE, sep="\t", append=TRUE);
  cat("\n");
  
  # step 3
  run_step3(conf,afd_data,var_data,conf$Result2_File,afd_model,af1_model,af2_model,theoretical_threshold);
  
  # runtime
  proc.time() - ptm; 
  #
  cat("finished.\n")
  
  #--------------------------
  
  result1<-read.table("./BRM/result_H_L/result1.xls")
  result2<-read.table("./BRM/result_H_L/result2.xls")
  
  # Results for the 9 statistical methods ----
  ResultBSA<-simdata[,c(1:12,14,20,21,25,27)]
  ResultBSA$LOD<-LODresult$LOD
  ResultBSA$SmLOD<-LODresult$Smooth_LOD
  
  ResultBRM<-result1[,c(1,2,8)]
  names(ResultBRM)[1]<-"CHROM"
  names(ResultBRM)[2]<-"POS"
  names(ResultBRM)[3]<-"AFDexp"
  
}

## Plot results
plot(ResultBSA$deltaSNP~ResultBSA$POS)
plot(ResultBSA$tricubeDeltaSNP~ResultBSA$POS)
plot(ResultBSA$G~ResultBSA$POS)
plot(ResultBSA$Gprime~ResultBSA$POS)  
plot(ResultBSA$EDm~ResultBSA$POS)
plot(ResultBSA$ED100_4~ResultBSA$POS) 
plot(ResultBSA$LOD~ResultBSA$POS) 
plot(ResultBSA$SmLOD~ResultBSA$POS) 
plot(ResultBRM$AFDexp~ResultBRM$POS) 
